# Supplementary material for: Insulin- and exercise-induced phosphoproteomics of human skeletal muscle identify REPS1 as a regulator of muscle glucose uptake
Source: Cell Rep Med. 2025 Jun 6;6(6):102163. doi: 10.1016/j.xcrm.2025.102163 (PMC12208332; doi:10.1016/j.xcrm.2025.102163)
Supplement: Table S1. Data related to the analysis of human skeletal muscle phosphoproteomics — (A) Phosphosite level information in basal and insulin-stimulated states. (B) Phosphosite level information at rest and immediately post-exercise. (C) Phsophosites overlapping between insulin and exercise data matrices. (D) Phosphosites significantly regulated in response to insulin and exercise. (E) Predicted activated kinases during insulin stimulation in human skeletal muscle. (F) Predicted activated kinases during exercise in human skeletal muscle [file mmc2.xlsx]

## Sheet: A. Insulin_table
Leading.proteins	Protein.names	Gene.names	Basal_1	Basal_2	Basal_3	Basal_4	Basal_5	Insulin_1	Insulin_2	Insulin_3	Insulin_4	Insulin_5	logFC	P.Value	adj.P.Val	Sequence.window	Amino.acid	Position	Gene_index	Multiplicity
P62753	40S ribosomal protein S6	RPS6	14.2557	14.0689	14.6673	14.6349	14.7899	17.4833	18.3992	18.1579	18.1389	18.1383	3.58018	4.63777e-12	4.39289e-08	KEKRQEQIAKRRRLSSLRASTSKSESSQK__	S	236	RPS6;S236;	___2
P62753	40S ribosomal protein S6	RPS6	14.2557	14.0689	14.6673	14.6349	14.7899	17.4711	18.5176	18.4488	17.5597	18.0919	3.5345	8.63074e-11	4.08752e-07	EQIAKRRRLSSLRASTSKSESSQK_______	T	241	RPS6;T241;	___2
Q96T37	Putative RNA-binding protein 15	RBM15	15.8103	15.6348	15.6705	15.9003	16.1343	14.1272	14.5118	14.4248	14.5111	14.3424	-1.44658	5.06505e-09	1.59921e-05	ERDRKHRTTAPTEGKSPLKKEDRSDGSAPST	S	741	RBM15;S741;	___1
P19338	Nucleolin	NCL	16.6214	16.3743	16.04	16.2165	16.4935	15.0218	15.082	14.767	15.1721	14.8449	-1.37158	8.37626e-09	1.9835e-05	KGKKAAATSAKKVVVSPTKKVAVATPAKKAA	S	67	NCL;S67;	___1
Q13586	Stromal interaction molecule 1	STIM1	12.1706	12.1931	12.1223	12.3943	12.0886	10.7403	11.2177	10.9393	11.3486	10.9849	-1.14763	2.37565e-08	4.50043e-05	TEPQHGLGSQRDLTHSDSESSLHMSDRQRVA	S	519	STIM1;S519;	___1
Q6P0Q8	Microtubule-associated serine/threonine-protein kinase 2	MAST2	12.2099	12.6048	12.2869	12.1656	12.2392	11.1763	11.3224	10.9832	11.3129	10.8721	-1.16789	3.00413e-08	4.74252e-05	LLHTSRSLSSLNRSLSSGESGPGSPTHSHSL	S	1256	MAST2;S1256;	___1
P23443	Ribosomal protein S6 kinase beta-1	RPS6KB1	15.0761	14.9896	15.0689	15.4503	15.6105	16.5861	17.131	16.9016	16.4941	16.9039	1.56427	4.65634e-08	6.3007e-05	TYVAPSVLESVKEKFSFEPKIRSPRRFIGSP	S	427	RPS6KB1;S427;	___1
Q9H8W4	Pleckstrin homology domain-containing family F member 2	PLEKHF2	15.7835	15.4785	15.6191	15.6013	15.7268	16.9677	16.6422	16.4581	16.6117	16.4917	0.992438	9.58354e-08	0.000113469	LSAGDMATCQPARSDSYSQSLKSPLNDMSDD	S	226	PLEKHF2;S226;	___1
A4UGR9	Xin actin-binding repeat-containing protein 2	XIRP2	16.5086	16.861	17.1133	16.508	16.4331	18.3775	18.0611	17.9884	17.7963	17.6225	1.28435	2.67126e-07	0.000281135	TARRTENPTKNELSQSPKKDSYVEPPPRRPM	S	2969	XIRP2;S2969;	___1
Q14324	Myosin-binding protein C, fast-type	MYBPC2	16.2705	16.1127	16.9348	17.0014	16.6472	17.9758	17.3157	18.1439	17.8842	17.9847	1.26748	5.05661e-07	0.000478962	PTAEEPTGVFLKKPDSVSVETGKDAVVVAKV	S	60	MYBPC2;S60;	___1
Q09666	Neuroblast differentiation-associated protein AHNAK	AHNAK	15.2605	15.0503	15.2725	15.5665	15.5207	14.3448	14.5424	14.2837	14.4164	14.5653	-0.903554	5.62234e-07	0.000484135	GKGGVTGSPEASISGSKGDLKSSKASLGSLE	S	5739	AHNAK;S5739;	___2
O95425	Supervillin	SVIL	15.7114	15.9067	15.7471	15.9238	16.041	14.1284	14.5413	14.7978	14.8586	15.2663	-1.14752	9.212e-07	0.000652809	VKVREKLVKEESARNSPELASESVTQRRHQP	S	319	SVIL;S319;	___2
D6RIA3		LOC285556	13.1101	13.265	12.7085	13.1071	13.1772	11.8434	12.3158	12.0201	12.3462	12.302	-0.908087	9.62454e-07	0.000652809	SPKEKAQDEPSSKTPSPQNNPASSQLSRSQH	S	242	LOC285556;S242;	___1
Q9Y277	Voltage-dependent anion-selective channel protein 3	VDAC3	15.8767	15.8709	15.9951	16.0616	15.5874	17.0685	16.4663	17.0353	16.931	16.5537	0.932616	9.64879e-07	0.000652809	GVKLTLSALIDGKNFSAGGHKVGLGFELEA_	S	269	VDAC3;S269;	___1
P54646	5'-AMP-activated protein kinase catalytic subunit alpha-2	PRKAA2	15.9772	15.9996	15.6933	15.7165	16.263	16.8642	17.1386	16.4615	16.7495	16.9496	0.902767	1.11729e-06	0.000705531	GLKPHPERMPPLIADSPKARCPLDALNTTKP	S	377	PRKAA2;S377;	___1
Q8WZ42	Titin	TTN	14.0102	14.0381	14.0766	14.1678	13.9234	14.8143	14.7668	14.8177	14.6552	14.5485	0.677283	1.33761e-06	0.000791863	RPQPAEEYEDDTERRSPTPERTRPRSPSPVS	S	33235	TTN;S33235;	___1
Q9H987	Synaptopodin 2-like protein	SYNPO2L	14.1568	14.2941	14.4043	14.1065	14.3748	14.8376	14.8698	15.0603	15.1167	15.0084	0.711256	1.7652e-06	0.0009686	GRGVQLFEQQRQRADSSTQELARVEPAAMLN	S	400	SYNPO2L;S400;	___1
Q8TAA3	Proteasome subunit alpha type-7-like	PSMA8	16.3697	16.334	16.2088	16.5529	16.5779	15.3195	15.5672	15.8098	15.5204	15.6757	-0.830126	1.93385e-06	0.0009686	QPLKMFSAKEVELYVTEIEKEKEEAEKKKSK	T	238	PSMA8;T238;	___3
Q09666	Neuroblast differentiation-associated protein AHNAK	AHNAK	15.2605	15.0503	15.2725	15.5665	15.5207	14.3224	14.4421	14.058	14.8178	14.5545	-0.895107	2.00896e-06	0.0009686	MPKFNFSKPKGKGGVTGSPEASISGSKGDLK	T	5729	AHNAK;T5729;	___2
Q9HBI1	Beta-parvin	PARVB	17.3661	17.5254	16.7739	16.7462	17.9256	15.8907	16.4554	15.5769	14.9755	15.6289	-1.56197	2.04518e-06	0.0009686	PRSPTPRPRRMKKDESFLGKLGGTLARKRRA	S	20	PARVB;S20;	___1
P10636	Microtubule-associated protein tau	MAPT	15.9756	16.3379	16.2316	16.375	16.1261	15.4286	15.7145	15.6222	15.5218	15.3975	-0.672307	2.80222e-06	0.00126394	HGAEIVYKSPVVSGDTSPRHLSNVSSTGSID	T	720	MAPT;T720;	___2
Q8WZ42	Titin	TTN	11.9811	12.0848	11.643	11.7306	11.616	12.5222	12.7156	12.4759	12.4024	12.407	0.693512	3.12985e-06	0.00134754	VYISFVDSVATLQIRSVDNGHSGRYTCQAKN	S	6036	TTN;S6036;	___1
Q86TC9	Myopalladin	MYPN	12.6019	13.0593	12.6553	12.4968	12.4054	13.7305	14.4097	13.8864	13.4219	13.141	1.07415	3.29189e-06	0.00135569	GHLMVQSLPIRSRLTSAGQSHRGRSRVQERD	S	1047	MYPN;S1047;	___1
Q702N8	Xin actin-binding repeat-containing protein 1	XIRP1	16.4126	16.3589	16.578	16.419	16.5505	15.5982	15.7336	16.0517	15.8712	15.6384	-0.685189	3.5528e-06	0.00140217	GTRMLFETRPLDRLGSRPSLQEQSPLELRSE	S	205	XIRP1;S205;	___2
Q2TAL5	Smoothelin-like protein 2	SMTNL2	16.4342	16.4737	16.6008	16.4452	16.4076	17.3956	17.5833	17.2986	17.1005	16.9098	0.785229	3.77893e-06	0.00143176	NFSAPDPPRPRPVSLSLRLPHQPVTAITRVS	S	189	SMTNL2;S189;	___1
Q9NYF8	Bcl-2-associated transcription factor 1	BCLAF1	16.6481	16.8207	16.3425	16.6599	16.6573	15.6242	15.9562	16.0333	15.8416	15.8067	-0.773307	4.12762e-06	0.00148711	RQKSPEIHRRIDISPSTLRKHTRLAGEERVF	S	660	BCLAF1;S660;	___1
Q8WZ42	Titin	TTN	17.1245	17.2272	17.4609	17.6011	17.4397	16.5507	16.5353	16.8453	16.865	16.7778	-0.655856	4.35347e-06	0.00148711	RRDKAGQRWIKCNKKTLTDLRYKVSGLTEGH	T	22635	TTN;T22635;	___1
P05114	Non-histone chromosomal protein HMG-14	HMGN1	13.5279	13.441	13.0538	13.1224	12.4426	14.3386	14.1719	14.8585	14.2319	14.2439	1.25141	4.39602e-06	0.00148711	_________MPKRKVSSAEGAAKEEPKRRSA	S	7	HMGN1;S7;	___1
O60343	TBC1 domain family member 4	TBC1D4	15.6815	15.2229	15.6927	15.5869	15.9184	16.778	16.5593	16.5714	16.4679	16.2612	0.907088	5.15572e-06	0.00168397	VHEGSQKSQPRRRHASAPSHVQPSDSEKNRT	S	341	TBC1D4;S341;	___1
P12883;P13533	Myosin-7;Myosin-6	MYH7;MYH6	17.8208	18.1084	18.1977	17.9958	18.0059	17.2555	17.4803	17.5711	17.295	16.9862	-0.708125	5.44794e-06	0.00171802	GAEKLLSSLDIDHNQYKFGHTKVFFKAGLLG;GTEKLLSSLDIDHNQYKFGHTKVFFKAGLLG	Y	756	MYH7;MYH6;Y756;	___1
O43426	Synaptojanin-1	SYNJ1	14.9961	14.7865	14.6638	14.8886	14.8136	13.7851	14.3002	14.0698	14.0854	14.1445	-0.752741	5.65306e-06	0.00171802	ISAPQSHARASAGRLTPESQSKTSETSKGST	T	1220	SYNJ1;T1220;	___1
Q96B36	Proline-rich AKT1 substrate 1	AKT1S1	19.6258	18.881	19.4358	19.3261	19.5751	20.5424	20.4178	20.0197	20.9389	20.3864	1.09227	5.80412e-06	0.00171802	EDTQVFGDLPRPRLNTSDFQKLKRKY_____	T	246	AKT1S1;T246;	___1
Q9BZ23	Pantothenate kinase 2, mitochondrial	PANK2	12.8588	12.3439	12.0423	13.1676	13.1868	14.5656	14.1831	13.0638	14.2625	14.3312	1.36135	6.52966e-06	0.00179696	DPEGRRQEPLRRRASSASVPAVGASAEGTRR	S	169	PANK2;S169;	___1
Q14157	Ubiquitin-associated protein 2-like	UBAP2L	15.454	15.1324	15.0013	15.3283	15.1834	14.2398	14.4627	14.6307	14.2371	13.87	-0.931823	6.61683e-06	0.00179696	EQRSTQTRRYPSSISSSPQKDLTQAKNGFSS	S	608	UBAP2L;S608;	___2
P13807	Glycogen [starch] synthase, muscle	GYS1	18.3399	18.4573	18.0088	18.122	18.1568	17.1999	17.6662	17.527	17.4404	17.5711	-0.73605	6.63997e-06	0.00179696	AAQGYRYPRPASVPPSPSLSRHSSPHQSEDE	S	645	GYS1;S645;	___3
Q9HBH9	MAP kinase-interacting serine/threonine-protein kinase 2	MKNK2	14.4504	14.3097	14.1637	14.3644	14.8326	15.3153	15.6619	15.3443	15.8144	15.1255	1.02811	7.01027e-06	0.00184448	KRGKKKKRGRATDSFSGRFEDVYQLQEDVLG	S	76	MKNK2;S76;	___1
Q8WZ42	Titin	TTN	15.2559	15.3501	15.7512	15.7086	15.0155	16.0734	16.0499	16.553	16.3456	15.923	0.772705	8.03298e-06	0.00205644	DDISQIKAQVKELSSTAQLKVLEADPYFTVK	T	12580	TTN;T12580;	___1
Q9UKE5	TRAF2 and NCK-interacting protein kinase	TNIK	13.4609	13.6988	13.743	13.8432	13.3706	12.8651	13.1542	13.1524	13.0307	12.7702	-0.628776	9.97034e-06	0.0024295	ALNVTSHRVEMPRQNSDPTSENPPLPTRIEK	S	640	TNIK;S640;	___1
Q2TAL5	Smoothelin-like protein 2	SMTNL2	15.6382	15.6282	15.2033	15.5724	15.43	14.8135	15.0517	14.846	14.6498	14.7646	-0.669279	1.025e-05	0.0024295	GVPDRAPRLGSARFASHATFSLSGRGQSLDH	S	122	SMTNL2;S122;	___2
O00757	Fructose-1,6-bisphosphatase isozyme 2	FBP2	14.684	15.058	15.0479	14.9966	14.8949	15.5023	15.4757	15.5981	15.4851	15.5381	0.583559	1.02597e-05	0.0024295	EYVQKKKFPEDGSAPYGARYVGSMVADVHRT	Y	241	FBP2;Y241;	___1
Q6DN90	IQ motif and SEC7 domain-containing protein 1	IQSEC1	14.665	14.8062	14.6339	14.8456	14.8026	14.0104	14.3729	14.0475	13.7655	13.6604	-0.779323	1.10045e-05	0.00254231	KRQSAYERSLGGQQGSPKHGPHSGAPKSLPR	S	417	IQSEC1;S417;	___1
Q5JR12	Protein phosphatase 1J	PPM1J	14.3612	14.3142	14.5653	14.457	14.6115	13.7856	13.7162	13.9411	13.6023	14.1461	-0.623588	1.14876e-05	0.00257488	NAASAPPAAAPEAPRSPPAKAGSGSATPAKA	S	45	PPM1J;S45;	___1
Q9UN36	Protein NDRG2	NDRG2	18.5382	18.8116	18.6601	18.5346	18.2686	17.8655	18.1707	18.0614	17.8551	17.8269	-0.606691	1.16892e-05	0.00257488	GYMASSCMTRLSRSRTASLTSAASVDGNRSR	T	330	NDRG2;T330;	___1
P12883;P13533	Myosin-7;Myosin-6	MYH7;MYH6	19.0046	19.7714	19.5945	19.3829	19.3224	18.6035	18.8868	18.8331	18.6628	18.3725	-0.743387	1.25482e-05	0.00268136	SLSTELFKLKNAYEESLEHLETFKRENKNLQ	S	1491	MYH7;MYH6;S1491;	___1
Q9UPW0	Forkhead box protein J3	FOXJ3	14.0351	14.3476	13.9919	14.2606	14.5719	13.2185	13.8344	13.5236	13.3758	13.4517	-0.760615	1.27387e-05	0.00268136	TNKVTLYNTDQDGSDSPRSSLNNSLSDQSLA	S	223	FOXJ3;S223;	___1
Q5T5P2	Sickle tail protein homolog	KIAA1217	14.6493	14.8885	14.9057	14.7141	14.7173	14.0831	14.4552	14.3596	14.0339	14.0399	-0.580651	1.43857e-05	0.00296219	ANGSAKKSGGDFKPTSPSLPASKIPALSPSS	S	1794	KIAA1217;S1794;	___1
Q8TAA3	Proteasome subunit alpha type-7-like	PSMA8	16.3697	16.334	16.2088	16.5529	16.5779	15.0088	15.5304	15.9202	14.8407	15.2068	-1.10726	1.51704e-05	0.00304515	RNQPLKMFSAKEVELYVTEIEKEKEEAEKKK	Y	236	PSMA8;Y236;	___3
P49840	Glycogen synthase kinase-3 alpha	GSK3A	15.1182	15.4071	14.6458	15.2617	15.3465	14.6789	14.1667	14.15	14.0466	14.253	-0.896803	1.54315e-05	0.00304515	EPGGGGGGGGGGPGGSASGPGGTGGGKASVG	S	39	GSK3A;S39;	___1
Q13480	GRB2-associated-binding protein 1	GAB1	15.4855	15.4166	15.2915	15.4773	15.5476	14.6907	14.9538	14.9168	14.4558	14.3837	-0.76357	1.63632e-05	0.00311507	SASVDSSLYNLPRSYSHDVLPKVSPSSTEAD	S	266	GAB1;S266;	___1
P12109	Collagen alpha-1(VI) chain	COL6A1	13.6041	13.4158	13.7836	13.6954	13.7749	12.6187	12.8528	13.3311	13.098	12.9479	-0.685082	1.69658e-05	0.00311507	RFAKRLAERFLTAGRTDPAHDVRVAVVQYSG	T	865	COL6A1;T865;	___1
P41208	Centrin-2	CETN2	15.1535	15.6669	14.9098	15.0573	15.0707	14.241	14.6602	14.3956	14.1968	14.623	-0.748341	1.72745e-05	0.00311507	FKKANMASSSQRKRMSPKPELTEEQKQEIRE	S	20	CETN2;S20;	___1
Q8WZ42	Titin	TTN	15.3502	15.3374	15.5895	15.5613	14.7219	16.2501	16.2747	16.2234	16.2446	15.5378	0.794059	1.73758e-05	0.00311507	RITNYIVEKREATRKSYSTATTKCHKCTYKV	S	21840	TTN;S21840;	___1
P12277	Creatine kinase B-type	CKB	16.9941	17.4239	17.2084	16.9902	16.9573	15.4952	16.1877	16.716	16.3081	16.0046	-0.972456	1.75775e-05	0.00311507	GVHIKLPNLGKHEKFSEVLKRLRLQKRGTGG	S	309	CKB;S309;	___1
Q5SW79	Centrosomal protein of 170 kDa	CEP170	13.7277	13.207	13.8469	13.7728	13.9125	15.0981	15.0524	14.0915	15.055	14.9468	1.15538	1.7759e-05	0.00311507	VSIPFLQTALLRSSGSLGHRPSQEMDKMLKN	S	466	CEP170;S466;	___1
P14649	Myosin light chain 6B	MYL6B	16.0441	16.1858	16.3428	16.032	16.0467	15.2894	15.6323	15.8103	15.357	14.9567	-0.721129	1.90391e-05	0.0031972	FLPMLQAVAKNRGQGTYEDYLEGFRVFDKEG	T	142	MYL6B;T142;	___1
P13807	Glycogen [starch] synthase, muscle	GYS1	18.5509	18.6973	18.2749	18.3905	18.4371	17.6001	18.0083	17.8573	17.8184	17.9721	-0.618875	1.95088e-05	0.0031972	NEADAAQGYRYPRPASVPPSPSLSRHSSPHQ	S	641	GYS1;S641;	___3
P13807	Glycogen [starch] synthase, muscle	GYS1	18.5509	18.6973	18.2749	18.3905	18.4371	17.6001	18.0083	17.8573	17.8184	17.9721	-0.618875	1.95088e-05	0.0031972	YRYPRPASVPPSPSLSRHSSPHQSEDEEDPR	S	649	GYS1;S649;	___3
Q13263	Transcription intermediary factor 1-beta	TRIM28	15.8696	15.9157	15.5956	15.7411	15.5935	15.1109	15.1839	15.3336	15.0921	15.059	-0.5872	1.95774e-05	0.0031972	SAAAASAAAASAASGSPGPGEGSAGGEKRST	S	19	TRIM28;S19;	___1
P26045	Tyrosine-protein phosphatase non-receptor type 3	PTPN3	11.7647	12.4292	11.8496	12.2217	12.2308	11.3503	11.3908	11.316	11.2597	11.6085	-0.714164	2.02359e-05	0.00324873	EDVFYTYKGSLAPQDSDSEVSQNRSPHQESL	S	425	PTPN3;S425;	___1
Q9P2K5	Myelin expression factor 2	MYEF2	14.2174	14.3985	14.6437	14.7456	14.4595	13.3413	13.4366	13.9877	13.2401	14.0028	-0.891241	2.09915e-05	0.00331386	ADANKAEVPGATGGDSPHLQPAEPPGEPRRE	S	17	MYEF2;S17;	___1
O94929	Actin-binding LIM protein 3	ABLIM3	15.479	15.2013	14.406	15.4792	15.4297	14.6124	14.4519	13.7245	14.3147	14.402	-0.897937	2.2264e-05	0.00345503	LDLRQRRASSPGYIDSPTYSRQGMSPTFSRS	S	379	ABLIM3;S379;	___2
P27816	Microtubule-associated protein 4	MAP4	17.7703	17.7651	17.5669	18.1233	17.8058	16.9428	16.8947	17.2402	17.473	17.1527	-0.665616	2.26153e-05	0.00345503	PSSTTPRLSRLATNTSAPDLKNVRSKVGSTE	S	928	MAP4;S928;	___1
P00505	Aspartate aminotransferase, mitochondrial	GOT2	15.3002	15.2228	15.3408	15.2085	15.447	14.9249	14.671	14.8903	14.4449	14.6972	-0.578218	2.3131e-05	0.00345986	FTMVCKDADEAKRVESQLKILIRPMYSNPPL	S	306	GOT2;S306;	___1
Q8TAA3	Proteasome subunit alpha type-7-like	PSMA8	16.3697	16.334	16.2088	16.5529	16.5779	15.6008	15.6682	15.8718	15.8237	16.0846	-0.598829	2.33774e-05	0.00345986	IELAIIRRNQPLKMFSAKEVELYVTEIEKEK	S	229	PSMA8;S229;	___3
Q86VR2	Protein FAM134C	FAM134C	15.484	15.3804	15.1857	15.3306	15.3785	14.4371	14.8128	14.9528	14.328	14.5572	-0.734252	2.38437e-05	0.00347458	VSCTDNGTFNLSRGQTPLTEGSEDLDGHSDP	T	307	FAM134C;T307;	___2
Q12955	Ankyrin-3	ANK3	16.1033	16.0785	15.9926	16.2342	16.0967	15.4219	15.4466	15.7782	15.2912	15.1306	-0.687362	2.46616e-05	0.00353931	GKQSTKETLKPKIHGSGHVEEPASPLAAYQK	S	4290	ANK3;S4290;	___1
Q9UHB6	LIM domain and actin-binding protein 1	LIMA1	12.9246	13.0761	13.1987	13.1432	13.088	11.4491	12.827	11.7776	12.0992	12.1181	-1.03191	2.58873e-05	0.00361688	GADSDEDDNSFLKQQSPQEPKSLNWSSFVDN	S	698	LIMA1;S698;	___1
Q96JM3	Chromosome alignment-maintaining phosphoprotein 1	CHAMP1	17.2605	17.3476	17.1689	17.3106	17.2769	16.6177	16.7715	16.9033	16.8085	16.7051	-0.511684	2.59657e-05	0.00361688	GSPDLWKLSPDQRKTSPASLDFPESQKSSRG	S	459	CHAMP1;S459;	___1
P02545	Prelamin-A/C;Lamin-A/C	LMNA	15.6461	15.7576	15.2898	15.5628	15.4043	16.2919	16.5916	15.9109	17.0005	16.1437	0.855584	2.71339e-05	0.00368252	SPTSQRSRGRASSHSSQTQGGGSVTKKRKLE	S	407	LMNA;S407;	___2
P02545	Prelamin-A/C;Lamin-A/C	LMNA	15.4469	15.5235	15.0557	15.3735	15.2079	16.1555	16.413	15.6838	16.9209	15.9986	0.912834	2.72146e-05	0.00368252	LSPSPTSQRSRGRASSHSSQTQGGGSVTKKR	S	404	LMNA;S404;	___2
O60343	TBC1 domain family member 4	TBC1D4	16.4325	16.725	15.8229	16.6537	16.1491	15.1393	15.704	14.8765	15.9928	14.4821	-1.11769	2.8213e-05	0.0037439	NRMRGRLGSVDSFERSNSLASEKDYSPGDSP	S	595	TBC1D4;S595;	___1
P10636	Microtubule-associated protein tau	MAPT	15.3622	15.9007	15.8998	16.0318	15.6984	14.876	15.1483	14.9874	15.4839	15.1026	-0.658915	2.84587e-05	0.0037439	IETHKLTFRENAKAKTDHGAEIVYKSPVVSG	T	703	MAPT;T703;	___2
Q14693	Phosphatidate phosphatase LPIN1	LPIN1	13.6582	13.7943	13.6979	13.7109	13.8013	14.5183	14.2965	14.0593	14.7675	14.3556	0.666901	3.04968e-05	0.00395707	FWREPLPPFENQDIHSASA____________	S	887	LPIN1;S887;	___1
Q9NWV8	BRISC and BRCA1-A complex member 1	BABAM1	12.6361	12.803	12.3083	13.2074	13.0853	13.7793	13.5337	13.2265	14.459	13.6336	0.918409	3.21517e-05	0.00411542	EEEEEHSAEPRPRTRSNPEGAEDRAVGAQAS	S	29	BABAM1;S29;	___1
P51114	Fragile X mental retardation syndrome-related protein 1	FXR1	16.2396	16.1421	15.6916	15.968	16.0958	15.4581	15.4614	15.344	15.4983	15.5689	-0.561277	3.37015e-05	0.00412983	EHGPSEKAINGPTSASGDDISKLQRTPGEEK	S	587	FXR1;S587;	___1
Q7Z460	CLIP-associating protein 1	CLASP1	17.3825	17.256	17.2479	17.3851	17.2605	17.8094	17.6729	17.8032	18.0483	17.689	0.498152	3.41005e-05	0.00412983	STKSVSTTGSLQRSRSDIDVNAAASAKSKVS	S	600	CLASP1;S600;	___1
O00757;P09467	Fructose-1,6-bisphosphatase isozyme 2;Fructose-1,6-bisphosphatase 1	FBP2;FBP1	12.2491	12.5195	12.2109	11.8852	12.2766	11.6912	11.7698	11.8203	11.2449	11.5026	-0.622482	3.41868e-05	0.00412983	KKKFPEDGSAPYGARYVGSMVADVHRTLVYG;RKKFPPDNSAPYGARYVGSMVADVHRTLVYG	Y	245	FBP2;FBP1;Y245;	___2
E9PAV3	Nascent polypeptide-associated complex subunit alpha, muscle-specific form	NACA	16.8175	17.4057	16.7814	18.009	17.0567	15.6774	16.1433	16.1283	16.7804	16.3982	-0.988548	3.44282e-05	0.00412983	PKQQFLPSSPGLVLESPSKPLAPADEDELLP	S	1827	NACA;S1827;	___1
P98160	Basement membrane-specific heparan sulfate proteoglycan core protein;Endorepellin;LG3 peptide	HSPG2	12.5626	12.3699	11.9603	12.5479	12.2447	13.3784	13.0165	12.9511	13.3099	12.6089	0.715875	3.44487e-05	0.00412983	YKRGGSLPARHQTHGSQLRLHLVSPADSGEY	S	2974	HSPG2;S2974;	___1
P17812	CTP synthase 1	CTPS1	16.4737	16.6301	16.5667	16.5226	16.6162	15.3717	16.0386	16.2617	15.3481	15.3162	-0.894596	3.48804e-05	0.00412983	QKGCRLSPRDTYSDRSGSSSPDSEITELKFP	S	571	CTPS1;S571;	___2
Q96CN5	Leucine-rich repeat-containing protein 45	LRRC45	18.0776	18.4891	18.2998	18.1347	18.3134	17.7073	17.9906	17.4856	17.4671	17.744	-0.584019	3.53797e-05	0.00413724	ERHSIINALKAKLQMTEAALALSEQKAQDLG	T	308	LRRC45;T308;	___1
P13929	Beta-enolase	ENO3	18.2057	18.1874	18.6429	18.6074	18.2149	19.1297	18.9432	19.3156	18.8054	19.0272	0.672545	3.61078e-05	0.0041688	NEALELLKTAIQAAGYPDKVVIGMDVAASEF	Y	236	ENO3;Y236;	___1
Q8WZ42	Titin	TTN	14.5632	14.3696	14.5584	14.2879	14.4778	13.6949	13.7734	14.2659	13.7018	13.538	-0.6566	3.65298e-05	0.0041688	PIRHSPSPVRHVRAPTPSPVRSVSPAARIST	T	300	TTN;T300;	___2
Q14157	Ubiquitin-associated protein 2-like	UBAP2L	15.454	15.1324	15.0013	15.3283	15.1834	14.5905	14.506	14.5103	14.9961	14.399	-0.619503	3.80416e-05	0.00428964	PLYEQRSTQTRRYPSSISSSPQKDLTQAKNG	S	605	UBAP2L;S605;	___2
Q9UBL0	cAMP-regulated phosphoprotein 21	ARPP21	16.9313	16.8446	17.1343	17.5561	16.8321	16.1326	16.3516	16.6473	16.4613	15.7774	-0.785643	3.98208e-05	0.00434256	EQETATPENGIVKSESLDEEEKLELQRRLEA	S	33	ARPP21;S33;	___1
P50402	Emerin	EMD	15.2773	15.1327	14.6277	15.1421	14.8786	14.1968	14.023	14.443	14.3112	14.3275	-0.751377	4.00589e-05	0.00434256	KDRERPMYGRDSAYQSITHYRPVSASRSSLD	S	163	EMD;S163;	___1
Q86VM9	Zinc finger CCCH domain-containing protein 18	ZC3H18	14.097	13.4533	13.9323	14.4483	14.0546	12.9796	12.8906	12.8506	13.8858	12.8752	-0.900736	4.00978e-05	0.00434256	NSKAPAAPADRKRQLSPQSKSSSKVTSVPGK	S	893	ZC3H18;S893;	___1
O43493	Trans-Golgi network integral membrane protein 2	TGOLN2	13.1379	13.4778	13.0308	13.1958	12.874	12.1465	12.603	12.1992	12.6352	12.6309	-0.700334	4.03447e-05	0.00434256	SHPEPQTPKDSPSKSSAEAQTPEDTPNKSGA	S	71	TGOLN2;S71;	___1
Q9NP74	Palmdelphin	PALMD	15.7341	15.89	15.2532	15.8279	15.8639	15.064	15.2814	14.6383	15.2935	14.7357	-0.711236	4.1247e-05	0.00438979	TPWEESNVMQDKDAPSPKPRLSPRETIFGKS	S	364	PALMD;S364;	___1
Q7Z408	CUB and sushi domain-containing protein 2	CSMD2	13.2677	13.0658	13.1443	13.3136	13.9228	12.0224	12.5747	12.6136	12.5816	12.8632	-0.811755	4.1876e-05	0.00440722	GTARITCLGGRRRLWSSPLPRCVAECGNSVT	S	1088	CSMD2;S1088;	___1
Q09472	Histone acetyltransferase p300	EP300	13.836	13.7709	13.8263	14.0349	13.9612	13.2648	12.7583	13.6285	13.1004	12.9686	-0.741726	4.3677e-05	0.00451823	IKEEEDQPSTSATQSSPAPGQSKKKIFKPEE	S	1038	EP300;S1038;	___1
Q15746	Myosin light chain kinase, smooth muscle;Myosin light chain kinase, smooth muscle, deglutamylated form	MYLK	14.9712	15.0973	14.8364	15.1313	14.8458	14.0024	14.1253	14.6734	13.5859	13.413	-1.0164	4.38849e-05	0.00451823	LSSMAMISGLSGRKSSTGSPTSPLNAEKLES	S	1773	MYLK;S1773;	___1
Q9NRA8	Eukaryotic translation initiation factor 4E transporter	EIF4ENIF1	15.5717	15.0227	14.9657	15.3828	15.1674	14.7337	14.3298	14.5804	14.8957	14.4308	-0.627988	4.58591e-05	0.00467072	GGCHVTAAVSSRRSGSPLEKDSDGLRLLGGR	S	138	EIF4ENIF1;S138;	___1
Q14324	Myosin-binding protein C, fast-type	MYBPC2	14.567	14.2355	14.7882	15.0125	14.7684	15.1387	14.9189	15.5744	15.5147	15.6251	0.680023	4.66671e-05	0.00470245	PTGVFLKKPDSVSVETGKDAVVVAKVNGKEL	T	65	MYBPC2;T65;	___1
Q9Y235	Probable C->U-editing enzyme APOBEC-2	APOBEC2	19.2558	19.435	19.111	19.2744	19.2	18.6131	18.9494	18.8501	18.6987	18.5007	-0.532841	4.96025e-05	0.00481406	_MAQKEEAAVATEAASQNGEDLENLDDPEKL	S	15	APOBEC2;S15;	___1
P49815	Tuberin	TSC2	15.1309	14.8847	14.8062	14.6482	14.756	15.7762	15.6104	15.2387	15.4611	15.1495	0.601986	5.03822e-05	0.00481406	FDDTPEKDSFRARSTSLNERPKSLRIARPPK	S	939	TSC2;S939;	___1
Q5VST9	Obscurin	OBSCN	16.1807	16.2205	16.0703	16.0261	16.0243	15.4626	15.8868	15.6693	15.4616	15.3698	-0.534369	5.06555e-05	0.00481406	PRPKFKTRLQSLEQETGDIARLCCQLSDAES	T	4081	OBSCN;T4081;	___1
Q15365	Poly(rC)-binding protein 1	PCBP1	16.046	15.7239	16.2268	16.2445	16.4193	16.6658	16.7359	16.5151	17.0104	17.1343	0.680202	5.21811e-05	0.00481406	AMMHGGTGFAGIDSSSPEVKGYWASLDASTQ	S	264	PCBP1;S264;	___1
P02545	Prelamin-A/C;Lamin-A/C	LMNA	14.0319	13.6147	13.4504	13.6103	13.5839	14.5899	14.93	13.9689	15.0759	14.2843	0.911566	5.24348e-05	0.00481406	LSPSPTSQRSRGRASSHSSQTQGGGSVTKKR	S	404	LMNA;S404;	___1
O60841	Eukaryotic translation initiation factor 5B	EIF5B	16.7267	16.7206	16.3969	16.4977	16.3099	16.0761	15.9198	16.132	15.9242	15.4798	-0.62399	5.26521e-05	0.00481406	TSKDKKKKGQKGKKQSFDDNDSEELEDKDSK	S	107	EIF5B;S107;	___1
Q8IWW6	Rho GTPase-activating protein 12	ARHGAP12	16.9436	16.8697	16.7138	17.1837	17.1432	16.4266	16.378	16.431	16.5823	16.3253	-0.54218	5.27015e-05	0.00481406	GDELSSSSTEQIRATTPPNQGRPDSPVYANL	T	231	ARHGAP12;T231;	___2
Q14160	Protein scribble homolog	SCRIB	14.7662	14.2914	13.8841	14.1514	14.3379	13.9492	13.5777	13.4369	13.6919	13.5855	-0.637991	5.31563e-05	0.00481406	EGRRSEACPCQPDSGSPLPAEEEKRLSAESG	S	504	SCRIB;S504;	___1
O43491	Band 4.1-like protein 2	EPB41L2	15.3806	15.1256	14.9221	15.1945	15.1232	14.222	14.7694	14.5084	14.6015	14.3641	-0.656125	5.33567e-05	0.00481406	KDERVITEEMNGKEISPGSGPGEIRKVEPVT	S	715	EPB41L2;S715;	___1
O75167	Phosphatase and actin regulator 2	PHACTR2	13.631	13.611	12.9895	13.2582	13.3891	12.1368	13.0533	12.0452	12.8025	11.9813	-0.971921	5.34798e-05	0.00481406	GSSHSKKTTGSKASASPSTSSTSSRPKASKE	S	237	PHACTR2;S237;	___1
Q9P2K1	Coiled-coil and C2 domain-containing protein 2A	CC2D2A	13.5037	13.4084	13.4338	13.0183	13.6264	12.6777	12.8931	13.0786	12.2396	12.5596	-0.708401	5.35934e-05	0.00481406	EDEGLYTGVRPEVARTNQNIMENRLLMQDPE	T	325	CC2D2A;T325;	___1
Q15149	Plectin	PLEC	15.145	15.4255	14.5975	15.8745	15.6367	13.9023	13.8569	13.8232	14.4611	15.1104	-1.10502	5.38743e-05	0.00481406	RSRSSSVGSSSSYPISPAVSRTQLASWSDPT	S	4396	PLEC;S4396;	___1
P20929	Nebulin	NEB	13.9613	13.5632	14.193	14.0902	14.2393	13.0943	13.0826	13.6358	13.3272	12.6943	-0.842546	5.43818e-05	0.00481406	SSSVATQQTTVSSIPSHPSTAGKIFRAMYDY	S	6606	NEB;S6606;	___1
Q9Y2D5	A-kinase anchor protein 2	AKAP2	15.6802	15.0362	15.376	15.1842	15.3326	14.3165	14.4979	15.0649	14.3484	14.4559	-0.785139	5.57223e-05	0.00488705	TAPGKIEKVKPPPSPTTEGPSLQPDLAPEEA	T	780	AKAP2;T780;	___1
Q711Q0	Uncharacterized protein C10orf71	C10orf71	18.2548	18.4038	18.5367	17.8482	18.1277	18.9871	18.9039	18.8637	18.7446	18.662	0.598002	5.83891e-05	0.00500178	QRERESVSGGRTRKASAEEANFRGSWIGENK	S	816	C10orf71;S816;	___1
P12883;P13533	Myosin-7;Myosin-6	MYH7;MYH6	18.9976	19.4685	19.6312	19.2961	19.3577	18.5507	18.6703	18.8412	18.9036	18.1379	-0.729472	5.90004e-05	0.00500178	NFDKILAEWKQKYEESQSELESSQKEARSLS	S	1463	MYH7;MYH6;S1463;	___1
Q15772	Striated muscle preferentially expressed protein kinase	SPEG	18.1821	18.551	18.5249	18.49	18.5137	17.1288	17.7743	17.8882	17.8959	18.1213	-0.690671	5.91426e-05	0.00500178	QRAPSPREPGEPPLFSRPSTPKTSRAVSPAA	S	537	SPEG;S537;	___2
Q15772	Striated muscle preferentially expressed protein kinase	SPEG	18.1821	18.551	18.5249	18.49	18.5137	17.1288	17.7743	17.8882	17.8959	18.1213	-0.690671	5.91426e-05	0.00500178	SPREPGEPPLFSRPSTPKTSRAVSPAAAQPP	T	541	SPEG;T541;	___2
Q15311	RalA-binding protein 1	RALBP1	15.4632	15.6983	15.3918	15.4215	15.7081	14.8193	15.0812	14.965	14.665	15.3262	-0.565242	6.01971e-05	0.0050459	RQECETKIAQEIASLSKEDVSKEEMNENEEV	S	463	RALBP1;S463;	___1
P14649	Myosin light chain 6B	MYL6B	17.1657	18.0666	17.8638	17.4822	16.1289	15.8754	16.1303	16.8555	16.258	14.9054	-1.3365	6.14651e-05	0.00510699	NPTNAEVLKVLGNPKSDELKSRRVDFETFLP	S	114	MYL6B;S114;	___1
P49815	Tuberin	TSC2	17.1611	16.9813	16.9257	17.0635	17.1633	16.5767	16.6565	16.6177	16.3001	16.2396	-0.58091	6.37283e-05	0.00519253	DILGDPGDKADVGRLSPEVKARSQSGTLDGE	S	1411	TSC2;S1411;	___1
Q15746	Myosin light chain kinase, smooth muscle;Myosin light chain kinase, smooth muscle, deglutamylated form	MYLK	14.1988	14.655	14.0425	14.2724	14.1014	13.4327	13.5663	13.4654	13.5135	13.9189	-0.67465	6.41803e-05	0.00519253	ISGLSGRKSSTGSPTSPLNAEKLESEEDVSQ	S	1779	MYLK;S1779;	___1
Q9H987	Synaptopodin 2-like protein	SYNPO2L	15.8302	16.3977	16.4766	15.9406	16.1426	16.8983	17.1819	17.1347	16.42	16.6496	0.699337	6.45498e-05	0.00519253	RGVQLFEQQRQRADSSTQELARVEPAAMLNG	S	401	SYNPO2L;S401;	___1
Q8N3L3	Beta-taxilin	TXLNB	13.887	14.3406	14.1148	13.8766	14.1491	12.9494	13.8576	13.641	13.2987	13.247	-0.6749	6.46873e-05	0.00519253	PLIPSRDSESPLPPLTPQAEAEGGSDAEPPS	T	560	TXLNB;T560;	___2
O14983	Sarcoplasmic/endoplasmic reticulum calcium ATPase 1	ATP2A1	16.117	15.3714	15.4343	15.6923	15.4451	17.6515	16.3719	16.2846	16.2289	16.3822	0.971797	6.76262e-05	0.00537732	DVRSLSKVERANACNSVIRQLMKKEFTLEFS	S	473	ATP2A1;S473;	___1
Q15149	Plectin	PLEC	16.2258	15.9407	16.2079	15.7552	15.849	14.8811	14.7095	16.04	14.6496	14.5501	-1.02967	6.82455e-05	0.00537732	STKGYYSPYSVSGSGSTAGSRTGSRTGSRAG	S	4622	PLEC;S4622;	___3
Q8WZ42	Titin	TTN	16.185	16.5953	16.5027	16.4261	16.5818	15.7524	15.9639	15.9019	15.9935	16.1911	-0.497617	6.91606e-05	0.00537732	GTGEPVETDNPVEARSKYDVPGPPLNVTITD	S	14113	TTN;S14113;	___1
P11055;P12882;P12883;P13533;P13535;Q9UKX3;Q9Y623	Myosin-3;Myosin-1;Myosin-7;Myosin-6;Myosin-8;Myosin-13;Myosin-4	MYH3;MYH1;MYH7;MYH6;MYH8;MYH13;MYH4	23.5538	23.9308	23.7487	23.9529	24.1578	23.3787	23.3105	22.9984	23.3548	23.3204	-0.596243	6.92602e-05	0.00537732	SQAELEAAQKESRSLSTELFKMRNAYEEVVD;SQAELEASLKESRSLSTELFKLKNAYEEALD;SQSELESSQKEARSLSTELFKLKNAYEESLE;THAELEASQKESRSLSTELFKIKNAYEESLD;TQAELEASQKESRSLSTELFKVKNAYEESLD;TQAELEASQKESRSLSTELFKVKNVYEESLD	S	1478	MYH3;MYH1;MYH7;MYH6;MYH8;MYH13;MYH4;S1478;	___1
P12883;P13533	Myosin-7;Myosin-6	MYH7;MYH6	15.9714	15.8126	16.3689	16.0243	15.8748	14.8434	14.1925	15.526	15.595	14.0451	-1.16999	7.03557e-05	0.00541796	AELEELRAVVEQTERSRKLAEQELIETSERV	S	1698	MYH7;MYH6;S1698;	___1
O43812	Double homeobox protein 1;Putative double homeobox protein 3;Double homeobox protein 5	DUX1;DUX3;DUX5	15.4341	15.7323	15.651	15.7929	16.2064	15.005	15.059	15.2842	15.2176	15.2722	-0.59575	7.33368e-05	0.00559728	PWPGRRDPQKGRRKRTAITGSQTALLLRAFE	T	99	DUX1;DUX3;DUX5;T99;	___3
Q15459	Splicing factor 3A subunit 1	SF3A1	14.4504	15.0786	14.1883	14.5065	14.4747	13.4222	13.5916	13.9296	13.3521	14.0007	-0.880439	7.38662e-05	0.00559728	SQLDQDTQVQDMDEGSDDEEEGQKVPPPPET	S	359	SF3A1;S359;	___1
Q8WZ42	Titin	TTN	22.0277	21.9649	22.0566	22.0569	21.8976	21.6752	21.4644	21.5153	21.5235	20.959	-0.573261	7.45888e-05	0.00560718	PSRSPPHFELSSLRYSSPQAHVKVEETRKDF	S	33070	TTN;S33070;	___1
P52594	Arf-GAP domain and FG repeat-containing protein 1	AGFG1	15.3212	15.0664	15.1012	15.4412	15.8844	14.5567	14.7674	14.3753	14.8619	14.5394	-0.742703	7.90103e-05	0.0058928	SLLGDSAPTLHLNKGTPSQSPVVGRSQGQQQ	T	177	AGFG1;T177;	___2
Q9BY89	Uncharacterized protein KIAA1671	KIAA1671	12.693	13.4482	13.6796	13.5365	12.9929	13.9703	13.8488	14.2161	14.6708	13.8601	0.843156	8.4399e-05	0.00622546	RRRAPISHSLRRSRFSESESRSPLEDETDNT	S	1669	KIAA1671;S1669;	___1
Q7Z460	CLIP-associating protein 1	CLASP1	17.46	17.1044	16.9642	17.0751	17.1335	16.7731	16.5279	16.6359	16.7376	16.5883	-0.494887	8.47851e-05	0.00622546	DSIVSLPQSDRSSSSSQESLNRPLSAKRSPT	S	559	CLASP1;S559;	___1
P12883;P13533	Myosin-7;Myosin-6	MYH7;MYH6	17.1205	17.28	17.6741	17.3601	17.7826	15.8238	16.2086	17.0032	17.0184	16.7334	-0.885943	8.77674e-05	0.00639487	IDNLQRVKQKLEKEKSEFKLELDDVTSNMEQ	S	1222	MYH7;MYH6;S1222;	___1
P35269	General transcription factor IIF subunit 1	GTF2F1	15.3646	15.2365	15.2119	15.5674	15.4599	14.6095	15.0312	14.7504	15.0128	14.6704	-0.553216	8.92087e-05	0.00645026	PAAKRLRLDTGPQSLSGKSTPQPPSGKTTPN	S	433	GTF2F1;S433;	___1
O75923	Dysferlin	DYSF	16.9929	17.2499	16.7929	16.7667	16.9708	16.105	16.6423	16.5009	15.7265	15.5536	-0.848961	9.23824e-05	0.00662914	LERMPRLAWFPLTRGSQPSGELLASFELIQR	S	1264	DYSF;S1264;	___1
P02730	Band 3 anion transport protein	SLC4A1	16.7328	17.4686	17.6027	17.1106	17.5562	17.5295	18.4804	17.9811	17.9472	18.7245	0.838361	9.55118e-05	0.00679038	LLRRRYQSSPAKPDSSFYKGLDLNGGPDDPL	S	357	SLC4A1;S357;	___1
Q9UMS6	Synaptopodin-2	SYNPO2	13.8136	14.0295	14.094	13.7421	14.0107	13.2981	13.4748	13.4878	13.5815	13.3937	-0.490795	9.60632e-05	0.00679038	VQPGAVGPSNELPGMSGRGAQLFAKRQSRME	S	869	SYNPO2;S869;	___1
A4UGR9	Xin actin-binding repeat-containing protein 2	XIRP2	12.2581	12.4528	12.4554	12.4016	12.1075	13.4269	13.22	12.4911	13.5952	13.1386	0.839313	9.88588e-05	0.00693622	TFTKKQYLKTKKTEASTECSHKQSLAERHYQ	S	2582	XIRP2;S2582;	___1
Q2PPJ7	Ral GTPase-activating protein subunit alpha-2	RALGAPA2	16.4605	16.4058	16.1061	16.756	16.6517	15.9195	15.9619	15.6059	16.0956	16.1341	-0.53262	0.000100789	0.00698663	KREHEGITILVRRSSSPAELDLKDDLQQTQG	S	821	RALGAPA2;S821;	___1
Q93100	Phosphorylase b kinase regulatory subunit beta	PHKB	13.8277	14.0956	13.9356	13.5192	13.7297	12.8883	13.3959	13.5497	13.1896	12.989	-0.619062	0.000101364	0.00698663	LPEFKSFEELEPPKHSKVKRQSSTPSAPELG	S	694	PHKB;S694;	___1
P20929	Nebulin	NEB	16.3927	16.5015	16.4637	16.5898	16.5508	17.1557	16.7676	16.8178	17.1322	17.2829	0.531509	0.000101864	0.00698663	NDHVRKVTDQISDIVYKDDLNWLKGIGCYVW	Y	4844	NEB;Y4844;	___1
Q9NZM1	Myoferlin	MYOF	15.1971	14.8183	14.4928	15.1015	15.2743	14.0024	14.1098	14.3719	14.4507	14.2958	-0.73066	0.000102528	0.00698663	LDNAVRGPGPKGPVGTVSEAQLARRLTKVKN	T	172	MYOF;T172;	___1
P52179	Myomesin-1	MYOM1	13.4067	12.3725	12.9994	13.0486	13.0443	14.0665	13.3486	13.3782	13.7619	13.7936	0.695446	0.000104038	0.00703892	______________MSLPFYQRCHQHYDLSY	S	2	MYOM1;S2;	___1
Q8N1N0	C-type lectin domain family 4 member F	CLEC4F	14.8047	14.6381	15.2414	14.8386	15.0612	14.056	13.6351	14.4915	14.642	14.1037	-0.73114	0.000107097	0.0071945	QVLNGHMKNASREIQTLKQGMKNASALTSQT	T	392	CLEC4F;T392;	___1
P52179	Myomesin-1	MYOM1	16.8774	16.8002	16.5047	17.2088	17.2739	15.7801	15.9977	16.3547	16.4749	16.4088	-0.729758	0.000109551	0.00729882	LTDSSLLLDDYSSKLSPKPKRAKHSLLSGEE	S	113	MYOM1;S113;	___1
Q8N573	Oxidation resistance protein 1	OXR1	17.1588	18.7095	17.3343	17.0274	17.3106	16.0145	16.853	16.8821	15.9132	16.251	-1.12534	0.000110191	0.00729882	STFTGIRPARVVSSTSEEEEAFTEKFLKINC	S	204	OXR1;S204;	___1
Q96DG6	Carboxymethylenebutenolidase homolog	CMBL	17.6798	17.5809	18.0499	17.7556	17.7861	18.3173	18.1059	18.5756	18.045	18.3286	0.50402	0.000112409	0.00734437	FIFAENDVVIPLKDVSLLTQKLKEHCKVEYQ	S	188	CMBL;S188;	___1
O43491	Band 4.1-like protein 2	EPB41L2	15.8904	15.6542	15.5103	15.49	15.8554	14.733	15.1294	15.1904	15.1707	14.8434	-0.666707	0.00011243	0.00734437	EKRRITPLSLQTQGSSHETLNIVEEKKRAEV	S	683	EPB41L2;S683;	___1
Q9Y5Q9	General transcription factor 3C polypeptide 3	GTF3C3	15.8818	15.8292	15.7446	15.9678	16.0136	15.4253	15.4876	15.4647	15.4383	15.5316	-0.417893	0.000113673	0.00737475	RKTREKKSLQEKGKLSAEENPDDSEVPSSSG	S	43	GTF3C3;S43;	___1
Q15149	Plectin	PLEC	13.7655	14.1097	13.8798	13.3878	13.5165	12.9164	13.2832	12.9554	13.2531	13.0257	-0.645139	0.000117715	0.00757781	AAAQSTKGYYSPYSVSGSGSTAGSRTGSRTG	S	4618	PLEC;S4618;	___2
Q9BZH6	WD repeat-containing protein 11	WDR11	21.1631	21.539	20.9171	20.8126	21.6581	22.4778	23.1062	22.079	21.3007	22.2939	1.03357	0.000119151	0.00757781	YISSPHSSPAHNKLATATGAKKALNKVKILI	T	217	WDR11;T217;	___1
Q96P47	Arf-GAP with GTPase, ANK repeat and PH domain-containing protein 3	AGAP3	13.5718	13.9043	13.6906	13.6664	13.5728	13.0875	13.2962	13.2964	13.0693	13.3379	-0.463733	0.000119203	0.00757781	PAEVLSSSPKLDPPPSPHSNRKKHRRKKSTG	S	538	AGAP3;S538;	___1
P12883;P13533	Myosin-7;Myosin-6	MYH7;MYH6	22.3855	22.9764	22.707	22.6799	22.5741	22.0495	22.3503	21.9901	22.2452	21.5675	-0.624048	0.000120968	0.00762901	SHANRMAAEAQKQVKSLQSLLKDTQIQLDDA	S	1645	MYH7;MYH6;S1645;	___1
Q9P0L0	Vesicle-associated membrane protein-associated protein A	VAPA	14.4531	15.1656	14.3459	14.684	14.4198	15.9945	15.58	14.9207	15.4948	15.2459	0.833504	0.00012162	0.00762901	EGLRLRKVAHSDKPGSTSTASFRDNVTSPLP	S	214	VAPA;S214;	___1
Q9NQX3	Gephyrin;Molybdopterin adenylyltransferase;Molybdopterin molybdenumtransferase	GPHN	14.675	14.434	14.8015	14.1018	14.3406	14.1165	14.0367	13.951	13.0994	13.2065	-0.788552	0.000123391	0.00768918	PRAQATSRLSTASCPTPKVQSRCSSKENILR	T	286	GPHN;T286;	___1
P12883;P13533	Myosin-7;Myosin-6	MYH7;MYH6	21.1597	21.5963	21.6531	21.327	21.3033	20.7052	20.9511	20.8856	21.0722	20.3407	-0.616927	0.000125452	0.00776656	QARIEELEEELEAERTARAKVEKLRSDLSRE	T	1127	MYH7;MYH6;T1127;	___1
Q9Y263	Phospholipase A-2-activating protein	PLAA	15.4612	15.3787	15.7165	15.5193	15.4074	14.7441	15.1486	15.3027	14.6765	14.6955	-0.58314	0.000127371	0.00783412	IVVGASDGIIRVFTESEDRTASAEEIKAFEK	S	300	PLAA;S300;	___1
P12883;P13533	Myosin-7;Myosin-6	MYH7;MYH6	17.9828	18.4155	18.707	18.5404	18.3753	17.5697	17.6384	18.1141	18.0894	17.39	-0.643891	0.000128476	0.00785114	QTERSRKLAEQELIETSERVQLLHSQNTSLI	T	1709	MYH7;MYH6;T1709;	___1
Q6P5Q4	Leiomodin-2	LMOD2	14.5622	15.3323	14.8683	14.8908	14.774	14.1044	14.7739	14.373	14.1113	13.8884	-0.635325	0.000130854	0.00791847	PNLRTKVWQRGTPSSSPYVSPRHSPWSSPKL	S	388	LMOD2;S388;	___3
P20929	Nebulin	NEB	14.5759	14.1961	14.6724	14.7409	14.4794	14.999	14.8146	15.1382	15.0313	15.1002	0.483692	0.00013125	0.00791847	ELPQFIQAKVNALNMSDAHYKADWKKTIAKG	S	1536	NEB;S1536;	___1
Q15149	Plectin	PLEC	16.2258	15.9407	16.2079	15.7552	15.849	15.1557	14.7416	15.9414	15.2523	14.9648	-0.784558	0.000132968	0.00797134	YSVSGSGSTAGSRTGSRTGSRAGSRRGSFDA	S	4630	PLEC;S4630;	___3
Q8N3K9	Cardiomyopathy-associated protein 5	CMYA5	17.1991	17.0046	16.9479	16.8976	17.3416	16.7173	16.6837	16.4987	16.1929	16.1941	-0.62082	0.000136165	0.00811164	DTSSGNTETLSSKSYSSEEVKLAEEPKSLVL	S	1981	CMYA5;S1981;	___1
Q702N8	Xin actin-binding repeat-containing protein 1	XIRP1	16.4126	16.3589	16.578	16.419	16.5505	15.8703	15.816	16.0751	16.235	16.0374	-0.457048	0.000141943	0.00832291	MLFETRPLDRLGSRPSLQEQSPLELRSEIQE	S	208	XIRP1;S208;	___2
P52594	Arf-GAP domain and FG repeat-containing protein 1	AGFG1	15.3212	15.0664	15.1012	15.4412	15.8844	14.6767	14.882	14.5728	14.6614	14.697	-0.664851	0.000142099	0.00832291	DSAPTLHLNKGTPSQSPVVGRSQGQQQEKKQ	S	181	AGFG1;S181;	___2
Q9C0C2	182 kDa tankyrase-1-binding protein	TNKS1BP1	17.2333	17.2718	17.2151	17.0228	17.3844	16.5518	16.7708	16.7479	16.8952	16.7474	-0.482854	0.000143806	0.00832291	LGEGSRDAGRPGERGSGGLFSPSTAHVPDGA	S	1024	TNKS1BP1;S1024;	___1
Q8WZ42	Titin	TTN	15.0829	15.3774	14.8111	14.5647	14.9604	14.0307	14.5084	14.5522	14.1523	14.2886	-0.652865	0.000143977	0.00832291	EPSPEIEWFKNNLPISISSNVSISRSRNVYS	S	34102	TTN;S34102;	___1
Q9H987	Synaptopodin 2-like protein	SYNPO2L	16.6158	16.5659	16.3899	16.5749	16.4564	16.0093	16.2662	15.971	15.8861	15.359	-0.62228	0.000144838	0.00832291	LRSPPDSEAYYGETDSDADGPATQEKPRRPR	S	143	SYNPO2L;S143;	___1
P24043	Laminin subunit alpha-2	LAMA2	12.9863	13.381	12.7456	12.4637	12.5942	11.8127	12.1579	12.6249	11.711	11.6499	-0.84288	0.000145707	0.00832291	VIRPEPNLFHDGREHSVHVERTRGIFTVQVD	S	2625	LAMA2;S2625;	___1
Q86WR0	Coiled-coil domain-containing protein 25	CCDC25	14.5824	15.019	14.8681	14.6643	14.9862	14.0016	14.4546	14.5224	13.4972	14.1534	-0.698137	0.000145862	0.00832291	LMKVENMSSNQDGNDSDEFM___________	S	204	CCDC25;S204;	___1
Q93074	Mediator of RNA polymerase II transcription subunit 12	MED12	14.4173	14.5051	13.9312	14.1401	14.3686	13.8852	13.8892	13.6328	13.5398	13.1977	-0.643541	0.00014936	0.00847146	DFSLFSPTMPCEGKGSPSPEKPDVEKEVKPP	S	698	MED12;S698;	___1
P12883	Myosin-7	MYH7	20.4031	20.5858	20.8961	20.7221	20.5085	19.4811	19.5289	20.19	20.5225	19.2788	-0.822829	0.000151915	0.00854618	SAEREKEMASMKEEFTRLKEALEKSEARRKE	T	857	MYH7;T857;	___1
P27816	Microtubule-associated protein 4	MAP4	14.1967	14.6023	14.0214	14.3365	14.2986	12.9099	13.5916	13.9082	13.7931	13.2324	-0.804048	0.000152482	0.00854618	SRPKSTSTSSMKKTTTLSGTAPAAGVVPSRV	T	874	MAP4;T874;	___1
P20929	Nebulin	NEB	14.6323	14.7454	15.0612	15.0592	14.2907	15.7174	15.1636	15.6696	15.5554	15.0002	0.663448	0.000159406	0.00885714	MEKAKRASDILNEKKYRQHPDTLKFTSIEDA	Y	984	NEB;Y984;	___1
Q96L91	E1A-binding protein p400	EP400	14.2658	14.2953	13.8841	14.0745	14.1202	13.149	13.7377	13.7472	13.2527	12.7486	-0.800925	0.000160148	0.00885714	APVSGSGPGPSPARSSPVNRPSSATNKALSP	S	722	EP400;S722;	___1
P35568	Insulin receptor substrate 1	IRS1	14.1606	13.7508	13.5732	13.5928	13.9093	14.704	14.7393	14.027	14.3314	14.2547	0.613945	0.000161443	0.00885714	EAMRAMSDEFRPRSKSQSSSNCSNPISVPLR	S	270	IRS1;S270;	___1
P02452	Collagen alpha-1(I) chain	COL1A1	12.2847	11.8923	13.3316	13.2474	11.6177	11.074	9.94982	11.7782	12.1516	10.7046	-1.34309	0.00016177	0.00885714	PGDKGESGPSGPAGPTGARGAPGDRGEPGPP	T	793	COL1A1;T793;	___1
P49023	Paxillin	PXN	17.8541	18.0235	17.9782	17.9182	17.8233	17.3844	17.7626	17.4243	17.1633	17.4517	-0.482224	0.000166464	0.00902981	GGPPKPGSQLDSMLGSLQSDLNKLGVATVAK	S	340	PXN;S340;	___1
P12883	Myosin-7	MYH7	19.9779	20.5464	20.6149	20.4753	20.3272	19.3709	19.8639	20.091	20.1158	19.5195	-0.596114	0.000167074	0.00902981	EEISDLTEQLGSSGKTIHELEKVRKQLEAEK	T	1522	MYH7;T1522;	___1
Q9H1E3	Nuclear ubiquitous casein and cyclin-dependent kinase substrate 1	NUCKS1	12.9472	13.2225	13.242	12.9962	13.3803	12.3469	12.4299	12.9493	12.7137	12.5405	-0.561577	0.000167784	0.00902981	VGRPTASKASKEKTPSPKEEDEEPESPPEKK	S	204	NUCKS1;S204;	___2
O95817	BAG family molecular chaperone regulator 3	BAG3	13.4427	13.4431	13.2325	13.2074	13.0179	12.1185	11.9693	12.4686	13.0181	11.0199	-1.14982	0.000171226	0.00916303	LRAASPFRSSVQGASSREGSPARSSTPLHSP	S	275	BAG3;S275;	___2
Q14195	Dihydropyrimidinase-related protein 3	DPYSL3	17.5664	18.4935	18.2384	17.981	17.9585	17.2066	16.8675	17.3579	17.3464	17.4954	-0.792788	0.000173648	0.00924044	VPRGMYDGPVFDLTTTPKGGTPAGSARGSPT	T	509	DPYSL3;T509;	___1
Q5VST9	Obscurin	OBSCN	14.7961	14.8246	15.3888	15.357	13.984	15.9048	15.5073	15.8329	16.4912	15.2271	0.922559	0.0001754	0.00928152	SCRVGEDSVDFRLRVSEPKVVFAKEQLARRK	S	884	OBSCN;S884;	___1
Q9UKV3	Apoptotic chromatin condensation inducer in the nucleus	ACIN1	16.4338	15.5682	15.6109	15.49	15.6492	14.8956	14.3976	14.4267	15.527	13.9128	-1.11848	0.000176572	0.00929161	SAEKHVTQRLQPERGSPKKCEAEEAEPPAAT	S	729	ACIN1;S729;	___1
O43815	Striatin	STRN	15.7887	15.9564	16.154	16.1856	15.8278	14.9442	15.1854	16.0207	15.1721	15.1115	-0.695718	0.000181206	0.00946241	VLDNFKFLESAAADFSDEDEDDDVDGREKSV	S	245	STRN;S245;	___1
P12883;P13533	Myosin-7;Myosin-6	MYH7;MYH6	18.684	18.2581	18.9575	18.5567	18.3673	18.2251	17.6771	18.2471	18.1481	17.5798	-0.589283	0.000181816	0.00946241	ALQSARHDCDLLREQYEEETEAKAELQRVLS	Y	1347	MYH7;MYH6;Y1347;	___1
O94979	Protein transport protein Sec31A	SEC31A	14.9242	14.5295	14.6209	15.0769	14.876	14.1963	14.4078	14.0827	13.925	14.312	-0.620762	0.000184796	0.00956494	DGANVALKDSDQVAQSDGEESPAAEEQLLGE	S	527	SEC31A;S527;	___1
P35659	Protein DEK	DEK	13.5931	13.3973	13.038	13.5517	13.4664	12.8874	13.0033	12.8726	12.5698	12.3029	-0.682127	0.000187326	0.00964319	___MSASAPAAEGEGTPTQPASEKEPEMPGP	T	13	DEK;T13;	___1
P11055;P12882;P12883;P13533;P13535;Q9UKX2;Q9UKX3;Q9Y623	Myosin-3;Myosin-1;Myosin-7;Myosin-6;Myosin-8;Myosin-2;Myosin-13;Myosin-4	MYH3;MYH1;MYH7;MYH6;MYH8;MYH2;MYH13;MYH4	16.4464	16.929	17.0422	17.002	16.777	15.8062	16.2311	16.446	16.674	16.2121	-0.565431	0.000191317	0.00979544	IHFGATGKLASADIETYLLEKSRVIFQLKAE;IHFGATGKLASADIETYLLEKSRVTFQLKAE;IHFGATGKLASADIETYLLEKSRVTFQLSSE;IHFGTTGKLASADIETYLLEKSRVTFQLKAE;IHFGTTGKLASADIETYLLEKSRVVFQLKAE	T	265	MYH3;MYH1;MYH7;MYH6;MYH8;MYH2;MYH13;MYH4;T265;	___1
P43243	Matrin-3	MATR3	15.2357	14.8	14.538	14.7049	14.8696	15.5038	15.1486	15.488	15.2637	15.6905	0.589262	0.000192437	0.00979981	VPRDDWEEKRHFRRDSFDDRGPSLNPVLDYD	S	188	MATR3;S188;	___1
P12883;P13533	Myosin-7;Myosin-6	MYH7;MYH6	18.8761	19.5593	19.5059	19.2865	19.1908	18.1462	19.0676	19.0115	18.6784	18.3109	-0.640818	0.000194995	0.00987489	FKLKNAYEESLEHLETFKRENKNLQEEISDL	T	1497	MYH7;MYH6;T1497;	___1
A7E2Y1;P11055;P12882;P12883;P13533;P13535;Q9UKX2;Q9UKX3	Myosin-7B;Myosin-3;Myosin-1;Myosin-7;Myosin-6;Myosin-8;Myosin-2;Myosin-13	MYH7B;MYH3;MYH1;MYH7;MYH6;MYH8;MYH2;MYH13	17.2177	17.5178	18.2331	18.047	17.4932	17.6635	18.559	18.9271	18.9163	18.4753	0.80647	0.000196166	0.00987489	KALCFPRVKVGNEYVTKGQTVDQVHHAVNAL;KALCYPRVKVGNEYVTKGQTVEQVSNAVGAL;KALCYPRVKVGNEYVTKGQTVQQVYNAVGAL;KGLCCPRVKVGNEYVTKGQNVQQVTNSVGAL;KGLCHPRVKVGNEYVTKGQNVQQVIYATGAL;KGLCHPRVKVGNEYVTKGQSVQQVYYSIGAL;KGLLHPRVRVGNEYVTKGQSVEQVVFAVGAL	T	412	MYH7B;MYH3;MYH1;MYH7;MYH6;MYH8;MYH2;MYH13;T412;	___1
Q12872	Splicing factor, suppressor of white-apricot homolog	SFSWAP	15.6005	15.5012	15.3351	15.1227	15.1855	14.6138	15.2157	14.7853	14.6128	14.11	-0.681493	0.000197644	0.00987489	DLLPLEKNRVKLDDDSDDDEESKEGQESSSS	S	604	SFSWAP;S604;	___1
Q9H987	Synaptopodin 2-like protein	SYNPO2L	16.7929	16.9603	17.0046	16.8266	17.0342	15.7931	16.9557	15.888	16.0591	15.6914	-0.846281	0.000198082	0.00987489	TRPTPPGAPPDEVYLSDSPAEPAPTIPGPPS	S	178	SYNPO2L;S178;	___1
Q9Y6P5	Sestrin-1	SESN1	15.9969	16.2659	15.5392	15.9716	15.9586	15.0547	15.6135	15.498	15.2781	14.9906	-0.659462	0.000201383	0.00994128	ASRFEIEKRESMFVFSSDDEEVTPARAVSRH	S	313	SESN1;S313;	___1
Q8ND56	Protein LSM14 homolog A	LSM14A	15.0376	15.2642	15.2748	15.066	15.3367	14.7129	14.7954	14.9668	14.6002	14.8083	-0.41914	0.000201513	0.00994128	TQDTRSLKTQLSQGRSSPQLDPLRKSPTMEQ	S	182	LSM14A;S182;	___2
Q9NYB0	Telomeric repeat-binding factor 2-interacting protein 1	TERF2IP	16.1151	16.3445	16.1331	16.2536	16.3996	15.726	15.8313	15.8762	15.4295	15.9531	-0.485958	0.000209659	0.0102896	LRGQEHKYLLGDAPVSPSSQKLKRKAEEDPE	S	203	TERF2IP;S203;	___1
Q9ULS5	Transmembrane and coiled-coil domains protein 3	TMCC3	15.8061	15.5576	15.8304	16.2436	16.1244	15.2238	15.3551	15.4116	15.0388	15.4053	-0.625521	0.000211046	0.0103043	LEEFRPEASARAYGGSATIVNKPKYGSDDEC	S	242	TMCC3;S242;	___1
P00519	Tyrosine-protein kinase ABL1	ABL1	16.9174	16.9008	16.84	16.7849	16.9412	16.3734	16.5932	16.5538	16.4198	16.1684	-0.455153	0.000212204	0.0103077	KGQGESDPLDHEPAVSPLLPRKERGPPEGGL	S	569	ABL1;S569;	___1
Q6ZT12	E3 ubiquitin-protein ligase UBR3	UBR3	13.9495	14.509	14.4357	14.4824	14.2023	14.8097	15.1996	14.5905	15.0213	14.7734	0.563137	0.000213754	0.0103184	LVAERRKKFQEIINRSSSEANQVVRPKTSSK	S	1053	UBR3;S1053;	___1
Q15942	Zyxin	ZYX	15.5238	15.4862	15.3675	15.66	15.5336	14.8791	15.3117	15.0422	14.7986	14.5315	-0.601627	0.000215176	0.0103184	PVSLANTQPRGPPASSPAPAPKFSPVTPKFT	S	259	ZYX;S259;	___1
Q99523	Sortilin	SORT1	14.8902	14.8035	14.7848	15.0784	14.6239	14.0918	14.21	14.4254	14.2002	14.5149	-0.547707	0.000216119	0.0103184	LDTASHTNKSGYHDDSDEDLLE_________	S	825	SORT1;S825;	___1
P02452	Collagen alpha-1(I) chain	COL1A1	16.513	16.4563	18.5384	18.5219	17.3518	15.6087	15.6273	16.5818	16.7488	16.1875	-1.32543	0.000217318	0.0103184	PGTAGLPGMKGHRGFSGLDGAKGDAGPAGPK	S	271	COL1A1;S271;	___1
Q15276	Rab GTPase-binding effector protein 1	RABEP1	16.3642	15.6826	16.3028	15.8852	15.8891	14.8101	14.5568	15.5399	15.7905	14.9228	-0.900757	0.000219623	0.0103184	NDMFKDGLRRAQSTDSLGTSGSLQSKALGYN	S	410	RABEP1;S410;	___2
P11055;P12882;P12883;P13533;P13535;Q9UKX3;Q9Y623	Myosin-3;Myosin-1;Myosin-7;Myosin-6;Myosin-8;Myosin-13;Myosin-4	MYH3;MYH1;MYH7;MYH6;MYH8;MYH13;MYH4	23.9306	24.3679	24.1589	24.4855	24.687	23.8246	23.7735	23.5688	23.8341	23.8596	-0.553849	0.000220397	0.0103184	DESQAELEAAQKESRSLSTELFKMRNAYEEV;EESQAELEASLKESRSLSTELFKLKNAYEEA;EESQSELESSQKEARSLSTELFKLKNAYEES;EETHAELEASQKESRSLSTELFKIKNAYEES;EETQAELEASQKESRSLSTELFKVKNAYEES;EETQAELEASQKESRSLSTELFKVKNVYEES	S	1476	MYH3;MYH1;MYH7;MYH6;MYH8;MYH13;MYH4;S1476;	___1
Q2TAL5	Smoothelin-like protein 2	SMTNL2	14.2924	13.8767	13.7094	13.8431	13.9326	13.4342	13.3182	13.3713	13.5871	13.4665	-0.495367	0.000221467	0.0103184	VEALGLASGMSPVPGTPGTPSPPPAPGVPDR	T	96	SMTNL2;T96;	___1
Q14847	LIM and SH3 domain protein 1	LASP1	17.1532	16.4494	16.2155	17.0667	17.1388	15.8167	16.2446	15.731	15.8373	16.3355	-0.811692	0.00022189	0.0103184	EFEKNKGKGFSVVADTPELQRIKKTQDQISN	T	104	LASP1;T104;	___1
Q6H8Q1	Actin-binding LIM protein 2	ABLIM2	13.8785	13.6577	13.8734	13.7043	13.8582	13.2273	13.2684	13.5769	13.4203	13.0652	-0.482798	0.000222228	0.0103184	RSYKQCRTSSPSSTGSVSLGRYTPTSRSPQH	S	370	ABLIM2;S370;	___2
P10636	Microtubule-associated protein tau	MAPT	18.6103	18.1171	18.5769	18.2422	18.1213	17.522	17.1153	17.572	18.2726	17.0502	-0.827107	0.000224558	0.0103757	PTPPTREPKKVAVVRTPPKSPSSAKSRLQTA	T	548	MAPT;T548;	___1
Q5VST9	Obscurin	OBSCN	18.6946	18.6889	18.5263	18.4397	18.2962	18.0827	18.3463	18.0465	18.0619	17.9276	-0.436136	0.000227451	0.0104583	HSPLLHPRGFLRPSASLPEEAEASERSTEAP	S	6831	OBSCN;S6831;	___1
Q9H7N4	Splicing factor, arginine/serine-rich 19	SCAF1	14.2239	13.8885	13.7713	14.1284	13.6255	13.6961	13.3087	13.3702	13.5399	12.7091	-0.602706	0.000235568	0.0107792	ETSWSGEERAAKVPSTPPPKAAPPPPALTPD	T	976	SCAF1;T976;	___1
Q9Y6G9	Cytoplasmic dynein 1 light intermediate chain 1	DYNC1LI1	11.3151	11.8023	12.0166	11.1279	10.8572	12.4631	12.6972	12.2266	11.7199	12.2193	0.841391	0.000240673	0.0109599	VEPGEDFPASPQRRNTASQEDKDDSVVLPLG	T	213	DYNC1LI1;T213;	___1
P11055;P12882;P12883;P13533;P13535;Q9UKX3;Q9Y623	Myosin-3;Myosin-1;Myosin-7;Myosin-6;Myosin-8;Myosin-13;Myosin-4	MYH3;MYH1;MYH7;MYH6;MYH8;MYH13;MYH4	21.8826	22.2551	22.1109	22.4491	22.6638	21.4712	21.8097	21.6237	21.9218	21.9557	-0.515867	0.000246249	0.0110872	HAELEASQKESRSLSTELFKIKNAYEESLDQ;QAELEAAQKESRSLSTELFKMRNAYEEVVDQ;QAELEASLKESRSLSTELFKLKNAYEEALDQ;QAELEASQKESRSLSTELFKVKNAYEESLDH;QAELEASQKESRSLSTELFKVKNVYEESLDQ;QSELESSQKEARSLSTELFKLKNAYEESLEH	T	1479	MYH3;MYH1;MYH7;MYH6;MYH8;MYH13;MYH4;T1479;	___1
P06753;P09493	Tropomyosin alpha-3 chain;Tropomyosin alpha-1 chain	TPM3;TPM1	23.8696	24.8957	23.8124	23.4121	23.6614	23.1181	23.8509	23.1431	22.7289	22.6576	-0.830519	0.000246965	0.0110872	YKAISEELDHALNDMTSI_____________	T	282	TPM3;TPM1;T282;	___1
Q9BZH6	WD repeat-containing protein 11	WDR11	19.8163	20.4187	20.171	19.2192	20.4625	18.9803	19.744	18.8605	17.161	19.0177	-1.26484	0.000247024	0.0110872	SSPHSSPAHNKLATATGAKKALNKVKILITQ	T	219	WDR11;T219;	___1
Q96NL6	Sodium channel and clathrin linker 1	SCLT1	16.7751	16.6897	16.7085	16.4302	17.0639	15.9948	16.6057	15.933	15.9414	15.9486	-0.64877	0.000248152	0.0110872	KKLTESAEIRINNLKSELSRQKLHTQELLSQ	S	611	SCLT1;S611;	___1
Q9BXF6	Rab11 family-interacting protein 5	RAB11FIP5	15.4656	14.7535	14.8318	16.0207	15.5175	14.5102	14.1998	14.4716	15.1055	14.4355	-0.773307	0.000257754	0.0114234	LSASMFDLSMKDKPRSPFSKIRDKMKGKKKY	S	188	RAB11FIP5;S188;	___1
O95817	BAG family molecular chaperone regulator 3	BAG3	13.4427	13.4431	13.2325	13.2074	13.0179	12.0401	11.8927	12.3353	13.1574	10.9174	-1.20014	0.000258906	0.0114234	SPFRSSVQGASSREGSPARSSTPLHSPSPIR	S	279	BAG3;S279;	___2
Q8WZ42	Titin	TTN	13.644	14.0798	14.3289	14.4684	14.0568	13.6545	13.3221	13.4895	13.5573	13.4623	-0.618448	0.000259294	0.0114234	RDTRQKVTGLTENSDYQYRVCAVNAAGQGPF	Y	28063	TTN;Y28063;	___1
Q9BYB0	SH3 and multiple ankyrin repeat domains protein 3	SHANK3	15.6383	15.6189	15.4125	15.5593	15.7336	15.3195	15.1891	14.7588	15.2043	15.2542	-0.447318	0.000260744	0.0114341	SASDINLKGEAQPAASPGPSLRSLPHQLLLQ	S	388	SHANK3;S388;	___1
O75122	CLIP-associating protein 2	CLASP2	16.793	16.5179	16.5612	16.8641	16.8003	17.2964	17.0307	16.8669	17.2511	17.2261	0.426903	0.000266947	0.0115891	SSKASSLPGSLQRSRSDIDVNAAAGAKAHHA	S	370	CLASP2;S370;	___1
Q8WZ42	Titin	TTN	18.027	18.0133	18.153	18.3921	17.9163	18.8854	18.6715	18.6824	18.5048	18.366	0.521645	0.000268275	0.0115891	DKPGPVRNLKIVDVSSDRCTVCWDPPEDDGG	S	19237	TTN;S19237;	___1
P12883;P13533	Myosin-7;Myosin-6	MYH7;MYH6	18.7977	18.8224	19.0018	18.9388	18.9886	18.2886	18.3713	18.5869	18.7206	18.1303	-0.490338	0.00026838	0.0115891	EARSLSTELFKLKNAYEESLEHLETFKRENK	Y	1488	MYH7;MYH6;Y1488;	___1
Q13554	Calcium/calmodulin-dependent protein kinase type II subunit beta	CAMK2B	14.4044	14.2936	14.1816	13.952	14.0035	13.746	13.8613	13.857	13.5957	13.2541	-0.504181	0.000269173	0.0115891	NPVDGIKESSDSANTTIEDEDAKAPRVPDIL	T	401	CAMK2B;T401;	___2
Q9BX66	Sorbin and SH3 domain-containing protein 1	SORBS1	15.7819	15.545	15.1161	15.365	15.6308	14.8633	15.0776	15.0247	14.3157	14.8786	-0.655786	0.000270804	0.0116066	PLPEASIYNTDHLALSPRASPSLSLSLPHLS	S	1024	SORBS1;S1024;	___1
P50851	Lipopolysaccharide-responsive and beige-like anchor protein	LRBA	12.2868	12.0491	12.6532	12.6488	12.3124	11.7457	11.9269	12.111	11.7952	11.7041	-0.533505	0.000272927	0.0116449	______MASEDNRVPSPPPTGDDGGGGGREE	S	10	LRBA;S10;	___1
P13639	Elongation factor 2	EEF2	14.2993	14.3541	14.1902	14.8015	14.3348	12.991	13.6719	13.5692	14.3606	13.7769	-0.722049	0.000282439	0.0119569	GIIASARAGETRFTDTRKDEQERCITIKSTA	T	59	EEF2;T59;	___1
P07237	Protein disulfide-isomerase	P4HB	16.0789	16.1184	16.3649	16.191	15.8983	16.7169	16.7069	16.9651	16.7046	16.129	0.51421	0.000282764	0.0119569	FGGEIKTHILLFLPKSVSDYDGKLSNFKTAA	S	264	P4HB;S264;	___1
O75122	CLIP-associating protein 2	CLASP2	18.5881	18.3015	17.9477	18.1812	18.1732	18.0872	17.7151	17.5814	17.692	17.8072	-0.461772	0.000285504	0.0119631	GSVASLPQSDRSSSSSQESLNRPFSSKWSTA	S	327	CLASP2;S327;	___1
O43149	Zinc finger ZZ-type and EF-hand domain-containing protein 1	ZZEF1	14.4777	14.814	14.7376	14.5006	14.9969	13.926	14.2886	14.5453	13.9702	14.1118	-0.537	0.000285616	0.0119631	LPAADVSPATAEEPLSPSTPTRRPPFTRGRL	S	1518	ZZEF1;S1518;	___1
P46379	Large proline-rich protein BAG6	BAG6	14.3929	13.9653	13.8807	13.8621	14.1077	13.3134	13.8082	13.4915	13.3542	13.3023	-0.587795	0.000286948	0.0119631	QGAERASPEPQRENASPAPGTTAEEAMSRGP	S	973	BAG6;S973;	___2
Q15149	Plectin	PLEC	15.9912	16.0325	16.1336	15.7279	15.8352	16.6638	16.6179	16.884	16.2475	16.0391	0.546391	0.000288227	0.0119631	YYSPYSVSGSGSTAGSRTGSRTGSRAGSRRG	S	4626	PLEC;S4626;	___1
Q02641	Voltage-dependent L-type calcium channel subunit beta-1	CACNB1	13.0142	12.7315	12.8787	12.6137	12.7428	12.2428	12.4455	12.3164	12.1159	12.5265	-0.466773	0.000289227	0.0119631	PPGRAGTLRALSRQDTFDADTPGSRNSAYTE	T	499	CACNB1;T499;	___1
Q15772	Striated muscle preferentially expressed protein kinase	SPEG	16.2657	16.1576	16.1634	16.2429	16.423	17.0717	16.7905	16.7218	17.379	16.4778	0.637656	0.000295997	0.0121406	QSLSPAKEVVSSPGSSPRSSPRPEGTTLRQG	S	2945	SPEG;S2945;	___1
Q15642	Cdc42-interacting protein 4	TRIP10	13.8621	13.999	13.59	13.5109	14.1446	13.3567	13.4653	13.3248	13.0829	13.0517	-0.565067	0.000296082	0.0121406	EFEDFSQPMNRAPSDSSLGTPSDGRPELRGP	S	298	TRIP10;S298;	___1
O95425	Supervillin	SVIL	15.9677	16.276	16.1206	15.8165	15.9307	14.7806	15.7846	15.4348	15.3979	14.2474	-0.893236	0.000300248	0.0122584	PHIGRSNEEEETSDSSLEKQTRSKYCTETSG	S	66	SVIL;S66;	___2
Q09666	Neuroblast differentiation-associated protein AHNAK	AHNAK	12.1045	11.7519	11.651	11.6638	11.7742	11.4906	10.9558	11.4793	11.3247	11.1022	-0.518556	0.000304261	0.0123689	PRLKSEDGVEGDLGETQSRTITVTRRVTAYT	T	146	AHNAK;T146;	___1
Q9NQX3	Gephyrin;Molybdopterin adenylyltransferase;Molybdopterin molybdenumtransferase	GPHN	15.4325	15.856	15.7422	15.4645	15.7034	15.1566	15.4471	15.3201	14.8631	14.8885	-0.504629	0.000308332	0.0124808	IVKVKEVHDELEDLPSPPPPLSPPPTTSPHK	S	188	GPHN;S188;	___1
Q6VN20	Ran-binding protein 10	RANBP10	13.8396	13.8713	13.5174	13.7622	13.865	13.497	13.1018	13.308	13.0457	13.4658	-0.487428	0.00031236	0.0125901	SLSSRSPKSQDSYPGSPSLSPRHGPSSSHMH	S	365	RANBP10;S365;	___1
Q8WZ42	Titin	TTN	16.7587	17.2269	17.434	17.4165	16.9359	17.4962	17.9882	17.6616	17.9437	17.44	0.551553	0.000315267	0.0126534	QKDGAALSPSPNWRISDAENKHILELSNLTI	S	4527	TTN;S4527;	___1
O15234	Protein CASC3	CASC3	13.7155	14.7745	14.1036	13.952	13.4177	12.4499	13.5509	13.3796	13.606	12.4111	-0.913162	0.000318542	0.0127309	NSKVELKSEANDAVNSSTKEEKGEEKPDTKS	S	125	CASC3;S125;	___1
P06753;P09493	Tropomyosin alpha-3 chain;Tropomyosin alpha-1 chain	TPM3;TPM1	18.8148	18.7723	18.8883	19.1692	19.1595	17.933	17.6553	18.7689	18.3386	18.5934	-0.702999	0.000321073	0.0127782	VTNNLKSLEAQAEKYSQKEDKYEEEIKILTD;VTNNLKSLEAQAEKYSQKEDRYEEEIKVLSD	S	215	TPM3;TPM1;S215;	___1
P16383	GC-rich sequence DNA-binding factor 2	GCFC2	15.1376	14.938	14.788	14.8621	14.6238	14.2225	14.2875	14.5625	14.397	13.4205	-0.691904	0.000323991	0.0128268	PRADEGSESRTLDVSTDEEDKIHHSSESKDD	T	97	GCFC2;T97;	___2
Q6H8Q1	Actin-binding LIM protein 2	ABLIM2	15.9097	15.8104	16.0848	16.5709	16.2922	14.8975	15.0223	15.327	16.118	15.7856	-0.70352	0.000325771	0.0128268	NRKKSSWLMLKGDADTRTNSPDLDTQSLSHS	T	472	ABLIM2;T472;	___2
Q13586	Stromal interaction molecule 1	STIM1	12.9503	12.9972	13.0899	13.2497	13.0405	12.503	12.6138	12.7284	12.9226	12.6108	-0.389803	0.000326359	0.0128268	AHSLMELSPSAPPGGSPHLDSSRSHSPSSPD	S	608	STIM1;S608;	___2
Q96S15	WD repeat-containing protein 24	WDR24	13.9675	13.9005	14.1563	14.245	14.2139	14.4818	14.2637	14.4732	14.6378	14.6501	0.404705	0.000328435	0.0128551	VLPQEAFPLRHEIVDTPPGPEHLQDKADSPH	T	581	WDR24;T581;	___1
Q9BTU6	Phosphatidylinositol 4-kinase type 2-alpha	PI4K2A	12.5836	13.1989	12.9503	12.805	13.4723	13.2637	13.4823	13.766	13.6719	14.6455	0.763874	0.000332969	0.0129789	PPVIVETARSHQRSSSESYTQSFQSRKPFFS	S	462	PI4K2A;S462;	___1
Q9UBF9	Myotilin	MYOT	13.3911	13.4712	13.4801	13.4307	13.377	13.271	12.8883	12.6539	13.0204	12.3708	-0.589154	0.000341591	0.0132604	NSEHARLQVPTSQVRSRSTSRGDVNDQDAIQ	S	229	MYOT;S229;	___2
Q6P5Q4	Leiomodin-2	LMOD2	15.8489	16.2775	16.2003	16.128	15.6441	16.8716	16.6206	17.2434	16.924	15.9822	0.708579	0.000347612	0.0134391	TKVWQRGTPSSSPYVSPRHSPWSSPKLPKKV	S	392	LMOD2;S392;	___1
Q9UKX2	Myosin-2	MYH2	20.9878	21.1307	21.2278	21.3858	20.5337	21.6942	21.7674	21.7614	21.4423	21.6081	0.601536	0.000349441	0.0134549	EETHAELEASQKEARSLGTELFKIKNAYEES	S	1482	MYH2;S1482;	___1
Q86TB9	Protein PAT1 homolog 1	PATL1	18.1856	18.1493	17.7538	18.0801	17.9149	17.6786	17.5148	17.3028	17.5866	17.7596	-0.448257	0.000352751	0.0135274	DDRDLSERALPRRSTSPIIGSPPVRAVPIGT	S	179	PATL1;S179;	___1
O60524	Nuclear export mediator factor NEMF	NEMF	17.1228	16.8318	16.7285	16.6938	16.8595	16.2574	16.5765	16.5295	16.1718	16.2285	-0.494543	0.00036316	0.0138337	QTNHVTMLLRNPYLLSEEEDDDVDGDVNVEK	S	417	NEMF;S417;	___1
P78314	SH3 domain-binding protein 2	SH3BP2	15.6412	15.6923	15.5318	15.9244	15.9159	14.7814	15.5204	15.3232	14.957	14.7401	-0.676695	0.00036369	0.0138337	PTPRKPAFSDMPRAHSFTSKGPGPLLPPPPP	S	225	SH3BP2;S225;	___1
Q02045	Myosin light chain 5	MYL5	16.7236	17.9251	16.2916	15.7761	16.6064	15.5748	16.0176	15.9095	14.6617	15.6226	-1.10735	0.000365225	0.0138337	TKKKEGGALRAQRASSNVFSNFEQTQIQEFK	S	21	MYL5;S21;	___2
Q96E09	Protein FAM122A	FAM122A	14.8525	14.7334	14.6519	14.4941	14.7548	14.2612	14.4958	14.2219	13.7189	14.323	-0.493182	0.000367716	0.0138337	CNSPAKVSTTTDSPVSPAQAASPFIPLDELS	S	270	FAM122A;S270;	___1
Q9Y6I3	Epsin-1	EPN1	15.2872	15.545	15.0297	15.0107	15.1213	14.0787	14.8785	14.748	14.6898	14.5138	-0.617037	0.000368563	0.0138337	RGSLAEAVGSPPPAATPTPTPPTRKTPESFL	T	460	EPN1;T460;	___1
P12883;P13533	Myosin-7;Myosin-6	MYH7;MYH6	21.0329	21.6735	21.6332	21.4913	21.4227	20.6536	21.1661	21.1136	21.1074	20.5604	-0.530509	0.000370358	0.0138337	EQELIETSERVQLLHSQNTSLINQKKKMDAD;EQELIETSERVQLLHSQNTSLINQKKKMESD	S	1718	MYH7;MYH6;S1718;	___1
Q8WZ42	Titin	TTN	17.8108	18.37	18.438	18.3418	17.6665	18.6109	19.0372	18.9256	18.5568	18.4211	0.584861	0.000370964	0.0138337	RKDGQTLKETTRVNVSSSKTVTSLSIKEASK	S	26371	TTN;S26371;	___1
Q13642	Four and a half LIM domains protein 1	FHL1	16.8837	16.6731	16.4078	16.5334	16.5408	17.6741	17.134	16.894	16.9279	16.9533	0.508924	0.000374569	0.0139134	SKKLAGQRFTAVEDQYYCVDCYKNFVAKKCA	Y	207	FHL1;Y207;	___1
O15061	Synemin	SYNM	17.6989	17.9152	17.3324	18.0733	17.486	17.1667	17.1314	16.8623	17.4358	17.2822	-0.525491	0.000385662	0.0142695	VSQDRRAEVSPKGLQTPVKDAGGGTGREAEA	T	598	SYNM;T598;	___1
Q08495	Dematin	DMTN	12.8557	12.9416	12.697	12.0588	12.5031	13.345	13.5262	12.9757	13.0576	13.0461	0.578856	0.000388528	0.0143196	DSNIYKKPPIYKQRESVGGSPQTKHLIEDLI	S	152	DMTN;S152;	___1
P13535;Q9UKX2	Myosin-8;Myosin-2	MYH8;MYH2	15.8905	15.8926	16.2052	16.1302	15.9219	16.3417	16.2228	16.5855	16.3964	16.6243	0.426025	0.000396955	0.0145543	LLEKSRVTFQLKAERSYHIFYQITSNKKPDL;LLEKSRVVFQLKAERSYHIFYQITSNKKPEL	S	285	MYH8;MYH2;S285;	___1
Q53GS9	U4/U6.U5 tri-snRNP-associated protein 2	USP39	13.9188	13.9443	14.0071	13.8174	13.865	12.949	13.2576	13.6349	13.3459	13.6917	-0.534704	0.000399276	0.0145543	VPFVRVKREREVDEDSEPEREVRAKNGRVDS	S	82	USP39;S82;	___1
Q9NZ32	Actin-related protein 10	ACTR10	16.6055	16.1401	16.78	17.1058	16.8549	15.634	15.1	15.8516	16.8335	15.9968	-0.814068	0.000399759	0.0145543	DVGKTQPPLMKRAFSTEK_____________	T	415	ACTR10;T415;	___1
P12883;P13533	Myosin-7;Myosin-6	MYH7;MYH6	17.4348	18.227	18.6411	18.2389	18.0479	17.0443	17.7279	17.6315	17.706	17.1797	-0.660033	0.000401044	0.0145543	KRQAEEAEEQANTNLSKFRKVQHELDEAEER	S	1894	MYH7;MYH6;S1894;	___1
P98160	Basement membrane-specific heparan sulfate proteoglycan core protein;Endorepellin;LG3 peptide	HSPG2	15.1679	14.938	14.9131	14.9977	14.9834	14.4888	14.7623	14.5832	14.5271	14.6279	-0.402171	0.000406021	0.014612	FTRSIEYSPQLEDAGSREFREVSEAVVDTLE	S	105	HSPG2;S105;	___1
P12883	Myosin-7	MYH7	18.553	18.4621	18.3821	18.293	18.2341	18.0316	17.9907	18.1978	17.917	17.8035	-0.396739	0.000411227	0.014612	NTSLINQKKKMDADLSQLQTEVEEAVQECRN	S	1735	MYH7;S1735;	___1
Q7Z3C6	Autophagy-related protein 9A	ATG9A	15.4279	15.6075	15.5366	15.5045	15.7488	14.5585	15.3228	15.2375	14.9681	14.4671	-0.654249	0.00041244	0.014612	__MAQFDTEYQRLEASYSDSPPGEEDLLVHV	S	14	ATG9A;S14;	___1
Q13153	Serine/threonine-protein kinase PAK 1	PAK1	16.1215	16.3621	16.116	16.3431	16.4109	15.6316	15.9174	15.8601	15.9789	16.0136	-0.39041	0.000415067	0.014612	TKSVYTRSVIEPLPVTPTRDVATSPISPTEN	T	212	PAK1;T212;	___1
Q9NYW8	RB-associated KRAB zinc finger protein	RBAK	15.0381	15.1084	14.7137	14.8893	15.1038	14.4241	14.6574	14.6333	13.8159	14.2432	-0.615907	0.000415681	0.014612	KCGKVFSRMSNLTVHYRSHSGEKPYECNECG	Y	642	RBAK;Y642;	___1
P12111	Collagen alpha-3(VI) chain	COL6A3	15.1156	15.2311	14.9593	15.0151	15.0554	14.7151	14.8611	14.7838	14.3661	14.4569	-0.438706	0.000417395	0.014612	SVLLDKIKNLQVALTSKQQSLETAMSFVARN	S	2482	COL6A3;S2482;	___1
P04843	Dolichyl-diphosphooligosaccharide--protein glycosyltransferase subunit 1	RPN1	15.6274	16.1578	15.7729	15.718	15.8169	15.173	15.5405	15.0296	15.269	14.1881	-0.778547	0.000417784	0.014612	KTQTMRVKLASRNVESYTKLGNPTRSEDLLD	S	184	RPN1;S184;	___1
Q7Z6Z7	E3 ubiquitin-protein ligase HUWE1	HUWE1	12.6977	13.5382	13.2507	13.174	13.157	12.7275	12.7548	12.6447	12.2887	12.4433	-0.591737	0.000417827	0.014612	DTSAAGSSEQPRAGSSTPGDAPPAVAEVQGR	S	2888	HUWE1;S2888;	___1
Q6JBY9	CapZ-interacting protein	RCSD1	17.191	17.4927	17.3796	17.3851	17.3207	16.9292	17.139	16.9072	17.0129	16.9721	-0.361764	0.000418905	0.014612	LPGASPKSPGLKAMVSPFHSPPSTPSSPGVR	S	116	RCSD1;S116;	___2
P23588	Eukaryotic translation initiation factor 4B	EIF4B	18.2731	18.6019	18.7887	18.2369	18.365	18.8373	18.8608	19.1815	18.6664	19.0141	0.458929	0.000418923	0.014612	STTSSRNARRRESEKSLENETLNKEEDCHSP	S	445	EIF4B;S445;	___1
P69905	Hemoglobin subunit alpha	HBA1	19.5967	19.4533	18.9977	18.0425	18.0381	20.5995	20.6934	19.3566	19.425	19.4631	1.08184	0.00042114	0.014612	PTTKTYFPHFDLSHGSAQVKGHGKKVADALT	S	53	HBA1;S53;	___1
Q9UIF8	Bromodomain adjacent to zinc finger domain protein 2B	BAZ2B	14.5004	14.9221	14.8157	14.4322	14.7241	14.1726	14.5816	14.288	13.9547	14.149	-0.449706	0.000421606	0.014612	RGNKDLKKRKMEENTSINLSKQESFTSVKKP	S	2043	BAZ2B;S2043;	___1
P02585	Troponin C, skeletal muscle	TNNC2	14.7291	14.7437	14.5723	14.7553	14.6795	15.5527	15.4468	15.4371	14.7148	15.2496	0.58423	0.000423118	0.014612	ISVKELGTVMRMLGQTPTKEELDAIIEEVDE	T	50	TNNC2;T50;	___1
P12883;P13533	Myosin-7;Myosin-6	MYH7;MYH6	20.8073	21.5299	21.1982	20.9888	21.1378	20.4337	20.875	20.8244	20.6575	20.4729	-0.479735	0.00042423	0.014612	KKKMEGDLNEMEIQLSHANRMAAEAQKQVKS	S	1630	MYH7;MYH6;S1630;	___1
P54296	Myomesin-2	MYOM2	17.3979	17.5673	17.9492	17.8147	18.0145	18.1212	18.4688	18.1326	18.221	18.3895	0.517922	0.000426182	0.0146261	LEKFGVTFRREGETVTLKCTMLVTPDLKRVQ	T	296	MYOM2;T296;	___1
O43812	Double homeobox protein 1;Putative double homeobox protein 3;Double homeobox protein 5	DUX1;DUX3;DUX5	15.4341	15.7323	15.651	15.7929	16.2064	15.0689	15.1665	15.5006	14.8965	15.3453	-0.567767	0.00043322	0.0148139	PQKGRRKRTAITGSQTALLLRAFEKDRFPGI	T	106	DUX1;DUX3;DUX5;T106;	___3
P12883;P13533	Myosin-7;Myosin-6	MYH7;MYH6	15.0934	15.9437	15.2599	15.0507	15.1071	14.841	14.8758	14.8222	14.4891	14.4802	-0.589304	0.000444593	0.0151482	VYNAEVVAAYRGKKRSEAPPHIFSISDNAYQ;VYTPEVVAAYRGKKRSEAPPHIFSISDNAYQ	S	148	MYH7;MYH6;S148;	___1
Q8IWW6	Rho GTPase-activating protein 12	ARHGAP12	16.9436	16.8697	16.7138	17.1837	17.1432	16.487	16.4865	16.6518	16.2475	16.3929	-0.517679	0.000449547	0.015262	EQIRATTPPNQGRPDSPVYANLQELKISQSA	S	240	ARHGAP12;S240;	___2
Q1KMD3	Heterogeneous nuclear ribonucleoprotein U-like protein 2	HNRNPUL2	14.8207	15.0539	14.7859	15.0443	14.7569	14.042	14.6171	14.2067	14.6382	14.5582	-0.479909	0.000452166	0.0152961	EQGDDQDSEKSKPAGSDGERRGVKRQRDEKD	S	193	HNRNPUL2;S193;	___1
Q8TDY2	RB1-inducible coiled-coil protein 1	RB1CC1	14.5376	14.9172	14.6221	14.6585	14.5639	13.9796	14.6411	14.2516	13.5535	13.7697	-0.62077	0.000454912	0.0153343	MPRTTNESLLTSFPKSVEHVSPDTADAESGK	S	261	RB1CC1;S261;	___1
P52179	Myomesin-1	MYOM1	20.0017	19.8345	20.472	20.3834	20.1542	20.4376	20.4928	20.8977	20.6424	20.6762	0.460163	0.000457339	0.0153593	SDYMVPIFSGRQKHVSGITDTEEERIKEAAA	S	149	MYOM1;S149;	___1
Q13177	Serine/threonine-protein kinase PAK 2;PAK-2p27;PAK-2p34	PAK2	15.4595	15.959	15.9935	15.3945	15.775	15.8184	16.7516	16.7933	16.5226	16.0465	0.670154	0.000458898	0.0153593	VPEEKKPRHKIISIFSGTEKGSKKKEKERPE	S	58	PAK2;S58;	___1
Q86VP3	Phosphofurin acidic cluster sorting protein 2	PACS2	14.4375	14.7295	14.2216	14.2247	14.3758	13.7782	14.151	14.1762	13.5096	13.4504	-0.584731	0.000473279	0.0157743	EIGSIHSARSHKEPPSPADVPEKTRSLGGRQ	S	349	PACS2;S349;	___1
Q9H1E3	Nuclear ubiquitous casein and cyclin-dependent kinase substrate 1	NUCKS1	12.3827	12.5455	12.0048	12.1701	11.7767	11.7417	10.7042	11.4702	11.8078	10.9536	-0.840467	0.000474628	0.0157743	KDVKTKKDDSHSAEDSEDEKEDHKNVRQQRQ	S	79	NUCKS1;S79;	___1
Q6ZSR9	Uncharacterized protein FLJ45252		14.9431	15.0781	15.2509	15.0889	14.8513	14.6165	14.5306	14.5626	14.7413	14.6932	-0.413601	0.000477218	0.0158049	KPFRPQSLSKYSRHYSPEDEPSPEAQPIAAY	S	294	;S294;	___1
Q14315	Filamin-C	FLNC	16.3827	16.4925	16.4732	16.5112	16.5514	17.3504	17.0273	16.6254	16.8785	17.0312	0.50036	0.000486422	0.0160105	EDGTCKVTYCPTEPGTYIINIKFADKHVPGS	T	2107	FLNC;T2107;	___1
Q99733	Nucleosome assembly protein 1-like 4	NAP1L4	16.5291	16.4702	16.2667	16.649	16.6142	15.8709	16.2031	16.1658	16.0969	15.8216	-0.474216	0.000488784	0.0160105	RREFITGDVEPTDAESEWHSENEEEEKLAGD	S	121	NAP1L4;S121;	___1
Q9UMS6	Synaptopodin-2	SYNPO2	15.8061	15.6519	15.7823	15.6805	15.8141	14.9522	15.4975	15.5532	15.1028	14.9513	-0.535574	0.000489616	0.0160105	DTVQAHAARAQSPTPSLPASWKYSSNVRAPP	S	906	SYNPO2;S906;	___2
P10636	Microtubule-associated protein tau	MAPT	12.8368	12.8063	12.3128	11.764	11.281	11.5346	11.8468	11.4329	11.2311	10.0538	-0.980313	0.000490186	0.0160105	APLLPEGPREATRQPSGTGPEDTEGGRHAPE	S	171	MAPT;S171;	___1
Q9Y4G6	Talin-2	TLN2	17.3374	17.472	16.8728	17.6575	17.7783	16.8804	16.8008	16.3006	17.0199	17.2835	-0.566556	0.000492611	0.0160184	MVDAIAEAMSKLDEGTPPEPKGTFVDYQTTV	T	1843	TLN2;T1843;	___1
Q9UN37	Vacuolar protein sorting-associated protein 4A	VPS4A	11.4234	12.4649	11.2552	12.2433	11.8969	11.1472	11.3188	10.8364	11.4767	10.6551	-0.769877	0.00049381	0.0160184	HGKKPVKENQSEGKGSDSDSEGDNPEKKKLQ	S	95	VPS4A;S95;	___1
P23327	Sarcoplasmic reticulum histidine-rich calcium-binding protein	HRC	14.4287	14.6845	14.014	14.0756	14.8452	13.4887	13.623	14.0512	13.6787	13.4779	-0.745692	0.000499465	0.01614	EEDEEVSAELGHQAPSHRQSHQDEETGHGQR	S	440	HRC;S440;	___1
Q86VM9	Zinc finger CCCH domain-containing protein 18	ZC3H18	14.958	15.1557	14.8337	14.8161	15.0827	14.1022	14.7806	14.4736	14.6337	14.2998	-0.511248	0.000502154	0.01614	WRRSKSPKKKLGVSVSPSRARRRRKTSASSA	S	534	ZC3H18;S534;	___1
Q9UHQ9	NADH-cytochrome b5 reductase 1	CYB5R1	17.7974	18.0819	17.7642	17.52	17.7011	17.0781	17.7044	17.4497	17.1558	16.966	-0.502103	0.00050267	0.01614	KVGDVVEFRGPSGLLTYTGKGHFNIQPNKKS	T	154	CYB5R1;T154;	___1
Q8WZ42	Titin	TTN	17.779	17.9125	17.8208	17.7586	17.8055	17.0622	17.3679	17.6986	17.4536	17.2217	-0.454441	0.000508037	0.0162572	PPSIDLKEFMEVEEGTNVNIVAKIKGVPFPT	T	17059	TTN;T17059;	___1
Q9NZH0	G-protein coupled receptor family C group 5 member B	GPRC5B	17.3303	17.289	17.293	17.3622	17.412	17.7828	17.8262	17.5124	17.8981	17.6135	0.3893	0.000514326	0.016403	EDVQLPRAYMENKAFSMDEHNAALRTAGFPN	S	337	GPRC5B;S337;	___1
P45378	Troponin T, fast skeletal muscle	TNNT3	15.4688	15.2774	15.791	15.7258	15.1702	15.7919	15.7549	16.2098	16.6608	15.9252	0.58189	0.000517686	0.0164548	GEKLKRQKYDITTLRSRIDQAQKHSKKAGTP	S	244	TNNT3;S244;	___1
Q9UKL0	REST corepressor 1	RCOR1	15.7616	15.9322	15.5803	15.9368	15.6264	15.1884	15.5294	15.3759	15.5073	15.2358	-0.400127	0.000524188	0.0166057	GKEETNGPSNQKPVKSPDNSIKMPEEEDEAP	S	460	RCOR1;S460;	___1
Q8TDY2	RB1-inducible coiled-coil protein 1	RB1CC1	12.9487	13.5978	12.8616	12.7058	12.8453	12.2764	12.9104	12.6605	11.8306	12.012	-0.653872	0.000543331	0.0171548	SQTITDLLSEQKASVSQTSPQSASSPRMEST	S	644	RB1CC1;S644;	___1
Q8WZ42	Titin	TTN	14.4854	14.7045	14.2649	14.4025	14.4703	14.8596	14.7236	14.9118	14.9776	15.1875	0.466499	0.000552258	0.0173172	QYTCYAVNEVGKDSCTAQLNIKERLIPPSFT	T	9164	TTN;T9164;	___1
Q6NZI2	Polymerase I and transcript release factor	PTRF	16.0457	16.3234	16.0845	16.224	16.1517	15.4954	15.8805	15.8811	15.9103	15.7137	-0.389618	0.000552264	0.0173172	SSAGAQAAEEPSGAGSEELIKSDQVNGVLVL	S	40	PTRF;S40;	___1
Q96JC9	ELL-associated factor 1	EAF1	16.9482	16.9992	16.9755	17.0388	17.1317	16.6064	16.606	16.8586	16.5382	16.5964	-0.377557	0.00055396	0.0173172	KPPVGPKTSPLKDNPSPEPQLDDIKRELRAE	S	165	EAF1;S165;	___1
P45378	Troponin T, fast skeletal muscle	TNNT3	19.897	19.0742	19.811	20.0335	19.6845	20.4327	19.8846	20.0496	20.7442	20.3306	0.588309	0.000557605	0.0173625	LKKKKALSSMGANYSSYLAKADQKRGKKQTA	S	167	TNNT3;S167;	___1
Q96JM3	Chromosome alignment-maintaining phosphoprotein 1	CHAMP1	15.4053	15.5115	15.1009	15.2084	15.1996	14.9209	15.0316	14.9824	14.7582	14.5123	-0.444066	0.00056039	0.0173625	LAPVPSPEPQKPAPVSPESVKATLSNPKPQK	S	214	CHAMP1;S214;	___1
O60784	Target of Myb protein 1	TOM1	16.7796	16.8949	16.449	16.5585	16.4133	15.8136	16.4062	16.381	15.7606	15.8867	-0.569451	0.000562012	0.0173625	LEERAKAADRLPNLSSPSAEGPPGPPSGPAP	S	462	TOM1;S462;	___1
P43243	Matrin-3	MATR3	15.9659	15.656	15.651	15.8372	15.8683	15.4584	15.3756	15.1121	15.6493	15.0898	-0.458651	0.000562743	0.0173625	KSRKRSYSPDGKESPSDKKSKTDGSQKTESS	S	606	MATR3;S606;	___2
Q8N3L3	Beta-taxilin	TXLNB	13.887	14.3406	14.1148	13.8766	14.1491	13.1172	13.9927	13.8571	13.1342	13.4733	-0.558739	0.000567848	0.0174632	KEPEQPPLIPSRDSESPLPPLTPQAEAEGGS	S	554	TXLNB;S554;	___2
Q6DN90	IQ motif and SEC7 domain-containing protein 1	IQSEC1	15.7355	16.0737	15.7803	15.9878	16.0574	15.0735	15.6719	15.7481	15.1129	15.0608	-0.593484	0.000570399	0.0174849	PGQQQRTRRPKLQHSTSILRKQAEEEAIKRS	T	88	IQSEC1;T88;	___1
P13807	Glycogen [starch] synthase, muscle	GYS1	19.412	19.37	19.3458	19.5383	20.0186	20.4495	20.2734	19.7298	19.9699	20.2005	0.587685	0.000579694	0.0177125	YRYPRPASVPPSPSLSRHSSPHQSEDEEDPR	S	649	GYS1;S649;	___1
Q08357	Sodium-dependent phosphate transporter 2	SLC20A2	13.2689	12.8269	13.1064	13.0996	12.5275	13.3997	14.4425	13.519	14.0314	13.4021	0.793102	0.000586828	0.01778	FGFDGHTRSDGHVYHTVHKDSGLYKDLLHKI	T	346	SLC20A2;T346;	___1
O75475	PC4 and SFRS1-interacting protein	PSIP1	12.9334	13.3091	12.9808	12.6837	12.6763	12.2358	12.6131	12.5809	12.2365	12.5269	-0.477995	0.000587536	0.01778	ETSVSKEDTDHEEKASNEDVTKAVDITTPKA	S	129	PSIP1;S129;	___2
O75475	PC4 and SFRS1-interacting protein	PSIP1	12.9334	13.3091	12.9808	12.6837	12.6763	12.2358	12.6131	12.5809	12.2365	12.5269	-0.477995	0.000587536	0.01778	DVEVEEKETSVSKEDTDHEEKASNEDVTKAV	T	122	PSIP1;T122;	___2
Q15149	Plectin	PLEC	15.2716	16.3888	15.3836	14.907	15.2799	14.6292	14.9224	14.741	14.7492	14.3658	-0.764662	0.00059291	0.0178855	RTGSRTGSRAGSRRGSFDATGSGFSMTFSSS	S	4642	PLEC;S4642;	___1
P57740	Nuclear pore complex protein Nup107	NUP107	15.5277	16.1013	15.6446	15.4006	15.9135	14.7425	15.2598	15.4861	15.1713	14.9153	-0.602541	0.000595419	0.0179042	TARKQSAQKRVLLQASQDENFGNTTPRNQVI	S	37	NUP107;S37;	___1
Q6UN15	Pre-mRNA 3'-end-processing factor FIP1	FIP1L1	13.6817	13.7612	13.4811	13.5945	13.5463	13.1989	12.8582	13.2436	12.9061	13.4056	-0.490467	0.000602385	0.0180563	RERERTRERERERDHSPTPSVFNSDEERYRY	S	492	FIP1L1;S492;	___1
P16615	Sarcoplasmic/endoplasmic reticulum calcium ATPase 2	ATP2A2	17.5994	17.8957	17.7292	17.4834	17.8616	16.7875	17.2511	17.7451	16.77	16.7514	-0.652814	0.000606636	0.0180814	VEGDTCSLNEFTITGSTYAPIGEVHKDDKPV	S	387	ATP2A2;S387;	___1
P49916	DNA ligase 3	LIG3	13.7459	13.7631	13.6759	13.2754	13.7987	12.9493	13.5888	13.2088	12.9339	12.8703	-0.541597	0.000607039	0.0180814	SGFSAKPNNSGEAPSSPTPKRSLSSSKCDPR	S	242	LIG3;S242;	___1
Q6P5Q4	Leiomodin-2	LMOD2	14.5838	14.4494	14.4641	14.5354	14.3588	14.9284	14.8749	15.0541	15.5423	14.6139	0.524419	0.000609801	0.0181067	PSSSPYVSPRHSPWSSPKLPKKVQTVRSRPL	S	400	LMOD2;S400;	___1
Q02880	DNA topoisomerase 2-beta	TOP2B	13.9789	14.1424	13.5068	14.0071	14.2909	14.4479	14.4545	14.4727	14.4547	14.5406	0.488855	0.000613811	0.0181688	TTPKGKGRGAKKRKASGSENEGDYNPGRKTS	S	1550	TOP2B;S1550;	___1
P18583	Protein SON	SON	13.9629	14.3776	14.0538	14.0898	14.3406	13.5712	13.8072	13.9627	13.6374	13.7125	-0.426705	0.000619505	0.0182802	IAKEMEHNTVCAAGTSPVGEIGEEKILPTSE	S	1556	SON;S1556;	___1
Q8WZ42	Titin	TTN	15.4111	15.8526	15.6031	15.4271	15.4553	15.1982	14.8368	15.2616	15.1098	14.8472	-0.49912	0.000624328	0.0183424	TNYVVERRDVASAQWSPLSATSKKKSHFAKH	S	18284	TTN;S18284;	___1
P26641	Elongation factor 1-gamma	EEF1G	15.3765	15.4461	15.8582	15.6016	15.7904	14.8859	15.1125	15.5404	15.1901	15.1723	-0.434322	0.000625486	0.0183424	QVDYESYTWRKLDPGSEETQTLVREYFSWEG	S	406	EEF1G;S406;	___1
Q6H8Q1	Actin-binding LIM protein 2	ABLIM2	16.0805	15.9571	16.2164	16.6792	16.4584	15.2675	15.2454	15.5336	16.3241	15.9875	-0.606702	0.000628657	0.0183785	SSWLMLKGDADTRTNSPDLDTQSLSHSSGTD	S	476	ABLIM2;S476;	___2
Q15276	Rab GTPase-binding effector protein 1	RABEP1	15.6976	15.886	15.5687	15.6271	15.8647	15.4575	15.2129	15.2631	15.3838	15.3776	-0.389855	0.000634346	0.0183861	NDMFKDGLRRAQSTDSLGTSGSLQSKALGYN	S	410	RABEP1;S410;	___1
P13639	Elongation factor 2	EEF2	14.505	15.2291	14.6303	15.2261	14.9585	13.7989	14.5368	14.4448	14.6845	14.2603	-0.564745	0.00063474	0.0183861	KAGIIASARAGETRFTDTRKDEQERCITIKS	T	57	EEF2;T57;	___2
P13639	Elongation factor 2	EEF2	14.505	15.2291	14.6303	15.2261	14.9585	13.7989	14.5368	14.4448	14.6845	14.2603	-0.564745	0.00063474	0.0183861	GIIASARAGETRFTDTRKDEQERCITIKSTA	T	59	EEF2;T59;	___2
Q2LD37	Uncharacterized protein KIAA1109	KIAA1109	14.2152	14.3127	14.2159	14.5259	14.5714	13.584	14.0887	13.9249	14.1554	13.8296	-0.451705	0.000639938	0.0184802	DKWGLSYKPSYSRSKSISASGRPPLKRMERA	S	3619	KIAA1109;S3619;	___1
Q9H063	Repressor of RNA polymerase III transcription MAF1 homolog	MAF1	16.0588	15.8032	15.5085	15.9611	16.0637	16.4818	16.3362	16.3636	16.568	16.1044	0.491722	0.000643945	0.0185394	SPPQTSGLSPSRLSKSQGGEEEGPLSDKCSR	S	75	MAF1;S75;	___1
Q9UPE1	SRSF protein kinase 3	SRPK3	16.5881	16.5453	16.6613	16.6023	16.5344	16.2318	16.217	16.265	16.3746	16.2208	-0.324449	0.000657839	0.0188742	ILSGSSNQRETGGLLSPSTPFGASNLLVNPL	S	380	SRPK3;S380;	___1
Q8WW12	PEST proteolytic signal-containing nuclear protein	PCNP	15.8653	15.8732	15.5844	16.2028	16.136	15.4513	15.5298	14.9808	15.5446	15.7729	-0.476454	0.000659561	0.0188742	MPPEAKMRMKNIGRDTPTSAGPNSFNKGKHG	T	139	PCNP;T139;	___1
Q96KB5	Lymphokine-activated killer T-cell-originated protein kinase	PBK	14.5385	14.9121	15.0293	14.4533	14.862	13.895	14.6545	14.2902	13.7976	13.1669	-0.798222	0.000663591	0.0189007	VKKINPICNDHYRSVYQKRLMDEAKILKSLH	Y	78	PBK;Y78;	___2
P04792	Heat shock protein beta-1	HSPB1	16.7682	16.9747	17.0577	16.6219	16.9738	16.3948	16.4558	16.7219	16.4122	16.4891	-0.384476	0.000664479	0.0189007	GTLTVEAPMPKLATQSNEITIPVTFESRAQL	S	176	HSPB1;S176;	___1
Q13105	Zinc finger and BTB domain-containing protein 17	ZBTB17	14.0382	13.9899	13.9629	14.2566	14.3738	13.2492	13.6379	13.9104	13.7387	13.4766	-0.521708	0.000666927	0.0189136	ITACHALKSLAEPATSPGGNAEALATEGGDK	S	120	ZBTB17;S120;	___1
Q9P2R7	Succinyl-CoA ligase [ADP-forming] subunit beta, mitochondrial	SUCLA2	15.081	15.2221	15.1413	15.1926	15.3536	14.7246	14.9516	14.9462	14.3646	14.7069	-0.459322	0.000674331	0.0190665	VLCMDAKINFDSNSAYRQKKIFDLQDWTQED	Y	283	SUCLA2;Y283;	___1
E9PAV3	Nascent polypeptide-associated complex subunit alpha, muscle-specific form	NACA	19.4373	19.4157	19.427	19.3192	19.1935	18.7045	18.8903	19.1796	18.9395	19.017	-0.412374	0.000692153	0.0195121	LTYLADSPSPLGVSVSPQTKRPPTKKGSAGP	S	802	NACA;S802;	___1
Q9Y250	Leucine zipper putative tumor suppressor 1	LZTS1	14.3139	14.0776	14.3215	14.1471	14.2658	13.5907	13.6417	14.1023	13.6995	13.9902	-0.420317	0.000698423	0.0196305	QKSGEISLLKQQLKESQTEVNAKASEILGLK	S	401	LZTS1;S401;	___1
Q8WZ42	Titin	TTN	16.9549	17.0498	17.3588	17.4174	17.1718	17.5971	17.5565	17.6417	17.6322	17.4864	0.392248	0.000716899	0.0200901	IGDPGETRDAVKASQTPGPVVDLKVRSVSKS	T	20810	TTN;T20810;	___1
Q96T23	Remodeling and spacing factor 1	RSF1	13.3451	13.1958	12.9696	13.1051	13.1671	12.8474	12.8537	12.8618	12.4805	12.7354	-0.400774	0.000721047	0.0201468	VLLKNSSQQDNSSRESPSLEDEETKKEEETP	S	227	RSF1;S227;	___1
P47756	F-actin-capping protein subunit beta	CAPZB	14.6917	14.5777	14.628	15.294	14.6589	15.1751	15.0569	14.9698	15.8005	15.4029	0.510988	0.0007278	0.0201963	SLTRQMEKDETVSDCSPHIANIGRLVEDMEN	S	207	CAPZB;S207;	___1
Q8WZ42	Titin	TTN	19.4712	19.5196	19.7011	19.9156	19.6401	20.2018	19.7097	20.0893	20.2747	20.1377	0.433106	0.000728859	0.0201963	EREVELLKPIEDVTIYEKESASFDAEISEAD	Y	12336	TTN;Y12336;	___1
Q9HB90	Ras-related GTP-binding protein C	RRAGC	14.9897	15.2219	14.7167	14.7283	14.8348	15.3288	15.4693	15.3478	15.379	15.0807	0.422869	0.000729216	0.0201963	HQTSASSLKALTHNGTPRNAI__________	T	394	RRAGC;T394;	___1
Q8WZ42	Titin	TTN	16.4998	16.5852	16.4515	16.2863	16.5075	16.3218	16.0695	15.4678	16.0469	15.5443	-0.575982	0.000735703	0.0203166	KAQLARQQSPSPIRHSPSPVRHVRAPTPSPV	S	289	TTN;S289;	___1
Q9BX66	Sorbin and SH3 domain-containing protein 1	SORBS1	16.4787	16.1743	15.815	16.1635	16.0451	16.1233	15.7483	15.3619	15.7021	15.4595	-0.456272	0.000743624	0.0204163	PVDYMDLPFSSSPSRSATASPQFSSHSKLIT	S	949	SORBS1;S949;	___2
Q9BX66	Sorbin and SH3 domain-containing protein 1	SORBS1	16.4787	16.1743	15.815	16.1635	16.0451	16.1233	15.7483	15.3619	15.7021	15.4595	-0.456272	0.000743624	0.0204163	MDLPFSSSPSRSATASPQFSSHSKLITPAPS	S	953	SORBS1;S953;	___2
Q9Y450	HBS1-like protein	HBS1L	12.626	13.1409	12.0568	12.3396	12.4225	11.2785	11.5452	12.1675	11.6195	11.8328	-0.828476	0.000746272	0.0204297	ANPPHTIQASEEQSSTPAPVKKSGKLRQQID	T	231	HBS1L;T231;	___1
P42167	Lamina-associated polypeptide 2, isoforms beta/gamma;Thymopoietin;Thymopentin	TMPO	16.5251	16.5772	16.2929	16.2906	16.1351	15.9985	16.0945	15.6835	15.937	16.0368	-0.414123	0.000748867	0.0204417	AENTRQNGSNDSDRYSDNEEDSKIELKLEKR	S	184	TMPO;S184;	___1
Q5JSH3	WD repeat-containing protein 44	WDR44	15.7842	15.4693	15.2559	15.0823	15.5799	15.1095	15.2146	14.7856	14.7604	14.4459	-0.571112	0.000751606	0.0204575	VMGPQRPRSNSGRELTDEEILASVMIKNLDT	T	349	WDR44;T349;	___2
P08123	Collagen alpha-2(I) chain	COL1A2	12.6656	12.5842	13.9261	14.0281	12.6252	12.4024	11.8491	12.3317	12.5788	12.062	-0.921028	0.00075678	0.0205393	VGPAGKHGNRGETGPSGPVGPAGAVGPRGPS	S	984	COL1A2;S984;	___1
P08237	ATP-dependent 6-phosphofructokinase, muscle type	PFKM	15.9323	16.7039	16.2695	16.12	16.1258	15.6342	15.9104	15.8197	15.8083	15.7506	-0.445625	0.000763399	0.0206194	SRKNVLGHMQQGGSPTPFDRNFATKMGAKAM	T	669	PFKM;T669;	___1
Q6H8Q1	Actin-binding LIM protein 2	ABLIM2	13.4966	13.1917	12.9703	13.4214	13.178	12.8648	12.8882	12.6617	13.0869	12.7484	-0.401601	0.000764085	0.0206194	QAARTEDRNKETRTSSESIISVPASSTSGSP	S	280	ABLIM2;S280;	___1
Q13428	Treacle protein	TCOF1	15.8158	15.9728	15.3671	15.6471	15.3077	15.3733	14.7885	15.0529	14.7182	15.151	-0.605304	0.000770145	0.0207239	KESSRKGWESRKRKLSGDQPAARTPRSKKKK	S	1350	TCOF1;S1350;	___1
P08238	Heat shock protein HSP 90-beta;Putative heat shock protein HSP 90-beta 2	HSP90AB1;HSP90AB2P	15.3514	15.5963	15.2477	15.1213	15.3506	14.9983	15.1866	14.7783	14.9476	14.6545	-0.420412	0.000776274	0.0208297	EKPKIEDVGSDEEDDSGKDKKKKTKKIKEKY	S	261	HSP90AB1;HSP90AB2P;S261;	___2
Q5TBA9	Protein furry homolog	FRY	17.1512	17.289	17.0582	17.0509	17.3554	16.765	16.6143	16.6464	16.8968	17.0082	-0.394787	0.000787919	0.0210443	NLSDCLKNSDLLTVLSRSSSPDLSSSSKLTA	S	1936	FRY;S1936;	___1
Q8WZ42	Titin	TTN	17.1771	17.4557	17.0952	17.6185	17.1613	16.7425	16.7692	16.8734	17.0503	16.9556	-0.423331	0.000788718	0.0210443	EIPPVVAPPIPLLLPTPEEKKPPPKRIEVTK	T	9898	TTN;T9898;	___1
Q12888	Tumor suppressor p53-binding protein 1	TP53BP1	15.8499	16.5914	15.9634	16.1289	16.0555	15.2671	15.5544	15.8077	15.2574	15.8194	-0.576632	0.000794215	0.0211315	DEDGENTQIEDTEPMSPVLNSKFVPAENDSI	S	552	TP53BP1;S552;	___1
Q03111	Protein ENL	MLLT1	14.9162	13.7587	14.3943	14.5771	14.4748	15.1434	14.8615	14.9748	15.3297	14.8066	0.599003	0.000799434	0.0211672	PPPPRASSKRPATADSPKPSAKKQKKSSSKG	S	292	MLLT1;S292;	___1
P10636	Microtubule-associated protein tau	MAPT	18.3294	18.4034	18.6783	18.4799	18.357	17.6297	17.9515	18.0428	18.4009	17.9212	-0.46039	0.000800027	0.0211672	KTDHGAEIVYKSPVVSGDTSPRHLSNVSSTG	S	717	MAPT;S717;	___3
Q15772	Striated muscle preferentially expressed protein kinase	SPEG	13.5301	13.2058	13.5959	13.0783	13.3857	12.8995	13.0507	13.2089	12.1499	12.3483	-0.627697	0.000805196	0.0212446	AWEARGGDGESSEGGSSARGSPVLAMRRRLS	S	2443	SPEG;S2443;	___2
Q9UPT8	Zinc finger CCCH domain-containing protein 4	ZC3H4	14.1917	14.3621	14.4137	14.1252	14.6523	13.3777	13.7822	13.8085	14.1844	13.9228	-0.533875	0.000810051	0.0213133	PAEAPSPTASPSGDASPPATAPYDPRVLAAG	S	1114	ZC3H4;S1114;	___1
Q86W56	Poly(ADP-ribose) glycohydrolase	PARG	12.5438	13.3096	13.0708	13.2916	13.2428	12.5639	12.7991	12.5141	12.0238	12.2654	-0.658464	0.00081486	0.0213353	FSNANIDRSPQNDDHSDTDSEENRDNQQFLT	S	197	PARG;S197;	___1
Q09666	Neuroblast differentiation-associated protein AHNAK	AHNAK	16.1114	16.2564	16.0003	16.022	16.2212	15.2992	15.8092	15.7868	15.603	15.933	-0.436035	0.00081539	0.0213353	KGPKIKGGADVSGGVSAPDISLGEGHLSVKG	S	5577	AHNAK;S5577;	___1
Q70YC5	Protein ZNF365	ZNF365	16.9145	16.7648	16.8052	16.8548	17.015	16.4538	16.4948	16.6157	15.6391	15.9965	-0.630881	0.000820845	0.0214136	VAVEMIAVLRQRLTESEEELLRKEEEVVTFN	S	239	ZNF365;S239;	___1
P46108	Adapter molecule crk	CRK	14.2695	13.8114	13.9195	14.0443	13.8769	13.4406	13.618	13.617	13.6817	13.4916	-0.414528	0.000822905	0.0214136	LLQGQRHGVFLVRDSSTSPGDYVLSVSENSR	S	41	CRK;S41;	___1
Q08AD1	Calmodulin-regulated spectrin-associated protein 2	CAMSAP2	15.9201	15.5268	15.6944	15.7669	15.8932	15.2176	15.1982	15.5515	15.2106	15.5394	-0.416801	0.000826866	0.0214173	PPEKADVPVEKYDGESDKEQFDDDQKVCCGF	S	1148	CAMSAP2;S1148;	___1
P46379	Large proline-rich protein BAG6	BAG6	14.3929	13.9653	13.8807	13.8621	14.1077	13.4227	13.8121	13.4311	13.635	13.4695	-0.487622	0.000827568	0.0214173	PLPEEPMEVQGAERASPEPQRENASPAPGTT	S	964	BAG6;S964;	___2
Q9ULC0	Endomucin	EMCN	14.9058	14.4209	14.3297	14.3897	14.7667	14.3658	14.1141	13.9102	14.1822	14.0254	-0.443014	0.000830609	0.0214374	GTPENGNDQPQSDKESVKLLTVKTISHESGE	S	237	EMCN;S237;	___1
Q9NR09	Baculoviral IAP repeat-containing protein 6	BIRC6	15.2852	15.5297	15.3951	15.6271	15.5666	15.1028	15.275	15.0647	14.6466	14.7785	-0.507243	0.00083314	0.0214443	DIPKLEGDSDDLLEDSDSEEHSRSDSVTGHT	S	480	BIRC6;S480;	___1
P12883;P13533	Myosin-7;Myosin-6	MYH7;MYH6	18.904	19.4786	19.287	19.1256	19.051	18.5122	18.9671	18.709	18.9763	18.368	-0.462727	0.000839354	0.0215457	LARQLEEKEALISQLTRGKLSYTQQMEDLKR;LSRQLDEKEALISQLTRGKLTYTQQLEDLKR	T	1302	MYH7;MYH6;T1302;	___1
O95425	Supervillin	SVIL	15.21	15.5661	15.0944	15.4388	15.1742	14.5999	14.5343	14.9735	14.7817	14.9993	-0.518981	0.000842289	0.0215626	AAGEIKTPTGEGLLDSPSKTMSIKERLALLK	S	1120	SVIL;S1120;	___1
P12883	Myosin-7	MYH7	17.6016	17.5701	18.2552	17.722	17.6933	17.2165	16.3459	17.3708	17.5782	16.256	-0.814951	0.000847393	0.0216348	EKMCRTLEDQMNEHRSKAEETQRSVNDLTSQ	S	1261	MYH7;S1261;	___1
P52179	Myomesin-1	MYOM1	16.5218	16.4764	16.7143	16.8877	16.6603	16.8373	16.8102	17.1405	17.2157	17.115	0.371652	0.000854761	0.0217089	SQCNDTPVKFARFPVTGLIEGRSYIFRVRAV	T	572	MYOM1;T572;	___1
P12883;P13533;Q9UKX3	Myosin-7;Myosin-6;Myosin-13	MYH7;MYH6;MYH13	20.3111	21.6088	21.0457	20.962	20.672	20.0735	20.3249	20.5664	20.3974	19.9773	-0.652006	0.000854879	0.0217089	ARSEARRKELEEKMVSLLQEKNDLQLQVQSE;EKSEARRKELEEKMVSLLQEKNDLQLQVQAE	S	879	MYH7;MYH6;MYH13;S879;	___1
Q15149	Plectin	PLEC	17.0097	17.2485	17.0704	16.5968	16.6247	16.5561	16.6362	16.708	16.2499	16.1519	-0.449591	0.00086043	0.0217628	LRLLEAAAQSTKGYYSPYSVSGSGSTAGSRT	S	4613	PLEC;S4613;	___2
Q16473	Putative tenascin-XA;Tenascin-X	TNXA;TNXB	15.418	15.9739	15.6544	15.926	15.8278	13.7448	14.732	15.2742	15.3123	15.4193	-0.863485	0.00086299	0.0217628	LSAEGTTGLAPAGQTSEESRPRLSQLSVTDV	S	139	TNXA;TNXB;S139;	___1
P16615	Sarcoplasmic/endoplasmic reticulum calcium ATPase 2	ATP2A2	18.2342	18.8003	18.4525	18.3064	18.543	17.9607	18.278	18.1583	17.9896	17.7762	-0.43472	0.000863897	0.0217628	TKTVEEVLGHFGVNESTGLSLEQVKKLKERW	S	21	ATP2A2;S21;	___1
Q15772	Striated muscle preferentially expressed protein kinase	SPEG	15.9487	15.95	15.8022	15.9723	16.138	15.3824	15.7628	15.4132	15.7419	15.5834	-0.385491	0.000869975	0.0217772	KKSKSSGPSLAGTAESRPQTPLSEASGRLSA	S	371	SPEG;S371;	___2
Q9UDT6	CAP-Gly domain-containing linker protein 2	CLIP2	13.3406	12.9891	12.7751	13.1447	12.8432	12.7903	12.4699	12.6116	12.3402	12.6188	-0.452381	0.000873575	0.0217772	SLNELRVLLLEANRHSPGPERDLSREVHKAE	S	923	CLIP2;S923;	___1
P12883	Myosin-7	MYH7	21.837	22.511	22.4966	22.3004	22.2379	21.5778	22.0297	21.859	22.0284	21.427	-0.4922	0.000881819	0.0217772	KEALISQLTRGKLTYTQQLEDLKRQLEEEVK	T	1309	MYH7;T1309;	___1
Q9UKX2	Myosin-2	MYH2	19.203	19.4449	19.9083	20.1562	19.218	20.054	19.8571	20.4546	20.3415	20.1126	0.5779	0.00088206	0.0217772	VGNEYVTKGQTVEQVSNAVGALAKAVYEKMF	S	424	MYH2;S424;	___1
Q9Y279	V-set and immunoglobulin domain-containing protein 4	VSIG4	14.8488	14.3412	14.5046	15.0203	14.9156	15.7479	15.1042	15.0285	15.2824	15.1295	0.532396	0.000883545	0.0217772	LVQRGSDPVTIFLRDSSGDHIQQAKYQGRLH	S	72	VSIG4;S72;	___2
Q9Y279	V-set and immunoglobulin domain-containing protein 4	VSIG4	14.8488	14.3412	14.5046	15.0203	14.9156	15.7479	15.1042	15.0285	15.2824	15.1295	0.532396	0.000883545	0.0217772	VQRGSDPVTIFLRDSSGDHIQQAKYQGRLHV	S	73	VSIG4;S73;	___2
Q9Y613	FH1/FH2 domain-containing protein 1	FHOD1	17.9098	17.5608	17.5497	17.8449	17.8459	18.1775	18.1552	17.7889	18.2457	18.3712	0.405507	0.000886911	0.0217772	QRSLAPEPKEPLIPASPKAEPIWELPTRAPR	S	523	FHOD1;S523;	___1
O75151	Lysine-specific demethylase PHF2	PHF2	13.8354	13.6551	14.0457	13.928	13.5954	12.562	13.5739	13.4872	13.3863	12.8798	-0.634075	0.000886949	0.0217772	KSRSKKRKGSDDAPYSPTARVGPSVPRQDRP	S	905	PHF2;S905;	___1
P32519	ETS-related transcription factor Elf-1	ELF1	14.6879	15.3304	14.9445	14.8435	15.2796	14.2852	14.6635	14.6169	14.2287	14.9248	-0.47336	0.000887094	0.0217772	PKRKKGRKTKPPRPDSPATTPNISVKKKNKD	S	187	ELF1;S187;	___1
O60551	Glycylpeptide N-tetradecanoyltransferase 2	NMT2	13.7028	13.6532	13.8381	13.5166	13.4628	12.8247	13.293	12.6509	13.5508	12.6067	-0.649484	0.000887457	0.0217772	KRKKEKPNSGGTKSDSASDSQEIKIQQPSKN	S	68	NMT2;S68;	___1
O95425	Supervillin	SVIL	15.9677	16.276	16.1206	15.8165	15.9307	15.1232	15.9782	15.679	15.4421	14.7289	-0.632019	0.000892951	0.0218554	PASPHIGRSNEEEETSDSSLEKQTRSKYCTE	S	63	SVIL;S63;	___2
Q5VWP3	Muscular LMNA-interacting protein	MLIP	18.8259	19.157	18.7991	18.8416	18.9601	18.3354	18.656	18.6641	18.5555	18.517	-0.371119	0.000899896	0.0219686	QQSDLFKAEYVLIVDSEGEDEAASRKVEQGP	S	135	MLIP;S135;	___1
Q49A17	Polypeptide N-acetylgalactosaminyltransferase-like 6	GALNTL6	15.3832	14.8293	15.9571	16.2623	15.3755	16.6391	16.2875	16.3431	16.3033	16.1601	0.785136	0.000908891	0.0221311	TKKREGLIRTRLLGASMARGEVLTFLDSHCE	S	221	GALNTL6;S221;	___1
Q68CZ2	Tensin-3	TNS3	13.2061	13.606	13.4084	13.3341	13.8236	12.9322	13.4321	12.7611	12.7903	12.7116	-0.550151	0.00091605	0.0222483	FPNVLPDFSKASEAASPLPDSPGDKLVIVKF	S	1149	TNS3;S1149;	___1
P10644	cAMP-dependent protein kinase type I-alpha regulatory subunit;cAMP-dependent protein kinase type I-alpha regulatory subunit, N-terminally processed	PRKAR1A	18.2366	18.2707	17.8932	18.1642	18.1918	18.0205	17.5955	17.3061	17.9134	17.0865	-0.5669	0.000924496	0.0223768	EEAKQIQNLQKAGTRTDSREDEISPPPPNPV	T	75	PRKAR1A;T75;	___2
Q08174	Protocadherin-1	PCDH1	16.9359	17.1643	17.0049	16.812	16.9998	16.5289	16.7414	16.7732	16.4503	16.6974	-0.345145	0.000926066	0.0223768	YRSNSPLPSIQLQPQSPSASKKHQVVQDLPP	S	984	PCDH1;S984;	___1
Q9Y2K2	Serine/threonine-protein kinase SIK3	SIK3	16.5042	16.8	16.579	16.221	16.4835	15.9845	16.445	16.2482	15.9126	15.7004	-0.459403	0.000930547	0.0224279	TLHLPTERFSPVRRFSDGAASIQAFKAHLEK	S	626	SIK3;S626;	___1
E9PAV3	Nascent polypeptide-associated complex subunit alpha, muscle-specific form	NACA	14.4582	13.8866	14.2965	14.4465	14.564	13.7647	13.6184	13.885	14.0507	13.1055	-0.645488	0.000936554	0.0224641	QTGPSALSDPTVKTISVDHSSTGASYPSQRS	S	340	NACA;S340;	___1
P78371	T-complex protein 1 subunit beta	CCT2	14.4309	14.392	14.4081	14.0883	14.3563	15.1366	15.5192	14.6555	14.7203	14.543	0.579805	0.000936794	0.0224641	DTDKIKIFGSRVRVDSTAKVAEIEHAEKEKM	S	260	CCT2;S260;	___1
P69905	Hemoglobin subunit alpha	HBA1	16.6442	16.6446	16.3722	15.7689	16.6566	17.3102	17.445	16.7036	16.793	16.8475	0.602559	0.000939563	0.0224736	AVAHVDDMPNALSALSDLHAHKLRVDPVNFK	S	85	HBA1;S85;	___1
Q8WZ42	Titin	TTN	19.105	19.2146	19.3911	19.475	19.3427	18.2837	18.7911	18.8787	19.1127	19.1052	-0.471405	0.000950777	0.0226845	APTVKPSETRVRAEPTPLPQFPFADTPDTYK	T	876	TTN;T876;	___1
O14983	Sarcoplasmic/endoplasmic reticulum calcium ATPase 1	ATP2A1	15.5046	14.3912	14.8834	15.0978	14.9341	16.1829	15.4142	15.0992	15.7267	15.4791	0.618211	0.000961306	0.0227215	TLEFSRDRKSMSVYCSPAKSSRAAVGNKMFV	S	499	ATP2A1;S499;	___1
P42566	Epidermal growth factor receptor substrate 15	EPS15	17.088	16.7155	16.312	16.4878	16.7286	17.3569	17.1246	16.7684	17.407	17.134	0.491793	0.000961713	0.0227215	PPSDRASLQKNIIGSSPVADFSAIKELDTLN	S	324	EPS15;S324;	___1
Q15124	Phosphoglucomutase-like protein 5	PGM5	16.5681	16.8863	16.6923	16.6529	16.6358	15.9829	16.5072	16.4572	16.1725	16.3843	-0.386253	0.000963019	0.0227215	TIFDFHAIKGLLTGPSQLKIRIDAMHGVMGP	S	221	PGM5;S221;	___1
P21817	Ryanodine receptor 1	RYR1	14.2671	13.9593	14.0897	14.0548	14.2517	12.7295	13.2008	14.1884	13.4475	13.2249	-0.766309	0.000963679	0.0227215	EGEEEKTEKKKTRKISQSAQTYDPREGYNPQ	S	2843	RYR1;S2843;	___2
O60271	C-Jun-amino-terminal kinase-interacting protein 4	SPAG9	14.9308	14.8897	14.7099	15.1033	14.6844	14.2019	14.5607	13.8704	14.9276	13.7596	-0.599595	0.000967507	0.0227215	ELDMDKDLSGYKGSSTPTKGIENKAFDRNTE	T	365	SPAG9;T365;	___1
Q3KQU3	MAP7 domain-containing protein 1	MAP7D1	13.8407	13.6757	14.1892	14.0225	14.1162	13.2298	13.4865	13.9271	13.1817	13.5808	-0.487691	0.000970278	0.0227215	SKRRASNEKESAAPASPAPSPAPSPTPAPPQ	S	544	MAP7D1;S544;	___2
Q8WX93	Palladin	PALLD	19.3617	19.508	19.0781	19.0654	18.7063	18.8714	18.8656	18.5179	18.6482	17.5673	-0.649839	0.000972997	0.0227215	TPVQPLAEKQTKSISSPVSKRKPAMSPLLTR	S	115	PALLD;S115;	___1
Q8WZ42	Titin	TTN	15.7686	15.4011	16.029	15.6075	15.719	15.457	14.9552	15.4176	15.2654	15.393	-0.407413	0.000973463	0.0227215	YKDGKPLKDSPNVQTSFLDNTATLNIFKTDR	S	9033	TTN;S9033;	___1
Q3ZCW2	Galectin-related protein	LGALSL	13.252	12.6112	14.2439	12.7994	14.7394	11.2754	12.2834	13.0378	12.1693	12.8572	-1.20457	0.000973915	0.0227215	IELKAVFTDRQLLRNSCISGERGEEQSAIPY	S	100	LGALSL;S100;	___1
P04075;P09972	Fructose-bisphosphate aldolase A;Fructose-bisphosphate aldolase B;Fructose-bisphosphate aldolase C	ALDOA;ALDOB;ALDOC	20.3659	19.637	19.6001	19.3177	19.2063	22.3462	21.0225	20.313	19.7945	20.171	1.10406	0.00097941	0.0227718	PEILPDGDHDLKRCQYVTEKVLAAVYKALSD	Y	204	ALDOA;ALDOB;ALDOC;Y204;	___1
O94929	Actin-binding LIM protein 3	ABLIM3	14.3672	14.0892	13.6521	13.7788	13.8136	13.5324	13.5349	13.6493	13.335	13.039	-0.522039	0.00098088	0.0227718	TYHGSPKVPRARRFSSGGEEDDFDRSMHKLQ	S	504	ABLIM3;S504;	___2
P12883;P13533	Myosin-7;Myosin-6	MYH7;MYH6	18.913	19.627	19.3388	19.1977	19.1603	18.6478	18.8594	19.089	18.8124	18.594	-0.446839	0.000990135	0.0227763	LEKEKSEFKLELDDVTSNMEQIIKAKANLEK	T	1232	MYH7;MYH6;T1232;	___1
P46019	Phosphorylase b kinase regulatory subunit alpha, liver isoform	PHKA2	13.6307	13.5166	13.3466	13.1924	13.5904	13.1658	13.2398	13.026	12.9919	12.9444	-0.381746	0.000991878	0.0227763	LLHHILSGKEFGVERSVRPIHSSTSSPTISI	S	969	PHKA2;S969;	___1
Q8WZ42	Titin	TTN	15.9141	16.2562	16.3474	16.2621	15.9222	16.3634	16.7308	16.5753	16.5997	16.3307	0.379552	0.000993823	0.0227763	IDGGQYILRASNVAGSKSFPVNVKVLDRPGP	S	24633	TTN;S24633;	___1
Q8NC51	Plasminogen activator inhibitor 1 RNA-binding protein	SERBP1	14.3354	14.5376	14.012	14.4013	14.4196	14.9194	14.5888	14.6321	14.9519	14.7303	0.423309	0.00099541	0.0227763	GDGFDSRGKREFDRHSGSDRSSFSHYSGLKH	S	197	SERBP1;S197;	___1
P78559	Microtubule-associated protein 1A;MAP1A heavy chain;MAP1 light chain LC2	MAP1A	13.6126	13.3274	14.0127	13.401	13.1722	12.3265	12.7087	13.2236	13.2188	12.8524	-0.639193	0.000996732	0.0227763	PEVPEEQGSKDRGLDSGAETEEEKDTWEEKK	S	612	MAP1A;S612;	___1
Q9UKX2	Myosin-2	MYH2	14.4913	15.1083	15.2798	15.307	14.3492	15.5665	15.8562	15.6436	15.3632	15.2936	0.63751	0.000997355	0.0227763	EKMCRTLEDQLSELKSKEEEQQRLINDLTAQ	S	1267	MYH2;S1267;	___1
Q9P0P8	Uncharacterized protein C6orf203	C6orf203	17.4849	16.9656	16.6408	16.5868	16.9323	16.7659	16.75	16.178	16.0204	16.1012	-0.559	0.000998675	0.0227763	TKSTKKSLQKVDEEDSDEESHHDEMSEQEEE	S	106	C6orf203;S106;	___1
Q9Y6N5	Sulfide:quinone oxidoreductase, mitochondrial	SQRDL	17.1132	17.5628	17.6239	17.8021	17.5058	17.0808	17.1246	17.0346	17.057	17.1335	-0.435461	0.00100148	0.0227763	DALQEIIQERNLTVNYKKNLIEVRADKQEAV	Y	259	SQRDL;Y259;	___1
P11055;P12882;P13535;Q9UKX2;Q9Y623	Myosin-3;Myosin-1;Myosin-8;Myosin-2;Myosin-4	MYH3;MYH1;MYH8;MYH2;MYH4	20.7231	20.3649	20.8241	21.4352	20.6701	21.1786	20.9349	21.4883	21.638	21.7465	0.593766	0.00100508	0.0227763	ILYADFKQRYKVLNASAIPEGQFIDSKKASE;ILYGDFKQRYKVLNASAIPEGQFIDSKKASE;ILYGDFKQRYRVLNASAIPEGQFIDSKKACE	S	734	MYH3;MYH1;MYH8;MYH2;MYH4;S734;	___1
P10768	S-formylglutathione hydrolase	ESD	15.1592	15.5239	15.5495	15.6355	15.504	15.8761	15.7503	15.8503	15.8976	15.8937	0.379197	0.00100512	0.0227763	AFSGYLGTDQSKWKAYDATHLVKSYPGSQLD	Y	202	ESD;Y202;	___1
P05976;P12829	Myosin light chain 1/3, skeletal muscle isoform;Myosin light chain 4	MYL1;MYL4	18.7166	18.3082	17.8815	18.3566	17.7752	19.0057	18.8818	18.7478	18.5616	19.3658	0.704931	0.00102866	0.0232541	GNGTVMGAELRHVLATLGEKMKEEEVEALMA;SNGTVMGAELRHVLATLGEKMTEAEVEQLLA	T	158	MYL1;MYL4;T158;	___1
O75323	Protein NipSnap homolog 2	GBAS	14.4657	13.7737	13.693	13.9386	13.9113	15.4831	14.5248	14.0126	14.279	14.8586	0.675144	0.00104295	0.0235211	KLRENKEFLEFRKARSDMLLSRKNQLLLEFS	S	158	GBAS;S158;	___1
Q6NUN7	Uncharacterized protein C11orf63	C11orf63	11.008	11.2842	11.2815	11.7154	10.5228	10.535	10.9721	10.3571	10.8511	10.0659	-0.606125	0.00104758	0.0235556	KNYQEHWSQYESTKSSNVPRGQPSDMVNDHQ	S	341	C11orf63;S341;	___3
O95644	Nuclear factor of activated T-cells, cytoplasmic 1	NFATC1	16.1154	16.1556	16.0071	15.6469	15.4051	17.0618	17.217	16.7002	16.3481	15.616	0.72261	0.00104946	0.0235556	ARSSRPASPCNKRKYSLNGRQPPYSPHHSPT	S	269	NFATC1;S269;	___1
Q9NYU2	UDP-glucose:glycoprotein glucosyltransferase 1	UGGT1	15.5351	15.1515	14.8698	14.5116	14.768	14.954	14.69	14.3483	13.8494	14.1435	-0.570163	0.00105873	0.0236516	EIGSEEFSNFHRQLISKSNAGKINYVFRHYI	S	216	UGGT1;S216;	___2
Q9NYU2	UDP-glucose:glycoprotein glucosyltransferase 1	UGGT1	15.5351	15.1515	14.8698	14.5116	14.768	14.954	14.69	14.3483	13.8494	14.1435	-0.570163	0.00105873	0.0236516	GSEEFSNFHRQLISKSNAGKINYVFRHYIFN	S	218	UGGT1;S218;	___2
O00418	Eukaryotic elongation factor 2 kinase	EEF2K	16.7515	17.3137	16.9463	16.9697	16.7523	16.5322	16.6046	16.4319	16.7245	16.4028	-0.407505	0.00106151	0.023658	HGHSYSNRKYESDEDSLGSSGRVCVEKWNLL	S	474	EEF2K;S474;	___1
P49748	Very long-chain specific acyl-CoA dehydrogenase, mitochondrial	ACADVL	13.5455	13.04	13.0143	13.1638	12.616	14.1771	13.6227	13.1207	13.9085	13.4511	0.580093	0.00106986	0.0237581	RRPYAGGAAQLALDKSDSHPSDALTRKKPAK	S	52	ACADVL;S52;	___1
Q9NYF8	Bcl-2-associated transcription factor 1	BCLAF1	12.4674	11.7479	12.3247	12.1375	12.2036	12.0689	10.9856	11.6819	11.6868	10.4942	-0.792703	0.00107839	0.0237581	SAKNTPSQHSHSIQHSPERSGSGSVGNGSSR	S	268	BCLAF1;S268;	___1
Q14157	Ubiquitin-associated protein 2-like	UBAP2L	15.05	15.0724	14.8763	14.9271	15.2951	14.5681	14.6678	14.7379	14.531	14.904	-0.362405	0.00108047	0.0237581	LVQYDLKNPSDSAVHSPFTKRQAFTPSSTMM	S	416	UBAP2L;S416;	___1
Q9UBF9	Myotilin	MYOT	13.3662	14.0073	13.1264	13.3461	13.5522	12.4082	13.2967	12.9884	13.0689	12.7393	-0.579325	0.00108198	0.0237581	PDYNSSKIPSAMDSNYQQSSAGQPINAKPSQ	Y	120	MYOT;Y120;	___1
Q13642	Four and a half LIM domains protein 1	FHL1	15.6912	16.4305	16.6983	16.8564	16.1104	16.7812	16.8839	17.1989	17.2811	16.6004	0.591733	0.00108201	0.0237581	KGCFKAIVAGDQNVEYKGTVWHKDCFTCSNC	Y	117	FHL1;Y117;	___1
Q32P44	Echinoderm microtubule-associated protein-like 3	EML3	17.2828	17.0654	16.7507	17.4094	17.2914	16.1525	16.7219	16.3905	16.8197	16.9781	-0.547356	0.0010822	0.0237581	SPSERPRQKLSRKAISSANLLVRSGSTESRG	S	176	EML3;S176;	___1
P40925	Malate dehydrogenase, cytoplasmic	MDH1	16.8713	17.0144	17.4893	17.6099	17.5296	16.4243	16.1967	17.1223	17.0871	16.9334	-0.550155	0.00108356	0.0237581	LQGKEVGVYEALKDDSWLKGEFVTTVQQRGA	S	217	MDH1;S217;	___1
Q9Y2V2	Calcium-regulated heat stable protein 1	CARHSP1	15.9009	16.0171	15.8293	16.1704	16.3317	15.5572	15.645	15.6001	15.6755	15.9348	-0.367362	0.00109002	0.0238445	SRERSPSPLRGNVVPSPLPTRRTRTFSATVR	S	41	CARHSP1;S41;	___1
Q96A32	Myosin regulatory light chain 2, skeletal muscle isoform	MYLPF	18.5525	18.0692	17.8675	18.1749	17.9033	20.0186	18.6879	18.2025	18.7156	18.7942	0.770301	0.0010955	0.0238565	FPPDVGGNVDYKNICYVITHGDAKDQE____	Y	158	MYLPF;Y158;	___1
P54296	Myomesin-2	MYOM2	16.3261	16.3457	16.6579	16.7876	16.752	16.8655	16.5959	17.0295	17.5245	17.2515	0.479481	0.0010965	0.0238565	STQEDEEQENRSRYQSLVAAYGEAKRQRFLS	S	91	MYOM2;S91;	___1
Q02641	Voltage-dependent L-type calcium channel subunit beta-1	CACNB1	12.2244	13.0655	13.439	13.7671	12.9506	10.8465	12.0407	12.9207	12.5708	12.4227	-0.929045	0.00109812	0.0238565	GRFKRSDGSTSSDTTSNSFVRQGSAESYTSR	S	51	CACNB1;S51;	___1
Q8WZ42	Titin	TTN	16.2481	16.609	16.8876	16.9609	16.7254	16.8016	16.972	17.1871	17.344	17.2419	0.423107	0.00110831	0.0240226	TTLIPAKAPEIIDVSSKAEEVKIMTITRKKE	S	9959	TTN;S9959;	___1
P10636	Microtubule-associated protein tau	MAPT	18.7111	18.8577	19.0538	18.8644	18.7838	18.1588	18.4331	18.4597	18.8025	18.3836	-0.406634	0.0011157	0.0240892	NAKAKTDHGAEIVYKSPVVSGDTSPRHLSNV	S	713	MAPT;S713;	___3
P11055;P12882;P13535;Q9UKX2	Myosin-3;Myosin-1;Myosin-8;Myosin-2	MYH3;MYH1;MYH8;MYH2	17.7022	17.5315	18.2533	18.6885	18.1844	18.3118	18.2513	18.7254	19.0135	19.093	0.607025	0.00111647	0.0240892	NSSRFGKFIRIHFGTTGKLASADIETYLLEK	T	258	MYH3;MYH1;MYH8;MYH2;T258;	___1
O15273	Telethonin	TCAP	19.4678	19.1143	19.6404	19.3526	19.4165	20.2344	19.674	19.8071	19.6209	19.8406	0.437069	0.00113152	0.0243586	EWKDLTLSTRPEEGCSLHEEDTQRHETYHQQ	S	39	TCAP;S39;	___1
Q49A17	Polypeptide N-acetylgalactosaminyltransferase-like 6	GALNTL6	15.5507	15.7692	15.6539	15.533	15.5146	15.211	15.4834	15.3472	14.9138	15.2175	-0.369685	0.00114021	0.02449	RSLPDIRHANCKHKMYLERLPNTSIIIPFHN	Y	135	GALNTL6;Y135;	___1
Q9H1A4	Anaphase-promoting complex subunit 1	ANAPC1	15.9836	15.4758	15.3557	15.5215	15.6896	15.1474	15.0137	15.1263	15.3137	15.2873	-0.42759	0.00114527	0.0244913	DRLAWTRNFDFEGSLSPVIAPKKARPSETGS	S	688	ANAPC1;S688;	___1
P49773	Histidine triad nucleotide-binding protein 1	HINT1	14.6751	14.6992	14.9044	14.7276	15.1582	14.2053	14.6168	14.6036	13.943	14.3418	-0.490789	0.00115209	0.0244913	DLGLNKGYRMVVNEGSDGGQSVYHVHLHVLG	S	102	HINT1;S102;	___1
P56524	Histone deacetylase 4	HDAC4	16.5192	16.5994	17.1366	16.4755	16.5188	15.3861	16.1387	16.6225	16.1272	16.0594	-0.583154	0.00115289	0.0244913	IPVSFGGHRPLSRAQSSPASATFPVSVQEPP	S	632	HDAC4;S632;	___1
P40123	Adenylyl cyclase-associated protein 2	CAP2	14.3579	14.0725	14.4964	14.4673	13.7042	14.5952	14.4077	14.9554	15.4785	14.7624	0.620167	0.00115914	0.0244913	TYKNPSLRAQGGQTQSPTKSHTPSPTSPKSY	S	301	CAP2;S301;	___1
Q15772	Striated muscle preferentially expressed protein kinase	SPEG	14.4999	14.3984	14.4202	14.8026	14.7901	14.8313	14.9415	14.9644	15.6989	14.9657	0.498124	0.00115925	0.0244913	SPAKEVVSSPGSSPRSSPRPEGTTLRQGPPQ	S	2948	SPEG;S2948;	___1
Q14190	Single-minded homolog 2;Single-minded homolog 1	SIM2;SIM1	16.5136	17.308	16.6848	16.9115	17.2161	15.4026	16.6714	16.3019	16.7078	15.9484	-0.720395	0.0011603	0.0244913	TSQLDKASIIRLTTSYLKMRAVFPEGLGDAW	Y	49	SIM2;SIM1;Y49;	___3
Q8WZ42	Titin	TTN	13.9911	14.1282	14.4987	14.3684	14.4062	13.6101	14.0485	13.864	13.609	14.0367	-0.44485	0.00116167	0.0244913	TARLEIKSTDFATSLSVKDAVRVDSGNYILK	S	23529	TTN;S23529;	___1
P49840;P49841	Glycogen synthase kinase-3 alpha;Glycogen synthase kinase-3 beta	GSK3A;GSK3B	15.7905	15.4153	15.3927	15.4013	15.1899	14.8804	15.1125	15.2252	14.9724	14.7841	-0.443018	0.0011634	0.0244913	AKQLVRGEPNVSYICSRYYRAPELIFGATDY	S	219	GSK3A;GSK3B;S219;	___2
P10636	Microtubule-associated protein tau	MAPT	18.7111	18.8577	19.0538	18.8644	18.7838	18.1528	18.427	18.4488	18.8144	18.3758	-0.410408	0.00116618	0.0244913	GAEIVYKSPVVSGDTSPRHLSNVSSTGSIDM	S	721	MAPT;S721;	___3
Q8WZ42	Titin	TTN	11.8294	12.2022	12.1985	11.9257	12.4354	12.4203	12.6672	12.778	12.8306	12.3737	0.495723	0.00116868	0.0244913	DKGKTFVYLKWRRPDYDGGSPNLSYHVERRL	Y	19053	TTN;Y19053;	___1
Q9C091	GREB1-like protein	GREB1L	15.5219	15.357	15.3048	14.9899	15.1415	14.4816	15.1921	15.0656	14.1459	13.9081	-0.704377	0.00116934	0.0244913	PLLNKDMSSEEQSLYYRQWTLARQHHADYSN	Y	1285	GREB1L;Y1285;	___3
O94929	Actin-binding LIM protein 3	ABLIM3	15.479	15.2013	14.406	15.4792	15.4297	14.9484	14.5588	13.7657	14.7401	14.8934	-0.617741	0.0011713	0.0244913	QDIYENLDLRQRRASSPGYIDSPTYSRQGMS	S	373	ABLIM3;S373;	___2
Q8WZ42	Titin	TTN	17.8045	17.7008	17.99	18.0299	17.6891	18.4922	17.9246	18.4689	18.1495	18.3407	0.432314	0.00117873	0.0245924	PSFVTKPGSKDVLPGSAVCLKSTFQGSTPLT	S	5148	TTN;S5148;	___1
Q9HBL0	Tensin-1	TNS1	13.3947	13.6804	13.3633	13.1092	13.5958	12.7739	12.9038	13.0819	13.1572	12.8085	-0.483622	0.00118839	0.0247272	PSGHSLGTPEPAPRASLESVPPGRSYSPYDY	S	783	TNS1;S783;	___1
Q09666	Neuroblast differentiation-associated protein AHNAK	AHNAK	18.9242	18.6998	18.851	19.1979	19.081	19.3611	18.9259	19.559	19.6857	20.2809	0.611741	0.00119233	0.0247272	EYQRIYTTKIKPRLKSEDGVEGDLGETQSRT	S	135	AHNAK;S135;	___1
Q5VUR7	Ankyrin repeat domain-containing protein 20A3;Ankyrin repeat domain-containing protein 20A1;Ankyrin repeat domain-containing protein 20A2;Ankyrin repeat domain-containing protein 20A4	ANKRD20A3;ANKRD20A1;ANKRD20A2;ANKRD20A4	14.3508	12.5519	15.1405	15.0659	14.9378	12.932	12.539	13.0122	13.1885	14.0412	-1.26679	0.00119563	0.0247272	EKKQPQVKEGNNTNKSEKIQLSENICDSTSS	S	394	ANKRD20A3;ANKRD20A1;ANKRD20A2;ANKRD20A4;S394;	___2
Q5VUR7	Ankyrin repeat domain-containing protein 20A3;Ankyrin repeat domain-containing protein 20A1;Ankyrin repeat domain-containing protein 20A2;Ankyrin repeat domain-containing protein 20A4	ANKRD20A3;ANKRD20A1;ANKRD20A2;ANKRD20A4	14.3508	12.5519	15.1405	15.0659	14.9378	12.932	12.539	13.0122	13.1885	14.0412	-1.26679	0.00119563	0.0247272	ERSEKKQPQVKEGNNTNKSEKIQLSENICDS	T	391	ANKRD20A3;ANKRD20A1;ANKRD20A2;ANKRD20A4;T391;	___2
Q9H1E3	Nuclear ubiquitous casein and cyclin-dependent kinase substrate 1	NUCKS1	14.3247	14.4717	14.4519	14.4261	14.3837	13.9716	13.8234	14.0274	14.3659	13.9609	-0.381771	0.0012106	0.0249821	KEKTPSPKEEDEEPESPPEKKTSTSPPPEKS	S	214	NUCKS1;S214;	___2
Q9H479	Fructosamine-3-kinase	FN3K	13.6784	13.8087	13.3341	13.5754	13.7282	13.3261	13.5456	13.1008	12.8103	13.1432	-0.439749	0.00121372	0.024992	EFELAIALMFGGFPRSFFTAYHRKIPKAPGF	S	258	FN3K;S258;	___1
P22695	Cytochrome b-c1 complex subunit 2, mitochondrial	UQCRC2	15.9083	15.813	15.9028	15.7833	15.9042	15.503	15.5628	15.6646	15.1642	15.616	-0.360226	0.0012205	0.0250618	AYNQVKTIAQGNLSNTDVQAAKNKLKAGYLM	T	369	UQCRC2;T369;	___1
Q86VZ1	P2Y purinoceptor 8	P2RY8	14.929	15.0382	14.8573	14.7704	15.1154	14.0303	14.9064	14.6585	13.8502	14.3944	-0.574106	0.0012224	0.0250618	GCRRVPRDTLDTRRESLFSARTTSVRSEAGA	S	324	P2RY8;S324;	___1
Q09666	Neuroblast differentiation-associated protein AHNAK	AHNAK	15.1919	15.4038	15.1639	15.4572	15.3262	14.835	14.8132	15.1245	14.6652	15.0076	-0.419493	0.0012258	0.0250773	VIRLPSGSGAASPTGSAVDIRAGAISASGPE	S	220	AHNAK;S220;	___2
P08238	Heat shock protein HSP 90-beta;Putative heat shock protein HSP 90-beta 2	HSP90AB1;HSP90AB2P	15.3514	15.5963	15.2477	15.1213	15.3506	15.0623	15.2424	14.8709	14.8652	14.7399	-0.377306	0.0012316	0.0250921	EDKDDEEKPKIEDVGSDEEDDSGKDKKKKTK	S	255	HSP90AB1;HSP90AB2P;S255;	___2
P00915	Carbonic anhydrase 1	CA1	15.3511	15.6433	15.7364	15.1482	15.1818	16.1206	16.3275	15.9006	15.8215	15.4404	0.509977	0.00123182	0.0250921	TSETKHDTSLKPISVSYNPATAKEIINVGHS	S	51	CA1;S51;	___1
P63316	Troponin C, slow skeletal and cardiac muscles	TNNC1	19.2743	19.5993	19.4751	19.2384	19.539	19.2642	19.273	18.7798	18.3593	18.664	-0.55719	0.00124225	0.0252503	RCMKDDSKGKSEEELSDLFRMFDKNADGYID	S	98	TNNC1;S98;	___1
Q14315	Filamin-C	FLNC	17.4423	17.8791	18.4719	17.8915	17.3602	18.1208	18.1883	18.9219	18.7642	18.0301	0.596064	0.00124644	0.0252571	SSSSRGSSYSSIPKFSSDASKVVTRGPGLSQ	S	2632	FLNC;S2632;	___1
O75592	E3 ubiquitin-protein ligase MYCBP2	MYCBP2	15.1418	16.153	16.2751	15.7204	16.0909	15.2467	15.6613	15.1867	14.7671	15.0485	-0.69417	0.00124792	0.0252571	EIRLDKVVPLKENVKYAVRLRNYGSRTANGD	Y	1829	MYCBP2;Y1829;	___1
P12883	Myosin-7	MYH7	19.3111	19.3541	19.6445	19.4752	19.2253	18.8837	18.9227	19.2667	19.2801	18.7417	-0.383051	0.00125132	0.0252718	TVVGLYQKSSLKLLSTLFANYAGADAPIEKG	T	619	MYH7;T619;	___1
Q3V6T2	Girdin	CCDC88A	15.7807	15.7229	15.9343	15.6129	15.6279	14.7792	15.3401	15.6905	15.3795	14.8941	-0.519071	0.00126633	0.0255206	ASSVISTAEGTTRRTSIHDFLTKDSRLPISV	S	1820	CCDC88A;S1820;	___1
P11532	Dystrophin	DMD	16.5876	16.2779	16.2948	16.8815	16.6765	15.547	16.2157	16.1525	16.108	15.4181	-0.65542	0.001277	0.0255625	TTVSSPSTSLQRSDSSQPMLLRVVGSQTSDS	S	3624	DMD;S3624;	___1
Q9UKE5	TRAF2 and NCK-interacting protein kinase	TNIK	14.3189	14.4979	14.0651	14.5204	14.559	13.7936	14.435	13.5633	13.857	13.3003	-0.602445	0.00127747	0.0255625	GSALGPRLGSQPIRASNPDLRRTEPILESPL	S	707	TNIK;S707;	___1
Q7Z745	Maestro heat-like repeat-containing protein family member 2B	MROH2B	16.3588	15.6996	15.8774	16.0041	15.9699	15.4594	15.081	15.6054	15.8634	15.463	-0.487516	0.00127809	0.0255625	YCAENHLDIVLKVLKTFQNQEKFFMNRCKSL	T	674	MROH2B;T674;	___1
P11055;P12882;P13535;Q9UKX2;Q9Y623	Myosin-3;Myosin-1;Myosin-8;Myosin-2;Myosin-4	MYH3;MYH1;MYH8;MYH2;MYH4	21.1178	21.0583	21.5803	21.8327	21.1723	21.7512	21.5185	21.8341	22.0805	22.0964	0.503848	0.0012792	0.0255625	AEAGGGKKGGKKKGSSFQTVSALFRENLNKL;AEGGGGKKGGKKKGSSFQTVSALFRENLNKL;DADSGKKKVAKKKGSSFQTVSALFRENLNKL;EADSSAKKGAKKKGSSFQTVSALFRENLNKL;GAGGGAKKGGKKKGSSFQTVSALFRENLNKL	S	649	MYH3;MYH1;MYH8;MYH2;MYH4;S649;	___1
P12883;P13533	Myosin-7;Myosin-6	MYH7;MYH6	21.9683	22.7987	22.9224	22.7031	22.4502	21.5886	22.1779	22.3415	22.3602	21.8013	-0.514647	0.00129684	0.0258196	LIETSERVQLLHSQNTSLINQKKKMDADLSQ;LIETSERVQLLHSQNTSLINQKKKMESDLTQ	T	1721	MYH7;MYH6;T1721;	___1
Q8WZ42	Titin	TTN	16.9735	16.9876	17.3344	17.5557	17.2107	17.5966	17.435	17.6298	17.7438	17.5796	0.384561	0.00129992	0.0258196	YSVQVGQDLKIEVPISGRPKPTITWTKDGLP	S	24181	TTN;S24181;	___1
Q8WZ42	Titin	TTN	15.6892	15.234	14.9716	14.8638	15.3011	15.9348	15.6101	15.5998	15.4274	15.6579	0.434043	0.00130032	0.0258196	RVTLREPPSFIKKIESTSSLRGGTAAFQATL	S	5421	TTN;S5421;	___1
Q8WZ42	Titin	TTN	14.2759	14.4459	14.6599	14.6906	13.3964	15.2338	15.1353	14.8047	14.9651	14.8042	0.694869	0.00130298	0.0258196	TKEALESSLELYLVKTSDSGTYTCKVSNVAG	T	5197	TTN;T5197;	___1
P51636	Caveolin-2	CAV2	18.8019	18.9182	18.3408	18.4064	18.6915	18.0949	18.2902	18.1483	18.2401	18.3125	-0.41453	0.00131549	0.0260131	ADVQLFMDDDSYSHHSGLEYADPEKFADSDQ	S	23	CAV2;S23;	___2
Q9H1E3	Nuclear ubiquitous casein and cyclin-dependent kinase substrate 1	NUCKS1	15.4045	15.3064	14.8511	15.122	15.0928	14.8493	14.6335	14.9956	14.2307	14.1523	-0.583078	0.00132275	0.0260489	GKVGRPTASKASKEKTPSPKEEDEEPESPPE	T	202	NUCKS1;T202;	___3
Q5TAQ9	DDB1- and CUL4-associated factor 8	DCAF8	13.9932	13.8513	13.4902	13.5214	13.8397	12.9899	13.3984	13.602	12.9473	12.9864	-0.55434	0.00132397	0.0260489	TDLANGSLSSSPEEMSGAEEGRETSSGIEVE	S	27	DCAF8;S27;	___1
P31323	cAMP-dependent protein kinase type II-beta regulatory subunit	PRKAR2B	14.2541	14.5298	14.0952	14.2358	14.6204	13.7956	14.1236	13.9434	13.9146	13.5398	-0.483678	0.00132749	0.0260489	GAFNAPVINRFTRRASVCAEAYNPDEEEDDA	S	114	PRKAR2B;S114;	___1
P35609	Alpha-actinin-2	ACTN2	13.6699	13.3271	14.2677	14.5274	13.6463	14.5175	14.2392	14.5269	14.8527	14.2333	0.586261	0.0013283	0.0260489	VIQSYNIRISSSNPYSTVTMDELRTKWDKVK	S	600	ACTN2;S600;	___1
Q8IWB9	Testis-expressed sequence 2 protein	TEX2	13.5987	13.1225	13.0071	13.5616	13.5091	13.0771	13.0809	12.6108	12.7098	12.9626	-0.471598	0.00133175	0.0260627	TQPRNTGGDSKTAPSSPLTSPSDTRSFFKVP	S	266	TEX2;S266;	___1
Q8WZ42	Titin	TTN	17.848	17.5121	18.2237	18.3462	17.9657	16.2209	16.0442	17.8627	18.089	16.5243	-1.03093	0.00133667	0.0260696	VKSPEPRVKSPEAVKSPKRVKSPEPSHPKAV	S	33608	TTN;S33608;	___2
Q8NEZ4	Histone-lysine N-methyltransferase 2C	KMT2C	15.9305	15.3281	15.9951	16.144	15.9186	16.5894	16.1829	16.1143	16.7892	16.2143	0.514755	0.00133761	0.0260696	NKTLVLSDKHSPQKKSTVTNEVKTEVLSPNS	S	2816	KMT2C;S2816;	___3
P43155	Carnitine O-acetyltransferase	CRAT	12.4439	12.4481	11.8146	12.698	12.9973	12.1145	12.0231	11.5481	11.9808	11.9631	-0.554455	0.0013538	0.0262826	VYRSHVAGQMLHGGGSRLNSGNRWFDKTLQF	S	314	CRAT;S314;	___1
Q9NRF2	SH2B adapter protein 1	SH2B1	16.2769	16.1386	15.963	15.9643	16.3011	15.7378	15.9821	15.6515	15.73	15.7116	-0.366193	0.00135409	0.0262826	SCRVGGPLAVLGPSRSSEDLAGPLPSSVSSS	S	125	SH2B1;S125;	___1
Q6PKG0	La-related protein 1	LARP1	15.3548	14.9848	14.9642	15.195	15.2451	14.905	14.6966	14.594	15.0345	14.5917	-0.384445	0.00138301	0.0267477	EPSTIARSLPTTVPESPNYRNTRTPRTPRTP	S	774	LARP1;S774;	___1
Q15772	Striated muscle preferentially expressed protein kinase	SPEG	19.6622	19.7801	19.8782	19.8283	19.8544	19.4774	19.1887	19.4948	19.6542	19.4175	-0.3541	0.0013837	0.0267477	IPVARLGARRLQESPSLSALSEAQPSSPARP	S	2166	SPEG;S2166;	___1
Q96L96	Alpha-protein kinase 3	ALPK3	13.5316	13.952	13.5962	13.7904	13.6765	13.2133	13.6037	13.4654	13.1312	13.1766	-0.391322	0.0013902	0.0267652	VPSATLTPTVEVAGLSPRTSRRILERVENNH	S	1209	ALPK3;S1209;	___1
Q9NRA8	Eukaryotic translation initiation factor 4E transporter	EIF4ENIF1	15.5802	15.6674	15.2311	15.2222	15.4968	15.1687	15.2003	15.0169	14.8218	15.1884	-0.360294	0.00139026	0.0267652	DPEKWHASLYPASGRSSPVESLKKELDTDRP	S	77	EIF4ENIF1;S77;	___1
Q8WZ42	Titin	TTN	17.848	17.5121	18.2237	18.3462	17.9657	16.1228	15.9552	17.7124	18.2313	16.3943	-1.09594	0.00139917	0.0268823	VTSPPRVKSPEPRVKSPEAVKSPKRVKSPEP	S	33602	TTN;S33602;	___2
P12883	Myosin-7	MYH7	18.6668	19.8016	19.3318	19.1779	19.1516	18.6112	18.8503	18.8858	18.6735	18.4256	-0.536649	0.00141235	0.0270253	EKVRKQLEAEKMELQSALEEAEASLEHEEGK	S	1542	MYH7;S1542;	___1
P08590	Myosin light chain 3	MYL3	19.6515	20.4152	20.6514	20.7203	20.185	19.4076	19.8919	20.0754	20.091	19.2397	-0.583536	0.00141516	0.0270253	PPPEPERPKEVEFDASKIKIEFTPEQIEEFK	S	40	MYL3;S40;	___1
Q5VTT5	Myomesin-3	MYOM3	15.7184	15.7658	15.7017	15.4472	15.8858	15.0617	15.4166	15.5718	15.1984	15.2914	-0.395807	0.00141585	0.0270253	PSEPSEPIALRGPPATLPPPAQVQAFRDTQT	T	601	MYOM3;T601;	___1
Q8TCJ2	Dolichyl-diphosphooligosaccharide--protein glycosyltransferase subunit STT3B	STT3B	14.7388	14.8273	14.5512	14.766	14.6125	14.1208	13.9602	14.2593	14.7535	13.7036	-0.539641	0.00141803	0.0270253	LGDDMKRENPPVEDSSDEDDKRNQGNLYDKA	S	499	STT3B;S499;	___1
Q96A32	Myosin regulatory light chain 2, skeletal muscle isoform	MYLPF	16.672	15.8776	16.6055	16.816	16.0694	17.0207	16.6377	17.102	16.9595	17.357	0.607289	0.00143326	0.0272607	GKGTIKKKFLEELLTTQCDRFSQEEIKNMWA	T	126	MYLPF;T126;	___1
Q6WCQ1	Myosin phosphatase Rho-interacting protein	MPRIP	16.3373	15.8506	16.1565	16.2313	16.4208	15.4299	15.1773	16.1948	15.5399	15.903	-0.550319	0.0014428	0.0273872	KSPDSATVSGYDIMKSKSNPDFLKKDRSCVT	S	991	MPRIP;S991;	___1
P11217	Glycogen phosphorylase, muscle form	PYGM	15.2524	14.8823	15.1383	14.9887	14.7364	15.5338	15.1728	15.4398	15.3004	15.3931	0.368337	0.00145016	0.0274594	IATSGKFSSDRTIAQYAREIWGVEPSRQRLP	Y	821	PYGM;Y821;	___1
Q99798	Aconitate hydratase, mitochondrial	ACO2	16.8485	16.8149	16.7307	16.555	16.6721	16.3663	16.5806	16.4597	16.3411	16.1187	-0.35094	0.0014524	0.0274594	AAGPWLKFRGHLDNISNNLLIGAINIENGKA	S	614	ACO2;S614;	___1
Q9Y623	Myosin-4	MYH4	17.5816	17.5542	17.9519	18.1426	17.3983	17.8442	18.0136	18.3292	18.6203	18.1614	0.468044	0.00146134	0.0275733	KERIEAQNKPFDAKTSVFVVDPKESYVKAIV	S	37	MYH4;S37;	___1
Q99961	Endophilin-A2	SH3GL1	18.3758	18.2196	18.2158	18.1611	18.4774	17.542	18.182	17.9869	17.7233	17.6812	-0.466877	0.00147466	0.0277694	GGFPCTTAPKIAASSSFRSSDKPIRTPSRSM	S	288	SH3GL1;S288;	___1
O14639	Actin-binding LIM protein 1	ABLIM1	14.5669	15.2196	14.8924	15.2179	15.0417	14.2297	14.9203	14.3178	14.1445	14.7173	-0.521746	0.00147833	0.0277831	RDRMIHRSTSQGSINSPVYSRHSYTPTTSRS	S	458	ABLIM1;S458;	___1
Q8IYB3	Serine/arginine repetitive matrix protein 1	SRRM1	13.8248	13.7133	13.3206	13.1637	13.5304	12.8764	13.6053	12.6622	12.8932	12.357	-0.63171	0.00150223	0.0281764	RHSPSPRPRAPQTSSSPPPVRRGASSSPQRR	S	696	SRRM1;S696;	___1
P12882;Q9UKX2;Q9Y623	Myosin-1;Myosin-2;Myosin-4	MYH1;MYH2;MYH4	19.2013	18.7204	19.4253	19.8747	19.4504	19.7942	19.688	19.8203	19.9529	20.0379	0.524262	0.00151264	0.0281916	VEKEKHATENKVKNLTEEMAGLDETIAKLTK	T	985	MYH1;MYH2;MYH4;T985;	___1
P13535	Myosin-8	MYH8	19.2013	18.7204	19.4253	19.8747	19.4504	19.7942	19.688	19.8203	19.9529	20.0379	0.524262	0.00151264	0.0281916	VEKEKHATENKVKNLTEEMAGLDETIAKLSK	T	982	MYH8;T982;	___1
Q8WZ42	Titin	TTN	16.1698	16.3297	16.5491	16.4534	16.5266	15.6798	16.1593	16.2288	16.1303	15.9476	-0.376545	0.00151687	0.0281916	VRHVRAPTPSPVRSVSPAARISTSPIRSVRS	S	308	TTN;S308;	___3
P12883;P13533	Myosin-7;Myosin-6	MYH7;MYH6	19.8646	20.2569	20.5111	20.3419	20.1861	19.1964	19.8858	20.0697	20.0737	19.6069	-0.465633	0.00151738	0.0281916	RAKRKLEGDLKLTQESIMDLENDKLQLEEKL;RAKRKLEGDLKLTQESIMDLENDKQQLDERL	S	1065	MYH7;MYH6;S1065;	___1
Q8WZ42	Titin	TTN	15.7731	15.934	16.4958	16.5453	15.8689	16.8832	16.2194	16.6878	16.9322	16.755	0.572082	0.00151926	0.0281916	DGLATFQISGARVENSGTYVCEARNDAGTAS	S	5856	TTN;S5856;	___1
P07451	Carbonic anhydrase 3	CA3	19.1063	19.5148	19.5495	19.7989	19.0248	18.8978	18.759	19.1807	19.1663	18.6908	-0.459919	0.00152126	0.0281916	ILNNGKTCRVVFDDTYDRSMLRGGPLPGPYR	Y	74	CA3;Y74;	___1
Q6H8Q1	Actin-binding LIM protein 2	ABLIM2	14.946	14.9004	14.822	14.8863	15.2096	14.0893	14.2185	14.7382	14.7707	14.4735	-0.494804	0.00152387	0.0281916	ARTEDRNKETRTSSESIISVPASSTSGSPSR	S	282	ABLIM2;S282;	___2
P52948	Nuclear pore complex protein Nup98-Nup96;Nuclear pore complex protein Nup98;Nuclear pore complex protein Nup96	NUP98	14.7178	14.913	14.7005	14.8474	15.1016	13.8921	14.8699	14.5375	13.9024	14.0267	-0.610332	0.00152876	0.028227	SNLFSPVNRDSENLASPSEYPENGERFSFLS	S	623	NUP98;S623;	___1
Q05469	Hormone-sensitive lipase	LIPE	18.2458	18.3874	17.768	17.6202	18.1379	17.5746	18.058	17.5688	16.9553	17.2078	-0.55897	0.00153214	0.0282343	QKMSEPIAEPMRRSVSEAALAQPQGPLGTDS	S	855	LIPE;S855;	___1
Q14324	Myosin-binding protein C, fast-type	MYBPC2	15.8213	15.7878	15.9012	15.8562	16.121	15.2223	15.5056	15.5794	15.4116	15.8903	-0.375633	0.00153632	0.0282564	KEAPPEDQSPTAEEPTGVFLKKPDSVSVETG	T	51	MYBPC2;T51;	___1
Q07157	Tight junction protein ZO-1	TJP1	17.7364	17.8246	17.3201	17.6261	17.4348	17.1075	17.7075	16.7374	17.0226	16.2076	-0.631872	0.0015591	0.0286197	SVLTRVKMFENKRSASLETKKDVNDTGSFKP	S	1278	TJP1;S1278;	___1
O94967	WD repeat-containing protein 47	WDR47	15.3468	14.9869	14.8797	15.2311	15.2338	14.1003	14.8407	14.9672	14.0343	14.2013	-0.706899	0.00156921	0.0287383	QNPGPAKQEKNELRDSTEQFQEYYRQRLRYQ	S	422	WDR47;S422;	___1
Q8IWB9	Testis-expressed sequence 2 protein	TEX2	14.1434	14.1534	14.1246	14.1022	14.2685	13.632	14.0507	13.8578	13.7994	13.7452	-0.341401	0.0015783	0.0287383	CVPQESRSPQRSPLQSAESSPTAGKKLPEVP	S	798	TEX2;S798;	___2
Q8IWB9	Testis-expressed sequence 2 protein	TEX2	14.1434	14.1534	14.1246	14.1022	14.2685	13.632	14.0507	13.8578	13.7994	13.7452	-0.341401	0.0015783	0.0287383	DYSVYMGRCVPQESRSPQRSPLQSAESSPTA	S	790	TEX2;S790;	___2
Q9NP74	Palmdelphin	PALMD	16.0675	16.2183	15.5553	16.0382	16.0413	15.221	15.7555	15.6354	15.4034	15.5307	-0.474954	0.00157877	0.0287383	EVEELLRQASERNSKSPTEYHEPVYANPFYR	S	253	PALMD;S253;	___1
D6RIA3		LOC285556	16.831	15.7776	15.4806	15.9673	16.0074	15.5397	15.6836	14.9129	15.5017	15.0968	-0.665833	0.00158242	0.0287383	EFVVSKVEGEIKHVETPLCFQKQVQTGSRVV	T	733	LOC285556;T733;	___1
P02585;P0DP25	Troponin C, skeletal muscle;Calmodulin-like protein 3	TNNC2;CALML3	16.8606	15.7427	17.2355	17.7756	16.8175	17.818	17.1435	17.6262	17.9435	18.2017	0.860192	0.00158376	0.0287383	FDADGGGDISVKELGTVMRMLGQTPTKEELD;FDKDGDGTITTKELGTVMRSLGQNPTEAELQ	T	42	TNNC2;CALML3;T42;	___1
P06733	Alpha-enolase	ENO1	15.7889	15.8639	16.0288	15.7825	15.6156	15.1238	15.5459	15.5817	15.4125	15.5267	-0.377827	0.00158869	0.0287605	PFDQDDWGAWQKFTASAGIQVVGDDLTVTNP	S	310	ENO1;S310;	___1
Q9BZF3	Oxysterol-binding protein-related protein 6	OSBPL6	12.4215	12.0525	11.9229	12.2383	11.6871	11.0905	12.0645	10.9639	11.8354	10.6565	-0.742321	0.00159106	0.0287605	QRDSRQSIHILERTASSSTEPSVSRQLLEPE	S	44	OSBPL6;S44;	___1
O95425	Supervillin	SVIL	15.7114	15.9067	15.7471	15.9238	16.041	14.6512	14.6965	14.8353	15.5721	16.0336	-0.708287	0.00159836	0.0288375	WPSRVKVREKLVKEESARNSPELASESVTQR	S	315	SVIL;S315;	___2
O95359	Transforming acidic coiled-coil-containing protein 2	TACC2	15.8213	15.2464	15.5892	15.5679	15.1765	15.4181	15.1316	14.9589	14.9637	14.7744	-0.430926	0.00160529	0.0289075	LASETKTESAKTEGPSPALLEETPLEPAVGP	S	2184	TACC2;S2184;	___1
Q63ZY3	KN motif and ankyrin repeat domain-containing protein 2	KANK2	16.0996	15.8405	15.8247	16.122	16.0319	15.4498	15.6789	15.8092	15.341	15.4863	-0.430752	0.00162146	0.0291431	VPAAATSNVHMVKKISITERSCDGAAGLPEV	S	406	KANK2;S406;	___1
Q8WZ42	Titin	TTN	16.27	15.9406	16.7915	17.0318	16.5827	16.8145	16.9062	17.2595	17.4703	16.8473	0.536242	0.00163004	0.029242	FAGSKLRESERVTVETHTKVAKLTIRETTIR	T	30716	TTN;T30716;	___1
P54296	Myomesin-2	MYOM2	13.8477	13.2979	13.4698	13.4311	13.3132	14.6811	13.6878	13.6231	14.1662	13.8191	0.523484	0.00164036	0.0293714	SSQKSLSQRSSSQRASSQTSLGGTICRVCAK	S	58	MYOM2;S58;	___1
P17174	Aspartate aminotransferase, cytoplasmic	GOT1	15.5806	15.9834	15.7296	15.4952	16.1045	15.339	15.2251	15.614	14.9921	15.4804	-0.448553	0.00164898	0.02947	LPVVKKVEQKIANDNSLNHEYLPILGLAEFR	S	66	GOT1;S66;	___1
Q14676	Mediator of DNA damage checkpoint protein 1	MDC1	13.1017	12.7272	12.981	12.9956	13.0404	12.3522	12.3856	12.6407	12.9514	12.32	-0.439191	0.00165982	0.0295672	PGAPGLAHLQESQAGSDTDVEEGKAPQAVPL	S	376	MDC1;S376;	___1
O00499	Myc box-dependent-interacting protein 1	BIN1	15.2222	15.8744	16.1125	16.0736	16.0149	14.8018	15.5565	15.7466	15.3823	15.2342	-0.515256	0.00166153	0.0295672	LPPGFMFKVQAQHDYTATDTDELQLKAGDVV	T	532	BIN1;T532;	___1
P04406	Glyceraldehyde-3-phosphate dehydrogenase	GAPDH	20.7266	20.5231	21.3282	21.0967	20.7561	21.4321	21.4509	21.5083	21.2157	21.2306	0.481366	0.00166378	0.0295672	TVHAITATQKTVDGPSGKLWRDGRGALQNII	S	192	GAPDH;S192;	___1
P85037	Forkhead box protein K1	FOXK1	15.2105	15.3075	14.9327	15.0648	15.202	15.678	15.5475	15.2068	15.4856	15.4827	0.336638	0.00169067	0.029974	RSGGLQTPECLSREGSPIPHDPEFGSKLASV	S	445	FOXK1;S445;	___1
P10636	Microtubule-associated protein tau	MAPT	16.4646	16.7975	16.4712	16.4004	16.3939	17.0749	17.2775	16.7647	17.0044	16.5091	0.420602	0.001695	0.029974	GAEIVYKSPVVSGDTSPRHLSNVSSTGSIDM	S	721	MAPT;S721;	___1
Q7Z4V5	Hepatoma-derived growth factor-related protein 2	HDGFRP2	15.4271	15.8412	14.9606	15.2764	15.3374	14.7795	15.0171	14.9104	14.8213	15.04	-0.454853	0.00169616	0.029974	KKKAPSASDSDSKADSDGAKPEPVAMARSAS	S	240	HDGFRP2;S240;	___1
P12111	Collagen alpha-3(VI) chain	COL6A3	14.2502	14.3753	13.8434	13.6978	14.2231	13.7803	13.7316	13.8088	13.3308	13.4236	-0.46295	0.0017066	0.0301022	REVITAVRKMKPLDGSALYTGSALDFVRNNL	S	521	COL6A3;S521;	___1
P21796	Voltage-dependent anion-selective channel protein 1	VDAC1	17.1043	17.0649	17.2919	16.7994	17.3087	16.8873	16.5516	16.9821	16.5523	16.6953	-0.380096	0.00173133	0.0304816	KKLETAVNLAWTAGNSNTRFGIAAKYQIDPD	S	215	VDAC1;S215;	___1
O00499	Myc box-dependent-interacting protein 1	BIN1	15.1446	15.6219	15.3414	15.5202	15.3591	14.3242	14.9136	15.0031	14.8529	15.3638	-0.505926	0.00176286	0.030899	PGFMFKVQAQHDYTATDTDELQLKAGDVVLV	T	534	BIN1;T534;	___1
Q9HBL0	Tensin-1	TNS1	13.8228	13.4216	13.6192	14.2406	14.2473	14.5455	13.987	14.1451	14.8011	14.3778	0.501003	0.00176377	0.030899	KQPAEPPAPLRRRAASDGQYENQSPEATSPR	S	899	TNS1;S899;	___1
P54296	Myomesin-2	MYOM2	14.5839	14.2961	14.6585	14.7203	14.6894	15.1939	14.917	15.0522	14.9372	14.7652	0.383456	0.00176482	0.030899	EMKVNWCHKDAKISSSEHMRIGGSEEMAWLQ	S	1274	MYOM2;S1274;	___1
Q6ZMU5	Tripartite motif-containing protein 72	TRIM72	15.1371	15.0512	15.3079	15.2174	15.5133	14.8632	14.9837	14.8993	14.7152	14.9982	-0.353423	0.00177276	0.0309808	EAGVALRRELGSLNSYLEQLRQMEKVLEEVA	Y	215	TRIM72;Y215;	___1
Q8NI60	Atypical kinase ADCK3, mitochondrial	ADCK3	15.2711	15.2109	15.3189	15.2804	15.1449	14.6713	15.0337	15.0247	15.0441	14.7604	-0.338395	0.00178331	0.0311077	VASGPFREAGFPGQASSPLGRANGRLFANPR	S	135	ADCK3;S135;	___1
Q9NP87	DNA-directed DNA/RNA polymerase mu	POLM	12.5679	12.3823	12.7054	12.0889	12.4301	12.4246	12.1636	11.4764	11.5126	11.113	-0.696868	0.00180169	0.0311301	____MLPKRRRARVGSPSGDAASSTPPSTRF	S	12	POLM;S12;	___1
Q15149	Plectin	PLEC	15.5802	15.5879	15.7778	15.069	15.1807	16.1844	16.0876	16.2718	15.7622	15.3433	0.490755	0.00180216	0.0311301	STKGYYSPYSVSGSGSTAGSRTGSRTGSRAG	S	4622	PLEC;S4622;	___1
P54296	Myomesin-2	MYOM2	12.8451	12.6694	12.7993	13.3368	12.7409	13.4487	12.9716	13.3217	13.3944	13.3452	0.41801	0.00180244	0.0311301	TVPFYQKRHRHFDQSYRNIQTRYLLDEYASK	Y	20	MYOM2;Y20;	___1
Q9UKJ3	G patch domain-containing protein 8	GPATCH8	14.5155	14.4841	13.9054	14.2559	14.1658	14.1684	13.7826	13.921	13.6148	13.5757	-0.452838	0.0018033	0.0311301	SGRRDFIRSKIYRSQSPHYFRSGRGEGPGKK	S	1035	GPATCH8;S1035;	___1
Q13023	A-kinase anchor protein 6	AKAP6	16.5502	16.1338	16.1687	16.2237	16.3954	15.0206	15.8024	16.0739	15.7942	15.6359	-0.628952	0.00180575	0.0311301	LTKSLSKDSSFSSTKSLPDLLGGSNLVKPCA	S	1335	AKAP6;S1335;	___1
P27816	Microtubule-associated protein 4	MAP4	17.2525	17.5636	17.2664	17.622	17.513	16.778	17.3856	17.1521	16.9284	16.9068	-0.413321	0.00180994	0.0311301	TLLANGGHGVEGSDTTGSPTEFLEEKMAYQE	T	97	MAP4;T97;	___1
Q7L2J0	7SK snRNA methylphosphate capping enzyme	MEPCE	14.4063	13.8478	13.4598	13.2567	13.4561	14.411	14.3289	14.5806	14.0514	14.0055	0.590129	0.0018103	0.0311301	QPHRPPGGGGGKRRNSCNVGGGGGGFKHPAF	S	152	MEPCE;S152;	___1
Q8IYW5	E3 ubiquitin-protein ligase RNF168	RNF168	16.3663	16.1883	16.3903	16.1743	15.8785	16.1317	15.6624	16.129	15.3048	15.2129	-0.511369	0.00181409	0.0311301	VSKSAHSLQPSISQKSVFQMFQRCTK_____	S	561	RNF168;S561;	___2
Q8WZ42	Titin	TTN	17.5834	17.376	17.9247	17.5802	17.5857	17.33	17.0618	17.656	16.7419	16.8484	-0.482418	0.00181515	0.0311301	EPDVHGQWKLKGQPLTASPDCEIIEDGKKHI	T	12718	TTN;T12718;	___1
Q16821	Protein phosphatase 1 regulatory subunit 3A	PPP1R3A	13.0005	12.8471	13.5726	12.9237	13.0063	13.6708	13.8388	13.5562	13.7406	13.2013	0.531478	0.00181994	0.0311301	VEEKSGGINSEDQDNSPQHKQSWNVLESQGK	S	649	PPP1R3A;S649;	___1
Q1KMD3	Heterogeneous nuclear ribonucleoprotein U-like protein 2	HNRNPUL2	15.8674	15.7137	15.7211	15.8447	15.8125	16.193	16.0251	15.8982	16.1324	16.2427	0.306371	0.00182074	0.0311301	GKREEDEPEERSGDETPGSEVPGDKAAEEQG	T	165	HNRNPUL2;T165;	___1
Q7Z7K6	Centromere protein V	CENPV	13.7379	13.8695	13.8777	14.0457	13.9133	13.3217	13.804	13.2826	13.4218	13.6758	-0.387646	0.00182734	0.0311866	AAALAPSATRTRRSASQAGSKSQAVEKPPSE	S	47	CENPV;S47;	___1
Q6JBY9	CapZ-interacting protein	RCSD1	17.9495	18.6892	17.6159	19.59	18.434	17.1489	17.5467	17.5851	18.0952	17.7618	-0.828193	0.00184818	0.0314856	KSPPNASHPPKFKVKSSPLIEKLQANLTFDP	S	82	RCSD1;S82;	___1
P49840	Glycogen synthase kinase-3 alpha	GSK3A	12.9694	13.0432	12.4307	12.6238	13.1114	13.3197	13.2374	13.1549	13.342	13.2517	0.425444	0.00185642	0.0315691	GGGGGPGGSASGPGGTGGGKASVGAMGGGVG	T	46	GSK3A;T46;	___2
P16157	Ankyrin-1	ANK1	16.3357	16.8709	16.9714	16.076	16.7661	16.9763	17.705	17.0575	16.6952	17.3059	0.543979	0.00186657	0.0316848	____________MPYSVGFREADAATSFLRA	S	4	ANK1;S4;	___1
P09958	Furin	FURIN	16.444	16.4611	16.5781	16.0847	16.8383	14.6052	15.5584	16.0152	16.1976	15.8859	-0.828757	0.00187274	0.0317327	RGVTKRSLSPHRPRHSRLQREPQVQWLEQQV	S	85	FURIN;S85;	___1
Q9NQ84	G-protein coupled receptor family C group 5 member C	GPRC5C	14.3721	14.4183	14.6986	14.6781	14.6384	14.8472	14.7112	14.8845	14.9158	15.1629	0.343204	0.00189265	0.0320128	LRAEDMYSAQSHQAATPPKDGKNSQVFRNPY	T	423	GPRC5C;T423;	___1
Q15772	Striated muscle preferentially expressed protein kinase	SPEG	17.6147	17.6428	17.0883	17.6846	17.7872	18.2143	18.1096	17.5262	18.0237	18.0105	0.413345	0.00191354	0.0322746	QRSGSSEDSGGASGRSTPLFGRLRRATSEGE	S	2484	SPEG;S2484;	___1
Q8WZ42	Titin	TTN	18.1732	19.068	17.9884	17.7881	18.0197	17.56	17.9308	17.6572	17.5691	17.4886	-0.566312	0.00191777	0.0322746	SEKWSTCTQVKTLEATISGLTAGEEYVFRVA	T	26281	TTN;T26281;	___1
Q9Y6G9	Cytoplasmic dynein 1 light intermediate chain 1	DYNC1LI1	14.3865	15.0685	14.6658	14.5623	14.6928	13.9301	14.5333	14.0498	14.5354	13.6415	-0.537158	0.00192067	0.0322746	ELDRITRKPVTVSPTTPTSPTEGEAS_____	T	513	DYNC1LI1;T513;	___1
P42702	Leukemia inhibitory factor receptor	LIFR	15.0847	14.9705	15.5149	15.4475	15.5105	15.5951	15.4356	15.7204	16.031	15.7415	0.399128	0.00192176	0.0322746	NFAKINFLCEIEIKKSNSVQEQRNVTIKGVE	S	473	LIFR;S473;	___2
Q9NVE7	Pantothenate kinase 4	PANK4	17.4965	17.3342	17.516	17.4344	17.8665	18.2714	18.3578	17.8653	17.7082	17.9208	0.49518	0.00193311	0.0324077	SASPELGPAQRARSGTFDLLEMDRLERPLVD	T	406	PANK4;T406;	___1
Q5VST9	Obscurin	OBSCN	16.2133	15.9631	16.2476	15.811	15.998	15.6097	15.8934	15.9209	15.2781	15.4942	-0.407312	0.00193668	0.0324103	KKDGQLVTEGRRHVVYEDAQENFVLKILFCK	Y	287	OBSCN;Y287;	___1
Q9UN36	Protein NDRG2	NDRG2	17.4138	16.8708	16.5137	16.486	16.5973	16.2887	16.4683	15.9074	16.3982	15.1225	-0.739299	0.00194399	0.0324228	SSCMTRLSRSRTASLTSAASVDGNRSRSRTL	T	334	NDRG2;T334;	___3
Q9UN36	Protein NDRG2	NDRG2	13.5063	13.0571	13.0731	13.4938	13.8089	14.3602	13.757	13.6232	13.9653	13.7684	0.506958	0.00194659	0.0324228	LTSAASVDGNRSRSRTLSQSSESGTLSSGPP	T	348	NDRG2;T348;	___3
P30101	Protein disulfide-isomerase A3	PDIA3	14.6734	14.9949	14.9203	14.8278	14.9639	14.5302	14.6231	14.7516	14.2846	14.2085	-0.396462	0.00195093	0.0324228	DGNLKRYLKSEPIPESNDGPVKVVVAENFDE	S	373	PDIA3;S373;	___1
Q12948	Forkhead box protein C1	FOXC1	15.0329	14.9404	14.5096	14.4235	14.6145	14.3349	14.8184	13.9473	13.9711	13.4583	-0.598166	0.00195112	0.0324228	AEQYPGGMARAYGPYTPQPQPKDMVKPPYSY	T	68	FOXC1;T68;	___2
P09874	Poly [ADP-ribose] polymerase 1	PARP1	13.6998	14.0732	13.8526	13.7552	14.1043	13.2841	13.5536	13.873	12.7519	13.3289	-0.538729	0.0019555	0.0324253	QDRIFPPETSASVAATPPPSTASAPAAVNSS	T	368	PARP1;T368;	___1
Q7KZF4	Staphylococcal nuclease domain-containing protein 1	SND1	16.4463	15.9817	16.37	16.0578	15.8944	15.5238	15.626	16.3461	15.1732	15.1641	-0.583377	0.00195812	0.0324253	IGKKVNVTVDYIRPASPATETVPAFSERTCA	S	426	SND1;S426;	___1
P48681	Nestin	NES	16.6927	16.3168	17.7056	16.89	16.0587	15.4267	15.2273	16.8756	16.2631	15.7994	-0.814341	0.00196409	0.0324675	EPLRSLEDENKEAFRSLEKENQEPLKTLEEE	S	713	NES;S713;	___1
O43847	Nardilysin	NRD1	15.9055	16.0127	16.0228	15.3928	15.7016	16.0962	16.3403	16.4995	15.8726	16.2115	0.396933	0.00199589	0.0329356	ARLGADESEEEGRRGSLSNAGDPEIVKSPSD	S	94	NRD1;S94;	___1
Q14324	Myosin-binding protein C, fast-type	MYBPC2	16.7831	17.0621	17.0072	16.7865	17.1431	17.3633	17.4482	17.2291	16.9852	17.7906	0.406883	0.00200178	0.0329753	TVSDLIVGNEYYFRVYTENICGLSDSPGVSK	Y	1007	MYBPC2;Y1007;	___1
Q00872	Myosin-binding protein C, slow-type	MYBPC1	17.2471	17.5742	17.9195	17.9646	17.6245	17.2347	17.3096	17.3976	17.158	16.7151	-0.502975	0.00201671	0.0330433	EPQVDVWELLKNAKPSEYEKIAFQYGITDLR	S	220	MYBPC1;S220;	___1
P54296	Myomesin-2	MYOM2	14.2267	13.5129	13.9977	13.4325	13.5745	14.5986	14.8801	14.6501	14.0945	13.7171	0.639237	0.0020172	0.0330433	YASKKRASTQASSQKSLSQRSSSQRASSQTS	S	47	MYOM2;S47;	___1
Q96D46	60S ribosomal export protein NMD3	NMD3	12.2832	12.5556	12.2652	12.7997	12.4023	11.803	12.1443	11.9877	12.5226	11.8749	-0.394711	0.00201843	0.0330433	NVNIYRDSAIPVESDTDDEGAPRISLAEMLE	T	470	NMD3;T470;	___1
Q96D71	RalBP1-associated Eps domain-containing protein 1	REPS1	14.7921	14.6993	14.2968	15.0514	14.6525	15.6656	15.1689	14.5966	15.2178	15.4058	0.512545	0.0020204	0.0330433	TPLAPPPKPVRRRLKSEDELRPEVDEHTQKT	S	709	REPS1;S709;	___1
Q01484	Ankyrin-2	ANK2	13.915	14.603	14.1196	14.4366	14.1261	13.7845	13.6954	13.8768	14.0659	13.5397	-0.447616	0.00202334	0.0330433	MIVPSSPSKTPEEVSTPAEEEKLYLQTPTSS	T	3803	ANK2;T3803;	___1
Q9UN36	Protein NDRG2	NDRG2	16.9197	16.3278	16.2251	15.7864	15.9656	15.7638	15.9137	15.6041	15.7241	15.488	-0.546192	0.00204572	0.0332782	ASVDGNRSRSRTLSQSSESGTLSSGPPGHTM	S	352	NDRG2;S352;	___1
Q9UMS6	Synaptopodin-2	SYNPO2	18.7959	18.7972	18.741	18.4721	18.9281	18.0727	18.3787	18.5006	18.388	17.6578	-0.5473	0.00204685	0.0332782	SPIADFPAPPPYSAVTPPPDAFSRGVSSPIA	T	626	SYNPO2;T626;	___1
Q86TV6	Tetratricopeptide repeat protein 7B	TTC7B	16.3065	16.2472	16.0709	16.4566	16.3606	15.6394	15.8039	15.8571	16.1551	16.1415	-0.368957	0.00204881	0.0332782	SCYNLTNPSDSGRGSSLLDRTIADRRQLNTI	S	630	TTC7B;S630;	___1
Q9NQZ5	StAR-related lipid transfer protein 7, mitochondrial	STARD7	13.8899	13.9751	13.7289	13.5835	13.4176	12.9029	13.8057	13.2688	12.8367	13.2029	-0.515575	0.00205178	0.0332782	FVWDEERIQEEELQRSINEMKRLEEMSNMFQ	S	98	STARD7;S98;	___1
Q9NV70	Exocyst complex component 1	EXOC1	16.3848	16.1009	15.9592	16.4681	16.4928	15.9765	15.8441	15.7705	15.9986	16.0704	-0.349126	0.00205737	0.0333118	QETESLHGSSGKLTGSTSSLNKLSVQSSGNR	S	470	EXOC1;S470;	___1
O75391	Sperm-associated antigen 7	SPAG7	16.2342	16.2548	15.8276	16.1016	16.5914	15.597	15.9491	15.8134	15.6028	15.9292	-0.423623	0.00206092	0.0333123	DDCRYVMIFKKEFAPSDEELDSYRRGEEWDP	S	114	SPAG7;S114;	___1
Q9UKX2	Myosin-2	MYH2	18.6575	18.533	18.8796	19.2275	18.4255	19.1278	19.0516	19.4384	19.1522	19.2992	0.469232	0.00206736	0.0333197	DEKLKKKEFEISNLQSKIEDEQALGIQLQKK	S	1098	MYH2;S1098;	___1
Q3KQU3	MAP7 domain-containing protein 1	MAP7D1	13.8407	13.6757	14.1892	14.0225	14.1162	13.3441	13.508	13.9055	13.3951	13.7516	-0.387978	0.00206841	0.0333197	ASNEKESAAPASPAPSPAPSPTPAPPQKEQP	S	548	MAP7D1;S548;	___2
Q6P6C2	RNA demethylase ALKBH5	ALKBH5	15.9515	15.7173	15.3806	15.6713	15.7639	15.565	15.2073	15.411	14.5063	14.9076	-0.577483	0.00208337	0.0334972	SGAKRKYQEDSDPERSDYEEQQLQKEEEARK	S	69	ALKBH5;S69;	___2
Q8TB45	DEP domain-containing mTOR-interacting protein	DEPTOR	17.1249	16.087	16.6474	16.9687	17.1116	17.8784	17.0929	16.7249	17.6907	17.6779	0.624994	0.00209138	0.0334972	KQSHDNRKSTSFMSVSPSKEIKIVSAVRRSS	S	265	DEPTOR;S265;	___1
Q2PPJ7	Ral GTPase-activating protein subunit alpha-2	RALGAPA2	15.9386	16.0254	15.6607	15.7747	16.1554	15.4555	15.6057	15.7033	15.2986	15.581	-0.382134	0.00209236	0.0334972	KREHEGITILVRRSSSPAELDLKDDLQQTQG	S	821	RALGAPA2;S821;	___2
P12883	Myosin-7	MYH7	18.0536	18.3347	18.3067	18.2323	18.131	17.5408	18.0711	17.9899	17.9926	17.7816	-0.33645	0.00209357	0.0334972	FKRENKNLQEEISDLTEQLGSSGKTIHELEK	T	1513	MYH7;T1513;	___1
P09651	Heterogeneous nuclear ribonucleoprotein A1;Heterogeneous nuclear ribonucleoprotein A1, N-terminally processed	HNRNPA1	15.0195	14.9629	14.9799	15.1643	15.1022	14.8007	14.4523	14.8241	14.8323	14.7188	-0.320104	0.00209765	0.0335058	____________MSKSESPKEPEQLRKLFIG	S	4	HNRNPA1;S4;	___2
O43583	Density-regulated protein	DENR	18.245	17.8124	17.992	18.0724	18.1083	18.5391	18.155	18.2109	18.6177	18.4275	0.343987	0.00210536	0.0335723	EKNFPNEFAKLTVENSPKQEAGISEGQGTAG	S	73	DENR;S73;	___1
Q9H4A3	Serine/threonine-protein kinase WNK1	WNK1	15.5139	15.9512	15.3195	15.5826	15.4936	14.8835	15.5398	15.2525	15.1934	14.7883	-0.440672	0.00211091	0.0335839	TVPSSTSKDRPVSQPSLVGSKEEPPPARSGS	S	170	WNK1;S170;	___1
P08473	Neprilysin	MME	16.2638	16.7919	15.9431	16.0963	16.0639	15.2494	16.0968	15.4914	15.8809	15.831	-0.521909	0.00211712	0.0335839	__________MGKSESQMDITDINTPKPKKK	S	6	MME;S6;	___1
Q96SU4	Oxysterol-binding protein-related protein 9	OSBPL9	15.3359	15.1186	14.7651	14.8197	15.403	14.0243	14.7487	14.9482	14.1101	14.2434	-0.673555	0.00211995	0.0335839	LIDSSGSASVLTHSSSGNSLKRPDTTESLNS	S	326	OSBPL9;S326;	___1
Q8WZ42	Titin	TTN	15.8341	16.13	15.9447	15.7064	16.1148	15.5293	15.7721	15.7331	15.4805	15.4224	-0.358523	0.00212027	0.0335839	VVAAVDMARVREPVISAVEQTAQRTTTTAVH	S	444	TTN;S444;	___1
Q9NZQ9	Tropomodulin-4	TMOD4	18.3729	18.4029	17.8118	18.0652	18.1154	18.9573	18.7282	18.4074	18.3034	18.4054	0.406691	0.00213372	0.0337142	MLLPAGLRQRDQTKKSPTGPLDREALLQYLE	S	58	TMOD4;S58;	___1
Q6P6C2	RNA demethylase ALKBH5	ALKBH5	15.9515	15.7173	15.3806	15.6713	15.7639	15.6275	15.007	14.8918	15.6009	15.0505	-0.461353	0.00213674	0.0337142	EPYPVSGAKRKYQEDSDPERSDYEEQQLQKE	S	64	ALKBH5;S64;	___2
Q03164	Histone-lysine N-methyltransferase 2A;MLL cleavage product N320;MLL cleavage product C180	KMT2A	14.9916	15.1708	14.9884	15.0834	15.5592	15.1636	15.5063	15.5302	15.6494	16.0807	0.427364	0.00213923	0.0337142	INSTVEHDENRTIAHSPTSFTESSSKESQNT	S	2098	KMT2A;S2098;	___1
Q13813	Spectrin alpha chain, non-erythrocytic 1	SPTAN1	18.9358	19.0417	18.1917	18.716	18.8447	18.176	18.3239	17.7342	18.2471	18.7425	-0.501204	0.00214273	0.0337142	VPAAYVKKLDPAQSASRENLLEEQGSIALRQ	S	1031	SPTAN1;S1031;	___1
P04843	Dolichyl-diphosphooligosaccharide--protein glycosyltransferase subunit 1	RPN1	16.3786	16.6097	16.0865	16.3133	15.9352	17.0024	17.25	16.7306	16.6094	16.1544	0.484698	0.00215038	0.0337183	TQTMRVKLASRNVESYTKLGNPTRSEDLLDY	Y	185	RPN1;Y185;	___1
P52179	Myomesin-1	MYOM1	14.5988	14.3746	14.5349	14.4209	14.4171	14.1923	14.231	14.0607	14.2918	13.8592	-0.342289	0.00215333	0.0337183	DLKVNWSHNGSAIRYSDRVKTGVTGEQIWLQ	S	1502	MYOM1;S1502;	___1
Q9H987	Synaptopodin 2-like protein	SYNPO2L	17.9469	17.6319	17.8181	17.7792	17.8028	17.87	18.184	18.2591	18.2844	18.2248	0.368708	0.00215367	0.0337183	SPYLDMELARAGSRASEGQGSGLGGQLSEVS	S	369	SYNPO2L;S369;	___1
Q8WZ42	Titin	TTN	17.0363	17.2298	17.4402	17.578	17.3688	16.7854	16.8859	17.1818	17.2028	16.7975	-0.359919	0.0021648	0.033794	AVVAEYPFSPPGPPGTPKVVHATKSTMLVTW	T	26519	TTN;T26519;	___1
Q3YEC7	Rab-like protein 6	RABL6	13.6392	13.8203	13.6913	13.9194	14.0431	13.4991	13.5692	13.4327	13.2879	13.6001	-0.344856	0.00216564	0.033794	RRADDFPVRDDPSDVTDEDEGPAEPPPPPKL	T	599	RABL6;T599;	___2
Q02880	DNA topoisomerase 2-beta	TOP2B	16.7589	16.9038	16.5649	16.6881	16.719	16.3973	16.6602	16.3097	16.4238	16.3105	-0.306631	0.00217796	0.0339302	PSYSQKSEDDSAKFDSNEEDSASVFSPSFGL	S	1466	TOP2B;S1466;	___1
Q8WZ42	Titin	TTN	14.4503	14.6202	14.3268	14.4287	14.3507	15.0826	14.8003	14.714	14.5401	14.8422	0.360503	0.00218729	0.033992	EGEFTDKVQIEKGVNYTQLSIDNCDRNDAGK	Y	25004	TTN;Y25004;	___1
P54296	Myomesin-2	MYOM2	14.8307	15.6666	15.8774	15.5492	15.1506	15.8053	16.2634	15.9959	15.9504	15.6272	0.513533	0.00218909	0.033992	QTRYLLDEYASKKRASTQASSQKSLSQRSSS	S	39	MYOM2;S39;	___1
Q2TAL5	Smoothelin-like protein 2	SMTNL2	15.6382	15.6282	15.2033	15.5724	15.43	15.165	15.2338	15.0571	14.7712	15.2623	-0.396527	0.00219526	0.034032	RLGSARFASHATFSLSGRGQSLDHDEASESE	S	129	SMTNL2;S129;	___2
Q92621	Nuclear pore complex protein Nup205	NUP205	16.8985	15.7375	16.5955	17.2682	16.6972	16.0883	15.3883	15.8492	16.6094	16.167	-0.618948	0.00221428	0.0342707	LDCEDAEEFVRLEEGSELEKKLVAIRHETRI	S	970	NUP205;S970;	___1
O95817	BAG family molecular chaperone regulator 3	BAG3	13.6033	14.3299	14.2299	14.054	14.0784	14.2754	14.6364	14.5909	14.6721	14.2031	0.416449	0.00222602	0.0343962	PVIHEQNVTRPAAQPSFHQAQKTHYPAQQGE	S	224	BAG3;S224;	___1
Q8N8N7	Prostaglandin reductase 2	PTGR2	16.1575	16.383	16.2983	16.4635	16.3862	15.9099	16.1496	16.1	16.0295	16.0082	-0.298258	0.00223031	0.0344064	SFYWPWQTKVILDGNSLEKVDPQLVDGHLSY	S	113	PTGR2;S113;	___1
A2RRP1	Neuroblastoma-amplified sequence	NBAS	15.8002	15.8328	15.358	15.6992	15.7458	15.356	15.5217	15.3493	15.1904	14.9145	-0.420815	0.00224117	0.0345176	RLETRAGEEDEGEEDSDSDYEISAKARYFGY	S	473	NBAS;S473;	___1
Q5T200	Zinc finger CCCH domain-containing protein 13	ZC3H13	11.8536	12.0637	11.5359	12.0186	11.8766	11.4212	10.748	11.4472	11.4917	11.5413	-0.539802	0.00225598	0.0346894	GSNRSNRSHTSGRLRSPSNDSAHRSGDDQSG	S	1208	ZC3H13;S1208;	___1
Q9UBW5	Bridging integrator 2	BIN2	12.5711	13.0495	12.7987	12.7348	12.9048	12.0869	12.8192	12.5073	12.0628	12.5464	-0.40725	0.00226063	0.0346924	SSGNIPSSPTASGGGSPTSPRASLGTGTASP	S	444	BIN2;S444;	___1
Q5SW96	Low density lipoprotein receptor adapter protein 1	LDLRAP1	15.8815	15.3485	15.5465	15.7713	15.7472	15.1643	14.8558	15.0402	15.6538	15.4391	-0.428341	0.00226351	0.0346924	__MDALKSAGRALIRSPSLAKQSWGGGGRHR	S	14	LDLRAP1;S14;	___1
Q9UKX3	Myosin-13	MYH13	16.6457	16.8624	16.8597	16.6064	16.7553	16.3206	16.3028	16.3413	16.6657	16.2778	-0.364258	0.00227008	0.0347218	DKCSSLKRDIDDLELTLTKVEKEKHATENKV	T	964	MYH13;T964;	___1
P21796	Voltage-dependent anion-selective channel protein 1	VDAC1	17.6019	17.336	17.0362	17.0444	17.1711	16.728	17.0634	16.9756	16.4721	16.7643	-0.437226	0.00227275	0.0347218	ETTKVTGSLETKYRWTEYGLTFTEKWNTDNT	T	65	VDAC1;T65;	___1
E9PAV3	Nascent polypeptide-associated complex subunit alpha, muscle-specific form	NACA	14.526	14.6298	14.3147	14.1259	14.2453	13.5575	14.2764	14.2028	13.8339	13.5594	-0.482361	0.00229542	0.0350116	PFPKGASTPPAATPPSPKGSPAATPLPKGAP	S	1042	NACA;S1042;	___1
P12883;P13533	Myosin-7;Myosin-6	MYH7;MYH6	16.8765	17.1377	17.439	17.1974	17.0144	15.9381	16.2059	16.9854	17.2296	16.2691	-0.607361	0.00230303	0.0350712	EEEGKAKNALAHALQSARHDCDLLREQYEEE;EEEVKAKNALAHALQSARHDCDLLREQYEEE	S	1335	MYH7;MYH6;S1335;	___1
P35221	Catenin alpha-1;Catenin alpha-2	CTNNA1;CTNNA2	13.9595	14.0028	14.0689	14.0553	14.0252	12.9301	13.9714	13.9533	13.1642	12.8239	-0.653765	0.00232397	0.0353333	DSDFETEDFDVRSRTSVQTEDDQLIAGQSAR	S	655	CTNNA1;CTNNA2;S655;	___1
O60256	Phosphoribosyl pyrophosphate synthase-associated protein 2	PRPSAP2	15.9334	15.8447	15.8828	15.8384	15.9046	15.5734	15.7832	15.608	15.457	15.2619	-0.344094	0.00233461	0.0354382	GEAQDAESDLVDGRHSPPMVRSVAAIHPSLE	S	227	PRPSAP2;S227;	___1
Q14315	Filamin-C	FLNC	16.509	16.7963	16.851	16.9995	16.525	17.6163	17.1986	16.8585	17.4681	17.0208	0.496323	0.00234058	0.035472	KAGTNMMMVGVHGPKTPCEEVYVKHMGNRVY	T	2677	FLNC;T2677;	___1
Q8IVN3	Musculoskeletal embryonic nuclear protein 1	MUSTN1	13.8033	14.0769	14.1009	13.9643	14.119	13.6103	13.957	13.6966	13.1848	13.5757	-0.407967	0.00234649	0.0355047	YQVMRECEQAGSAAPSVFSRTRTGTETVFEK	S	56	MUSTN1;S56;	___1
P14618	Pyruvate kinase PKM	PKM	17.2614	17.133	17.1966	17.4212	17.3529	17.9817	17.6937	17.5884	17.3013	18.0429	0.448575	0.00235683	0.0355889	AETIKNVRTATESFASDPILYRPVAVALDTK	S	100	PKM;S100;	___1
Q14324	Myosin-binding protein C, fast-type	MYBPC2	14.3588	14.3846	14.4942	14.1814	14.5288	13.7103	13.9122	14.4339	13.6255	14.1818	-0.416826	0.00236339	0.0355889	GSKSGARFSFKESHNSASNVYTVELHIGKVV	S	112	MYBPC2;S112;	___1
Q8NE35	Cytoplasmic polyadenylation element-binding protein 3	CPEB3	14.5841	14.3435	14.5977	14.6282	14.6726	14.3165	14.2337	14.229	14.3532	14.1184	-0.315061	0.00236463	0.0355889	QPPQAQPPQQRRSPASPSQAPYAQRSAAAAY	S	195	CPEB3;S195;	___1
Q99879;Q16778	Histone H2B type 1-M;Histone H2B type 1-N;Histone H2B type 1-H;Histone H2B type 2-F;Histone H2B type 1-C/E/F/G/I;Histone H2B type 1-D;Histone H2B type F-S;Histone H2B type 1-K;Histone H2B type 1-L;Histone H2B type 2-E;Histone H2B type 1-B;Histone H2B type 1-O;Histone H2B type 1-J;Histone H2B type 3-B;Histone H2B type 1-A	HIST1H2BM;HIST1H2BN;HIST1H2BH;HIST2H2BF;HIST1H2BC;HIST1H2BD;H2BFS;HIST1H2BK;HIST1H2BL;HIST2H2BE;HIST1H2BB;HIST1H2BO;HIST1H2BJ;HIST3H2BB;HIST1H2BA	12.3672	12.4193	12.1256	12.1574	11.782	11.8813	11.6755	11.7015	12.0938	11.3825	-0.423351	0.00236911	0.0355889	YVYKVLKQVHPDTGISSKAMGIMNSFVNDIF	S	56	HIST1H2BM;HIST1H2BN;HIST1H2BH;HIST2H2BF;HIST1H2BC;HIST1H2BD;H2BFS;HIST1H2BK;HIST1H2BL;HIST2H2BE;HIST1H2BB;HIST1H2BO;HIST1H2BJ;HIST3H2BB;HIST1H2BA;S56;	___1
Q96S94	Cyclin-L2	CCNL2	17.4918	17.3922	17.0952	16.9547	17.2968	16.9888	17.0523	17.0013	16.6218	16.6865	-0.376014	0.00237084	0.0355889	PKLVESPKEGKGSKPSPLSVKNTKRRLEGAK	S	348	CCNL2;S348;	___1
Q9UBF9	Myotilin	MYOT	14.6054	14.8281	14.3476	14.3884	14.2524	14.3572	14.1972	13.9796	14.1853	13.8482	-0.370862	0.00238953	0.0358127	ARLQVPTSQVRSRSTSRGDVNDQDAIQEKFY	S	233	MYOT;S233;	___2
P08648	Integrin alpha-5;Integrin alpha-5 heavy chain;Integrin alpha-5 light chain	ITGA5	17.6798	17.4705	17.241	17.7426	17.7988	16.5571	16.8485	17.2627	17.0864	17.5041	-0.53478	0.00241724	0.036148	EFDSKGSRLLESSLSSSEGEEPVEYKSLQWF	S	127	ITGA5;S127;	___1
Q8WZ42	Titin	TTN	14.2068	14.4007	14.5828	14.5942	14.5117	14.6025	14.8407	14.8889	14.7375	14.7878	0.312257	0.00241953	0.036148	SNRLGSVFRNVHVEVYDRPSPPRNLAVTDIK	Y	16422	TTN;Y16422;	___1
Q07157	Tight junction protein ZO-1	TJP1	16.4053	15.962	15.7653	16.1374	16.058	15.2176	15.7997	15.4571	15.894	15.4611	-0.499678	0.00244047	0.0364034	SSKTPTSPKTLVKSHSLAQPPEFDSGVETFS	S	1579	TJP1;S1579;	___1
Q9BX59	Tapasin-related protein	TAPBPL	14.7054	14.9886	15.1543	14.9585	15.0667	14.048	14.7456	14.6718	14.8299	14.5526	-0.40511	0.00246081	0.0365984	VTCEISRYFLQMTETTVKTAAWFMANMQVSG	T	135	TAPBPL;T135;	___1
P10916	Myosin regulatory light chain 2, ventricular/cardiac muscle isoform	MYL2	17.4531	17.8782	18.0693	17.6452	17.7896	16.8598	17.4301	17.7161	17.3588	17.4675	-0.400631	0.00246128	0.0365984	LTMFGEKLKGADPEETILNAFKVFDPEGKGV	T	98	MYL2;T98;	___1
D6RIA3		LOC285556	15.2316	15.1333	14.8383	15.3039	15.1448	14.8753	15.0729	14.3159	14.8436	14.3322	-0.442371	0.00246521	0.0365995	AVIRPKAPEIKIRLGSVQQPSSDFNIAKLLT	S	1035	LOC285556;S1035;	___1
P63316	Troponin C, slow skeletal and cardiac muscles	TNNC1	16.3934	16.6925	16.689	16.5263	16.5322	16.4793	16.2069	16.1547	16.1625	15.8733	-0.391337	0.00247651	0.0367096	LVMMVRCMKDDSKGKSEEELSDLFRMFDKNA	S	93	TNNC1;S93;	___1
Q7Z404	Transmembrane channel-like protein 4	TMC4	15.789	15.731	15.5297	15.6049	15.4701	15.3843	15.6126	15.2168	15.1021	14.6823	-0.425307	0.00249057	0.0368605	_______MEENPTLESEAWGSSRGWLAPREA	S	9	TMC4;S9;	___3
Q9UHB7	AF4/FMR2 family member 4	AFF4	14.1264	14.211	14.1693	14.0405	13.8309	13.6746	13.9505	13.3767	13.9689	13.119	-0.457684	0.00253852	0.0374486	TKGSRKPNIKKESKSSPRPTAEKKKYKSTSK	S	620	AFF4;S620;	___1
Q9HBL0	Tensin-1	TNS1	15.2468	15.3512	15.3823	15.3057	15.4241	14.9361	15.2624	15.0807	14.9831	14.8841	-0.312736	0.00253919	0.0374486	HSYKEAFEEMEGTSPSSPPPSGVRSPPGLAK	S	962	TNS1;S962;	___1
Q9Y2Q0	Phospholipid-transporting ATPase IA	ATP8A1	13.4827	13.3643	12.8756	12.769	13.1224	12.6508	12.818	12.7839	12.4531	11.6258	-0.656514	0.00254217	0.0374486	RAEGYEKTDDVSEKTSLADQEEVRTIFINQP	S	29	ATP8A1;S29;	___1
P17812	CTP synthase 1	CTPS1	16.1808	16.4616	15.9577	16.0953	16.1821	15.675	16.0644	15.9416	15.7302	15.3549	-0.422277	0.00254703	0.0374619	RLSPRDTYSDRSGSSSPDSEITELKFPSINH	S	575	CTPS1;S575;	___1
Q5T5Y3	Calmodulin-regulated spectrin-associated protein 1	CAMSAP1	14.4601	14.5135	14.1266	14.3928	14.5257	14.1095	14.3086	14.0509	13.808	13.83	-0.382307	0.00255445	0.0375128	SPSHPLLPLRQKQQKSIQGEDIPDQRHRSNS	S	431	CAMSAP1;S431;	___1
Q9Y2D5	A-kinase anchor protein 2	AKAP2	14.8217	14.8419	14.8444	14.9803	15.0657	14.2919	14.6059	14.5139	14.7034	14.8238	-0.323027	0.00256843	0.0376598	GPPEDSGASAAKGQKSPGALETPSAAGSQGN	S	393	AKAP2;S393;	___1
Q6GQQ9	OTU domain-containing protein 7B	OTUD7B	15.1345	15.1118	14.7278	14.4921	14.8585	15.4527	15.7392	14.8696	15.6243	15.2065	0.513508	0.0025767	0.0377225	EKSKRDREKDKKRADSVANKLGSFGKTLGSK	S	501	OTUD7B;S501;	___1
Q09666	Neuroblast differentiation-associated protein AHNAK	AHNAK	14.8251	15.2191	14.6578	14.5186	14.8439	14.2819	14.4447	14.2953	14.2112	14.761	-0.414079	0.00259597	0.037946	PKFKMPSMNIQTHKISMPDVGLNLKAPKLKT	S	1580	AHNAK;S1580;	___1
Q9GZW5	Putative SCAN domain-containing protein SCAND2P	SCAND2P	16.8541	16.655	16.5794	16.6927	16.9505	16.3103	16.4602	16.5748	15.762	16.3107	-0.462753	0.00261032	0.038088	LLQEIQIWVRQQHPESGEEAVALVEDLQKEP	S	112	SCAND2P;S112;	___1
P31629	Transcription factor HIVEP2	HIVEP2	14.5117	15.038	14.6027	14.8837	14.7022	15.4645	15.4297	14.8494	15.115	15.0232	0.428711	0.00262456	0.038088	KISSLNPAYSQYSQKSIEQAEEAHKKEHKPK	S	169	HIVEP2;S169;	___1
Q9HBL0	Tensin-1	TNS1	13.0697	13.22	13.3609	13.0653	13.4074	12.6513	12.8594	13.074	12.9447	12.9838	-0.322038	0.00262563	0.038088	SYKEAFEEMEGTSPSSPPPSGVRSPPGLAKT	S	963	TNS1;S963;	___1
O75909	Cyclin-K	CCNK	12.7616	12.9404	12.7604	12.4003	12.4898	12.0793	12.8411	12.3914	11.7487	11.8815	-0.482103	0.00262588	0.038088	QQPAQQPKKPSPQPSSPRQVKRAVVVSPKEE	S	329	CCNK;S329;	___1
P46020	Phosphorylase b kinase regulatory subunit alpha, skeletal muscle isoform	PHKA1	17.9379	18.1108	17.7764	17.0461	17.3489	17.1188	17.3747	17.665	16.493	16.2361	-0.666502	0.00262644	0.038088	MQLKSEIKQVEFRRLSISAESQSPGTSMTPS	S	1018	PHKA1;S1018;	___2
P07451	Carbonic anhydrase 3	CA3	17.0128	17.1843	17.4059	17.4006	16.8079	16.7499	16.3489	17.1456	16.9647	16.3294	-0.454602	0.00262981	0.038088	NGKTCRVVFDDTYDRSMLRGGPLPGPYRLRQ	S	77	CA3;S77;	___1
Q9H1E3	Nuclear ubiquitous casein and cyclin-dependent kinase substrate 1	NUCKS1	15.4045	15.3064	14.8511	15.122	15.0928	14.99	14.6678	14.9877	14.4573	14.3607	-0.462637	0.00263993	0.0381763	VGRPTASKASKEKTPSPKEEDEEPESPPEKK	S	204	NUCKS1;S204;	___3
Q86V48	Leucine zipper protein 1	LUZP1	13.2182	14.0489	12.8579	13.6703	13.6508	12.7612	13.3105	12.735	13.2366	12.8031	-0.519932	0.00264496	0.0381906	SFTNRRAAKASHMGVSTDSGTQETKKTEDRF	S	440	LUZP1;S440;	___1
Q12955	Ankyrin-3	ANK3	15.2924	14.9721	15.112	15.3289	15.4307	14.6728	14.8248	14.8478	15.0805	14.9849	-0.345023	0.00265468	0.0382726	GEAGKFEANGSHTEITPEAKTKSYFPESQND	T	4258	ANK3;T4258;	___1
P19367	Hexokinase-1	HK1	13.7106	13.8317	13.4022	13.498	13.8016	13.1218	13.6529	13.2923	13.1091	13.1016	-0.393279	0.00266874	0.0384169	DGSEKGDFIALDLGGSSFRILRVQVNHEKNQ	S	88	HK1;S88;	___1
Q8WZ42	Titin	TTN	16.7843	16.3229	16.3259	16.4627	16.0835	17.3408	16.8606	16.6675	16.547	16.6917	0.425657	0.00267418	0.0384368	IGEYHCKAQNEVGSDTCVCTVKLKEPPRFVS	T	6526	TTN;T6526;	___1
O95359	Transforming acidic coiled-coil-containing protein 2	TACC2	16.6753	16.7445	16.2982	15.8425	16.5495	16.3378	16.2866	15.6605	15.6486	15.4938	-0.536549	0.00268035	0.0384671	KEVVDAGLVGLERQVSDLGSKGEHPEGDPGE	S	473	TACC2;S473;	___1
Q8NBU5	ATPase family AAA domain-containing protein 1	ATAD1	15.5212	14.9618	14.9863	15.0572	15.4407	15.0576	14.6944	14.7024	14.7833	14.9624	-0.353417	0.00269538	0.0386243	ALLCVREYVNSTSEESHDEDEIRPVQQQDLH	S	322	ATAD1;S322;	___1
E9PAV3	Nascent polypeptide-associated complex subunit alpha, muscle-specific form	NACA	14.9295	14.7115	14.9566	14.6983	14.6589	15.6118	14.9521	15.5066	15.2613	14.7584	0.427105	0.00270312	0.0386767	GTPTSPPVTPSSLKDSPTSPASVTCKMGATV	S	1650	NACA;S1650;	___1
Q8WZ42	Titin	TTN	14.9609	15.4039	14.8277	14.8453	14.6924	14.7652	14.472	14.5746	14.5429	14.2783	-0.419398	0.00271167	0.0387319	REVVLRTSGDTSLQGSFSSQSVQMSASKQEA	S	34174	TTN;S34174;	___1
Q8WZ42	Titin	TTN	17.6347	17.6894	17.2564	17.0897	17.3396	17.2149	17.1674	17.0359	16.8974	16.9462	-0.349617	0.00271516	0.0387319	DPVTIGPITVKELIITPEVDLSDIPGAQVTV	T	28487	TTN;T28487;	___1
O95292	Vesicle-associated membrane protein-associated protein B/C	VAPB	14.3709	14.0954	14.2563	14.7731	14.7615	14.8216	14.5524	14.6691	14.972	15.319	0.415365	0.00272561	0.0388082	VEINKIISTTASKTETPIVSKSLSSSLDDTE	T	150	VAPB;T150;	___1
P16157	Ankyrin-1	ANK1	15.5602	15.8453	15.7682	15.784	15.887	16.0794	16.5018	15.906	15.9792	16.198	0.363954	0.0027287	0.0388082	SLVSGHQRGQARITHSPTVSQVTERSQDRLQ	S	1686	ANK1;S1686;	___1
Q15154	Pericentriolar material 1 protein	PCM1	15.3204	15.3468	15.5174	15.3946	15.3707	15.0422	15.2609	15.2082	14.9806	14.9604	-0.29949	0.00274527	0.0389853	KTPHTFPHSRYMSQMSVPEQAELEKLKQRIN	S	93	PCM1;S93;	___1
Q13642	Four and a half LIM domains protein 1	FHL1	18.2159	18.1988	18.4807	18.3657	18.0577	18.7059	18.6102	18.5855	18.535	18.4732	0.318196	0.00276737	0.039223	TCFRCAKCLHPLANETFVAKDNKILCNKCTT	T	79	FHL1;T79;	___1
O14558	Heat shock protein beta-6	HSPB6	18.021	17.3513	17.162	17.0164	17.0869	17.1079	16.6972	16.8683	16.9873	16.3576	-0.52386	0.00277217	0.039223	ALCPTTLAPYYLRAPSVALPVAQVPTDPGHF	S	59	HSPB6;S59;	___1
P12883	Myosin-7	MYH7	18.4976	18.7571	18.5822	18.3313	18.4318	18.0179	18.4848	18.2573	18.0729	17.4343	-0.46656	0.00277443	0.039223	RSKAEETQRSVNDLTSQRAKLQTENGELSRQ	S	1275	MYH7;S1275;	___1
Q8WZ42	Titin	TTN	14.4611	14.7912	14.7833	14.6589	14.51	14.2871	14.3708	14.5957	13.7043	14.0028	-0.44879	0.00278594	0.039327	RDPCDPPGRPEAIIVTRNSVTLQWKKPTYDG	T	23378	TTN;T23378;	___1
Q13642	Four and a half LIM domains protein 1	FHL1	16.488	16.8986	16.9754	16.8834	16.3737	17.3115	17.1885	17.1048	17.0137	17.1177	0.423423	0.00280006	0.0393969	FFPKGEDFYCVTCHETKFAKHCVKCNKAITS	T	156	FHL1;T156;	___1
P12883;P13533	Myosin-7;Myosin-6	MYH7;MYH6	18.9275	19.4706	19.3376	19.063	19.1756	18.809	19.0557	18.8648	18.8514	18.4133	-0.396021	0.0028003	0.0393969	QAKRNHLRVVDSLQTSLDAETRSRNEALRVK;QAKRNHQRVVDSLQTSLDAETRSRNEVLRVK	S	1600	MYH7;MYH6;S1600;	___1
P49815	Tuberin	TSC2	15.0667	14.9544	15.3015	15.2339	15.5148	15.1166	15.8564	15.5544	15.8884	16.0435	0.477593	0.00280337	0.0393969	SSSPRSPSGLRPRGYTISDSAPSRRGKRVER	T	1462	TSC2;T1462;	___1
P22314	Ubiquitin-like modifier-activating enzyme 1	UBA1	14.3461	14.3677	14.3333	14.177	14.3467	13.8726	14.21	14.1243	13.7917	14.0375	-0.306951	0.00282308	0.0396151	SEVPSVPTNGMAKNGSEADIDEGLYSRQLYV	S	46	UBA1;S46;	___1
P48788	Troponin I, fast skeletal muscle	TNNI2	18.526	17.3502	18.3991	18.6957	18.242	19.2683	18.7344	18.7949	18.5953	19.1157	0.659098	0.00283687	0.0397497	LRGKFKRPPLRRVRMSADAMLKALLGSKHKV	S	118	TNNI2;S118;	___1
P12883;P13533	Myosin-7;Myosin-6	MYH7;MYH6	17.9174	18.6322	18.7073	18.5871	18.3906	17.8237	18.3609	18.1372	18.0414	17.6276	-0.448764	0.00287085	0.0401476	RLQNEIEDLMVDVERSNAAAAALDKKQRNFD	S	1435	MYH7;MYH6;S1435;	___1
Q9HBL0	Tensin-1	TNS1	17.1161	17.3179	16.6186	16.7852	17.1358	16.5829	17.0647	16.4216	16.4021	16.3207	-0.436317	0.00287714	0.0401476	ALPEKRRMSVGDRAGSLPNYATINGKVSSPV	S	1400	TNS1;S1400;	___1
O60763	General vesicular transport factor p115	USO1	17.5512	17.1482	17.079	17.555	17.6334	16.931	16.206	17.3951	16.5061	16.8312	-0.619505	0.00287798	0.0401476	LKDLGHPVEEEDELESGDQEDEDDESEDPGK	S	942	USO1;S942;	___1
Q15772	Striated muscle preferentially expressed protein kinase	SPEG	13.7004	13.752	13.6317	13.7035	13.9211	13.0248	13.3746	13.4802	13.206	13.7516	-0.374285	0.00289072	0.0402069	SRLQRSGSSEDSGGASGRSTPLFGRLRRATS	S	2481	SPEG;S2481;	___2
Q15772	Striated muscle preferentially expressed protein kinase	SPEG	13.7004	13.752	13.6317	13.7035	13.9211	13.0248	13.3746	13.4802	13.206	13.7516	-0.374285	0.00289072	0.0402069	RSGSSEDSGGASGRSTPLFGRLRRATSEGES	T	2485	SPEG;T2485;	___2
Q7Z6J2	General receptor for phosphoinositides 1-associated scaffold protein	GRASP	15.9643	16.0091	15.6672	15.7555	15.9666	15.2815	15.7994	15.5031	15.4594	15.5834	-0.347191	0.0029028	0.0403157	YHPAELYRALAVSGGTLPRRKGSGFRWKNLS	T	77	GRASP;T77;	___1
P12883	Myosin-7	MYH7	18.6255	18.627	18.7815	18.665	18.4121	18.2983	18.2552	18.529	18.4495	18.0053	-0.314782	0.00291064	0.0403654	ETVVGLYQKSSLKLLSTLFANYAGADAPIEK	S	618	MYH7;S618;	___1
P24752	Acetyl-CoA acetyltransferase, mitochondrial	ACAT1	17.2817	16.3378	16.3543	16.4201	16.223	16.6001	15.9985	16.0546	15.3948	15.7671	-0.560395	0.00292129	0.0404539	VSATRTPIGSFLGSLSLLPATKLGSIAIQGA	S	60	ACAT1;S60;	___1
O95671	N-acetylserotonin O-methyltransferase-like protein	ASMTL	15.184	15.7838	15.4921	15.2365	15.9797	14.5519	15.4805	15.3515	14.6334	15.0568	-0.520387	0.00292732	0.0404782	VKHDSIPAADTFEDLSDVEGGGSEPTQRDAG	S	239	ASMTL;S239;	___1
Q02952	A-kinase anchor protein 12	AKAP12	16.5266	16.5325	16.3721	16.7402	16.6566	16.078	16.2429	16.162	16.5342	16.2486	-0.31246	0.00293186	0.0404819	LAEVQQDGEAEEGATSDGEKKREGVTPWASF	S	598	AKAP12;S598;	___1
P20929	Nebulin	NEB	16.5006	16.4736	16.64	16.6674	16.7594	16.7179	16.8426	16.858	17.1011	17.0174	0.299167	0.00295201	0.0407008	VLYKENMRKATPTPVTPEMERAKRNQENISS	T	6384	NEB;T6384;	___1
Q96MM6	Heat shock 70 kDa protein 12B	HSPA12B	15.4724	15.3563	14.9066	15.2005	15.3108	14.7442	14.8178	14.3233	14.9219	15.2601	-0.435871	0.00297491	0.0408949	RTQESCGIAPLTPSQSPKPEVRAPQQASFSV	S	46	HSPA12B;S46;	___2
Q96MM6	Heat shock 70 kDa protein 12B	HSPA12B	15.4724	15.3563	14.9066	15.2005	15.3108	14.7442	14.8178	14.3233	14.9219	15.2601	-0.435871	0.00297491	0.0408949	PGSPRTQESCGIAPLTPSQSPKPEVRAPQQA	T	42	HSPA12B;T42;	___2
Q5VWP3	Muscular LMNA-interacting protein	MLIP	18.2967	19.0721	19.1863	18.192	19.2896	19.4063	19.8808	19.8509	19.4504	18.979	0.706124	0.00298214	0.0408949	QGPPGGIGTAAVRPKSLAISSSLVSDVVRPK	S	163	MLIP;S163;	___1
Q6JBY9	CapZ-interacting protein	RCSD1	17.4142	17.7499	17.6523	17.6512	17.6265	17.3233	17.4411	17.2462	17.3332	17.3098	-0.288093	0.00298363	0.0408949	SPKSPGLKAMVSPFHSPPSTPSSPGVRSRPS	S	120	RCSD1;S120;	___2
P02545	Prelamin-A/C;Lamin-A/C	LMNA	13.9578	13.7879	13.1934	13.2945	13.475	13.924	14.5573	13.6191	14.1977	13.9553	0.508982	0.00298767	0.0408949	SPTSQRSRGRASSHSSQTQGGGSVTKKRKLE	S	407	LMNA;S407;	___1
P40925	Malate dehydrogenase, cytoplasmic	MDH1	18.8024	19.1039	18.8346	18.8746	19.0858	19.8542	19.9334	19.3118	18.8848	19.342	0.52499	0.0029947	0.0409319	MERKDLLKANVKIFKSQGAALDKYAKKSVKV	S	111	MDH1;S111;	___1
Q15149	Plectin	PLEC	15.1118	15.2461	15.0655	14.7481	14.7475	15.5245	15.3045	15.2698	15.3695	15.2324	0.356364	0.00299946	0.0409379	ELQLVTYKAQLEPVASPAKKPKVQSGSESVI	S	1435	PLEC;S1435;	___1
Q5VTT5	Myomesin-3	MYOM3	13.6073	14.0875	13.9322	13.7324	13.4694	13.5	13.358	13.4468	13.5406	12.7517	-0.446338	0.00300631	0.0409724	VLVRDAEAENPGAPGSPLNVRCLDVNRDCLI	S	375	MYOM3;S375;	___1
Q8WWI1	LIM domain only protein 7	LMO7	15.6996	15.6464	15.4953	15.6753	15.7578	15.1761	15.5809	15.4473	14.9833	15.0244	-0.412481	0.00302971	0.0411975	DIKRTPNNVVSTPAPSPDASQLASSLSSQKE	S	960	LMO7;S960;	___2
P51957	Serine/threonine-protein kinase Nek4	NEK4	15.8606	16.1771	16.3975	15.767	16.1668	15.5325	15.876	16.1243	15.138	15.0776	-0.524126	0.00303446	0.0411975	SQEEMSSSGPSVRKASLSVAGPGKPQEEDQP	S	639	NEK4;S639;	___1
P12883;P13533	Myosin-7;Myosin-6	MYH7;MYH6	20.8005	21.3174	21.8579	21.7002	21.0548	20.4791	20.587	21.181	21.4084	20.2025	-0.574585	0.00303588	0.0411975	GKLASADIETYLLEKSRVIFQLKAERDYHIF;GKLASADIETYLLEKSRVIFQLKAERNYHIF	S	271	MYH7;MYH6;S271;	___1
Q9H6F2	Trimeric intracellular cation channel type A	TMEM38A	15.7084	16.1373	16.1592	15.1754	15.4861	16.5699	16.4831	16.6616	16.5851	15.5787	0.64241	0.00305494	0.0412077	HSAMPAKSKEELSEGSRKKKAKKAD______	S	290	TMEM38A;S290;	___1
Q92966	snRNA-activating protein complex subunit 3	SNAPC3	15.8251	14.0199	14.799	14.2513	14.4914	14.1661	13.3982	14.2756	14.1993	13.0811	-0.853262	0.00305802	0.0412077	YPVIFHKHKEHKPYQTMLVLGSQKLTQLRDS	T	203	SNAPC3;T203;	___2
Q92966	snRNA-activating protein complex subunit 3	SNAPC3	15.8251	14.0199	14.799	14.2513	14.4914	14.1661	13.3982	14.2756	14.1993	13.0811	-0.853262	0.00305802	0.0412077	ILYPVIFHKHKEHKPYQTMLVLGSQKLTQLR	Y	201	SNAPC3;Y201;	___2
Q14324	Myosin-binding protein C, fast-type	MYBPC2	13.4354	13.2207	13.9363	13.7243	13.8812	14.0424	14.1844	14.0165	13.8865	14.299	0.446151	0.00305805	0.0412077	PRPQVVWTKGGAPLDTSRVHVRTSDFDTVFF	T	883	MYBPC2;T883;	___1
Q9H1E3	Nuclear ubiquitous casein and cyclin-dependent kinase substrate 1	NUCKS1	13.6235	13.6841	13.6351	13.7568	13.3871	13.3967	13.1822	13.258	13.5144	13.2018	-0.306719	0.00305839	0.0412077	GKVGRPTASKASKEKTPSPKEEDEEPESPPE	T	202	NUCKS1;T202;	___2
Q9UBF8	Phosphatidylinositol 4-kinase beta	PI4KB	17.2431	16.868	17.0982	17.3291	17.3253	16.7466	16.5965	16.7649	17.0411	17.0608	-0.330761	0.00306526	0.0412348	DTGLSPSKRTHQRSKSDATASISLSSNLKRT	S	277	PI4KB;S277;	___1
P13861	cAMP-dependent protein kinase type II-alpha regulatory subunit	PRKAR2A	16.0548	16.3937	16.7795	16.5722	16.2972	14.797	14.7753	16.2823	16.6414	15.319	-0.856443	0.0030691	0.0412348	PPEPGPDRVADAKGDSESEEDEDLEVPVPSR	S	78	PRKAR2A;S78;	___1
P05976	Myosin light chain 1/3, skeletal muscle isoform	MYL1	18.5866	18.5225	18.252	18.6684	18.3454	19.269	18.8051	18.8642	18.5433	19.248	0.470919	0.00308946	0.0414495	FLPMMQAISNNKDQATYEDFVEGLRVFDKEG	T	128	MYL1;T128;	___1
P49815	Tuberin	TSC2	12.3642	12.3166	12.6811	11.3494	12.4217	13.1141	12.9521	12.9602	12.3747	12.559	0.565388	0.00312598	0.0418801	QAGQQVSRGARDRVRSMSGGHGLRVGALDVP	S	1130	TSC2;S1130;	___1
Q9C093	Sperm flagellar protein 2	SPEF2	20.2845	17.9358	18.9718	19.2948	18.9147	20.8471	19.3291	19.671	19.9905	19.6237	0.811963	0.00313754	0.0419757	SHVASKTPTAKGKPQSEAPHGKQESLQEGKG	S	946	SPEF2;S946;	___2
Q8IWC1	MAP7 domain-containing protein 3	MAP7D3	12.4056	12.945	13.3538	12.2331	12.7359	11.906	12.4907	12.5672	12.2001	11.8749	-0.526896	0.00314235	0.0419807	RKTDKERSSSLNRRDSNLHSSTDKEQAERKP	S	229	MAP7D3;S229;	___1
Q13077	TNF receptor-associated factor 1	TRAF1	15.4648	15.6427	15.4595	15.4789	15.35	14.9498	15.4085	15.1367	15.3189	15.0132	-0.313766	0.0031776	0.0423566	GEYDALLPWPFRNKVTFMLLDQNNREHAIDA	T	346	TRAF1;T346;	___1
O43719	HIV Tat-specific factor 1	HTATSF1	19.3602	18.954	18.8431	19.0749	19.1858	19.0643	18.5061	18.4678	18.6447	18.963	-0.354428	0.0031819	0.0423566	KKAEEGDADEKLFEESDDKEDEDADGKEVED	S	676	HTATSF1;S676;	___1
Q8WZ42	Titin	TTN	22.8227	22.9112	23.1077	23.0813	22.7646	23.5756	23.4246	23.4063	23.2999	22.8903	0.381845	0.0031839	0.0423566	ARVTEKAVTSPPRVKSPEPRVKSPEAVKSPK	S	33595	TTN;S33595;	___1
Q16698	2,4-dienoyl-CoA reductase, mitochondrial	DECR1	17.7609	17.498	17.4482	17.2343	17.5078	17.3379	17.0799	17.2722	16.6605	17.2684	-0.366043	0.00319903	0.0424982	PNSFQGKVAFITGGGTGLGKGMTTLLSSLGA	T	69	DECR1;T69;	___1
Q9UBY0	Sodium/hydrogen exchanger 2	SLC9A2	16.3961	16.0682	15.7347	15.6056	16.2084	15.3736	15.9631	15.3123	15.447	15.4734	-0.488723	0.00320912	0.0425427	QPRARRFLPEQFSKKSPQSYKMEWKNEVDVD	S	723	SLC9A2;S723;	___1
Q5THJ4	Vacuolar protein sorting-associated protein 13D	VPS13D	14.9329	14.8431	15.0402	14.7876	14.7796	14.5212	14.5556	14.8072	14.2203	14.6364	-0.328524	0.00321616	0.0425427	SCPSVSNVEYPDMPRSLPSHMEEAPNVFQLY	S	1724	VPS13D;S1724;	___1
P12883;P13533	Myosin-7;Myosin-6	MYH7;MYH6	19.1889	19.8772	19.599	19.5012	19.4682	18.9612	19.363	19.3647	19.1866	19.0153	-0.348727	0.00321721	0.0425427	LEEISERLEEAGGATSVQIEMNKKREAEFQK	S	1158	MYH7;MYH6;S1158;	___1
P11055	Myosin-3	MYH3	16.895	16.9359	17.8513	18.2228	17.4322	17.7362	17.5673	18.3847	18.3329	18.3164	0.600044	0.00322035	0.0425427	KLFLWMVTRINQQLDTKLPRQHFIGVLDIAG	T	450	MYH3;T450;	___1
Q8WZ42	Titin	TTN	17.2577	17.3529	17.4199	17.4942	17.2135	16.8494	16.9525	17.2789	17.0877	17.0416	-0.305613	0.00322647	0.0425642	KAGKDIRPSDITQITSTPTSSMLTIKYATRK	S	21357	TTN;S21357;	___1
Q9UI47	Catenin alpha-3	CTNNA3	15.954	15.7769	15.8573	15.992	15.96	15.6922	15.5874	15.6579	15.6527	15.62	-0.266019	0.00323477	0.0426143	CSVMMIRTPEELEDVSDLEEEHEVRSHTSIQ	S	637	CTNNA3;S637;	___2
P98160	Basement membrane-specific heparan sulfate proteoglycan core protein;Endorepellin;LG3 peptide	HSPG2	14.0457	14.3113	14.0653	13.9442	14.5152	13.9354	13.9707	13.8493	13.3356	13.7594	-0.406266	0.00324047	0.0426302	IVGSRLRIPQVTPADSGEYVCHVSNGAGSRE	S	2595	HSPG2;S2595;	___1
E9PAV3	Nascent polypeptide-associated complex subunit alpha, muscle-specific form	NACA	14.1893	14.1107	14.398	14.3711	14.2082	13.795	14.0984	14.1688	13.5371	13.6358	-0.408416	0.00324563	0.0426388	PPSPKGTPTLPATTPSSKGGPTTPSSKEGPT	S	1355	NACA;S1355;	___1
P12883	Myosin-7	MYH7	20.0966	20.3152	20.4599	20.2416	20.2694	19.9165	19.9015	19.9514	20.2003	19.5813	-0.366368	0.00325112	0.0426518	RILNPAAIPEGQFIDSRKGAEKLLSSLDIDH	S	738	MYH7;S738;	___1
Q8WZ42	Titin	TTN	14.8368	14.6968	15.1656	15.0202	15.0628	14.2681	14.3839	14.7933	14.9507	14.4538	-0.386497	0.00326602	0.042788	DFATSLSVKDAVRVDSGNYILKAKNVAGERS	S	23538	TTN;S23538;	___1
P21695	Glycerol-3-phosphate dehydrogenase [NAD(+)], cytoplasmic	GPD1	16.4264	16.2033	16.4138	16.7476	16.5194	16.7633	16.4852	16.7473	16.9658	16.9959	0.329397	0.00327063	0.0427892	LNGQKLQGPETARELYSILQHKGLVDKFPLF	Y	307	GPD1;Y307;	___1
Q07157	Tight junction protein ZO-1	TJP1	18.7891	18.583	18.1332	18.8719	18.7816	18.3382	18.2606	17.8719	18.4013	18.4334	-0.370674	0.00328324	0.0428949	WRFRGLRSSKRNLRKSREDLSAQPVQTKFPA	S	617	TJP1;S617;	___1
Q9NWH9	SAFB-like transcription modulator	SLTM	15.7396	15.9246	16.2549	16.2182	16.4368	16.5334	16.8059	16.2799	16.3485	17.0867	0.496064	0.00329235	0.0429431	AREREELRRQQQQLRYEQEKRNSLKRPRDVD	Y	718	SLTM;Y718;	___1
Q16836	Hydroxyacyl-coenzyme A dehydrogenase, mitochondrial	HADH	15.5752	15.3497	15.3527	15.8919	15.5939	16.0373	15.6259	15.5544	16.3604	16.3181	0.426545	0.00329973	0.0429431	PSLNKLVAENKFGKKTGEGFYKYK_______	T	306	HADH;T306;	___1
Q15365	Poly(rC)-binding protein 1	PCBP1	17.214	17.2983	17.27	17.0809	17.379	16.9569	16.9644	17.2197	16.2976	16.5383	-0.453064	0.00330053	0.0429431	PQGRVMTIPYQPMPASSPVICAGGQDRCSDA	S	189	PCBP1;S189;	___1
Q6NY19	KN motif and ankyrin repeat domain-containing protein 3	KANK3	17.1054	17.1277	16.814	17.0198	17.2512	16.6185	16.8583	16.6519	16.8919	16.4619	-0.367107	0.00331407	0.0430405	TSERGGRARASPRADSPDGLAAGRSEGALQV	S	271	KANK3;S271;	___1
Q5BKX8	Muscle-related coiled-coil protein	MURC	16.3465	16.2529	16.0119	15.9005	16.019	16.6324	16.3923	16.3493	16.2185	16.5642	0.325157	0.0033171	0.0430405	GSASNADKIHQNRLSSVTEDEDQDAALTIVT	S	20	MURC;S20;	___1
O43719	HIV Tat-specific factor 1	HTATSF1	14.5236	14.3766	14.4619	14.8519	14.9045	14.1998	14.0955	13.9773	14.7017	14.1089	-0.407068	0.003329	0.0431359	GGEFEEGASENNAKESSPEKEAEEGCPEKES	S	452	HTATSF1;S452;	___2
Q13425	Beta-2-syntrophin	SNTB2	16.9802	16.8054	17.0222	17.2644	17.0983	16.663	16.5818	16.8248	16.9004	16.7154	-0.297034	0.00334799	0.0433226	GDSLPGSPSRGLGPPSPPAPPRGPAGEAGAS	S	95	SNTB2;S95;	___1
Q15772	Striated muscle preferentially expressed protein kinase	SPEG	13.5472	13.8741	13.5701	13.4003	13.7252	12.9463	13.2799	13.1765	13.4663	13.3737	-0.374814	0.00336832	0.0435262	RSGSSEDSGGASGRSTPLFGRLRRATSEGES	T	2485	SPEG;T2485;	___3
O15027	Protein transport protein Sec16A	SEC16A	12.8194	13.1065	12.4738	12.5623	12.6707	12.2024	11.6632	12.4644	12.3288	12.1903	-0.556714	0.00337373	0.0435368	RYWCDAEYDAYRREHSAFGDRPEKRDNNWRY	S	1305	SEC16A;S1305;	___1
Q711Q0	Uncharacterized protein C10orf71	C10orf71	16.0213	16.2386	16.2554	16.1924	16.0227	15.9543	15.9466	15.9988	15.4516	15.4071	-0.394415	0.00337932	0.0435496	GKAKFSTSSSDQSFASFDDQQKMWFTENQRE	S	739	C10orf71;S739;	___1
Q14839	Chromodomain-helicase-DNA-binding protein 4	CHD4	14.8979	14.2863	14.6618	14.6259	14.5789	15.204	15.1248	14.7995	14.9504	14.8538	0.376354	0.00340434	0.0438124	ELAEVEENKKMSQPGSPSPKTPTPSTPGDTQ	S	1535	CHD4;S1535;	___1
Q8N0Z2	Actin-binding Rho-activating protein	ABRA	18.4169	18.6362	18.1327	18.475	18.0297	17.9496	18.0705	17.8121	18.3447	17.5886	-0.385006	0.00342104	0.0438201	AKSALRKIRTATLVISLARGWQQWANENSIR	S	28	ABRA;S28;	___3
Q8N0Z2	Actin-binding Rho-activating protein	ABRA	18.4169	18.6362	18.1327	18.475	18.0297	17.9496	18.0705	17.8121	18.3447	17.5886	-0.385006	0.00342104	0.0438201	ESGEGPAKSALRKIRTATLVISLARGWQQWA	T	22	ABRA;T22;	___3
Q8N0Z2	Actin-binding Rho-activating protein	ABRA	18.4169	18.6362	18.1327	18.475	18.0297	17.9496	18.0705	17.8121	18.3447	17.5886	-0.385006	0.00342104	0.0438201	GEGPAKSALRKIRTATLVISLARGWQQWANE	T	24	ABRA;T24;	___3
Q9P0V3	SH3 domain-binding protein 4	SH3BP4	16.5272	16.1314	15.9946	16.3055	16.3266	15.6723	15.8153	15.2963	15.9518	16.2804	-0.453857	0.00342345	0.0438201	PVRRDNPFFRSKRSYSLSELSVLQAKSDAPT	S	246	SH3BP4;S246;	___1
P11142;P54652	Heat shock cognate 71 kDa protein;Heat shock-related 70 kDa protein 2	HSPA8;HSPA2	15.0351	14.9427	14.6916	14.3359	14.6172	14.3324	14.5973	14.6679	13.6423	13.7734	-0.521831	0.00343639	0.0439264	DVSILTIEDGIFEVKSTAGDTHLGGEDFDNR	S	221	HSPA8;HSPA2;S221;	___1
Q08257	Quinone oxidoreductase	CRYZ	14.291	14.2166	14.1272	13.7667	13.8509	13.3879	13.8996	13.8709	13.63	13.4306	-0.406677	0.00346371	0.0441583	IIIEMLANVNLSKDLSLLSHGGRVIVVGSRG	S	235	CRYZ;S235;	___1
Q9H902	Receptor expression-enhancing protein 1	REEP1	17.649	17.8894	17.5913	17.4735	17.6755	17.1757	17.1528	17.4661	17.2953	17.4516	-0.347438	0.00346385	0.0441583	ASKGQGALSERLRSFSMQDLTTIRGDGAPAP	S	152	REEP1;S152;	___1
P30622	CAP-Gly domain-containing linker protein 1	CLIP1	17.2584	17.4787	17.6074	17.4907	17.4027	17.0551	17.18	17.0763	17.3645	17.0426	-0.303875	0.00347498	0.0442406	VQAEDEANGLQTTPASRATSPLCTSTASMVS	S	143	CLIP1;S143;	___1
Q5JU85	IQ motif and SEC7 domain-containing protein 2	IQSEC2	12.4993	12.4654	12.378	12.3654	12.6795	11.9516	12.1625	12.0093	12.404	12.158	-0.340434	0.00348057	0.0442524	PRERGQLSRGASRSSSPGAGGGHSTSTSTSP	S	214	IQSEC2;S214;	___1
Q15075	Early endosome antigen 1	EEA1	13.438	13.1112	13.4493	13.4905	13.2948	12.8991	13.1715	12.8939	12.9893	13.0872	-0.348554	0.00349445	0.0443692	MKKHEENEAKLTMQITALNENLGTVKKEWQS	T	1244	EEA1;T1244;	___1
P04075	Fructose-bisphosphate aldolase A	ALDOA	18.9249	18.9669	18.7563	18.6005	18.8983	18.502	18.7248	18.4271	18.5029	18.502	-0.297602	0.00350945	0.0445	RALANSLACQGKYTPSGQAGAAASESLFVSN	S	346	ALDOA;S346;	___1
Q92905	COP9 signalosome complex subunit 5	COPS5	15.1751	15.1221	14.8071	14.646	15.2365	14.6423	14.603	14.7719	14.3964	14.7614	-0.362347	0.00351853	0.0445555	LSEKLEQSEAQLGRGSFMLGLETHDRKSEDK	S	284	COPS5;S284;	___1
Q9UHY1	Nuclear receptor-binding protein	NRBP1	14.4332	14.9476	14.9502	14.4374	14.758	14.3303	14.4458	14.0303	14.3414	14.3134	-0.413047	0.00355606	0.0449344	______________MSEGESQTVLSSGSDPK	S	2	NRBP1;S2;	___2
P68032	Actin, alpha cardiac muscle 1;Actin, aortic smooth muscle;Actin, gamma-enteric smooth muscle	ACTC1;ACTA2;ACTG2	15.3044	15.3635	15.2951	15.1105	15.5241	14.8198	15.1876	15.1419	14.8825	14.6956	-0.374065	0.00356253	0.0449344	CDIDIRKDLYANNVLSGGTTMYPGIADRMQK	S	302	ACTC1;ACTA2;ACTG2;S302;	___1
P06744	Glucose-6-phosphate isomerase	GPI	15.5129	16.1939	16.1602	16.2052	16.2943	16.4536	16.3034	16.4579	16.6018	16.6329	0.416573	0.00356268	0.0449344	AKKIEPELDGSAQVTSHDASTNGLINFIKQQ	S	537	GPI;S537;	___1
Q9UGI6	Small conductance calcium-activated potassium channel protein 3	KCNN3	13.147	13.1623	12.6238	13.0744	12.8877	12.399	12.8748	12.4667	12.7839	12.531	-0.367937	0.00356971	0.0449631	TATSGPGGGSRHRQASPLVHRRDSNPFTEIA	S	159	KCNN3;S159;	___1
O60941;Q9Y4J8	Dystrobrevin beta;Dystrobrevin alpha	DTNB;DTNA	14.2283	14.0716	14.1816	14.6159	14.1446	13.7471	13.8451	13.9607	14.1634	13.9084	-0.323472	0.00358309	0.0450717	EIQRLRLEHEQASQPTPEKAQQNPTLLAELR	T	504	DTNB;DTNA;T504;	___1
Q86TB9	Protein PAT1 homolog 1	PATL1	15.7718	15.2193	15.3229	15.5022	15.6312	15.8177	15.9612	15.7146	15.7128	16.0997	0.37171	0.00359397	0.0451487	SPIIGSPPVRAVPIGTPPKQMAVPSFTQQIL	T	194	PATL1;T194;	___1
Q15772	Striated muscle preferentially expressed protein kinase	SPEG	16.3697	16.4259	16.4921	16.1828	16.7186	15.8783	16.1328	16.4424	15.5655	16.1539	-0.40324	0.00359889	0.0451506	ASVQEELGHQYVRSESDFPPVFHIKLKDQVL	S	2580	SPEG;S2580;	___1
Q9H987	Synaptopodin 2-like protein	SYNPO2L	20.8835	21.2726	20.7071	20.9162	20.5312	20.7301	20.944	19.9018	20.3788	19.6935	-0.532478	0.00364581	0.0455943	TYTQKAKQAKLQRAESLQEKSIKEAKTKCRT	S	264	SYNPO2L;S264;	___1
Q8WVC0	RNA polymerase-associated protein LEO1	LEO1	14.5153	13.786	14.4402	14.6293	14.7792	13.1149	12.9885	14.0121	14.6219	13.858	-0.710899	0.00364763	0.0455943	EDDDKANKKHKKYVISDEEEEDDD_______	S	658	LEO1;S658;	___1
P12883;P13533	Myosin-7;Myosin-6	MYH7;MYH6	18.2545	18.6523	18.7857	18.534	18.5082	18.0863	18.346	18.5021	18.0898	17.6557	-0.41097	0.00365217	0.0455943	AEWKQKYEESQSELESSQKEARSLSTELFKL	S	1469	MYH7;MYH6;S1469;	___1
Q8WZ42	Titin	TTN	12.7565	12.5312	12.2544	12.2762	12.8086	12.5038	11.9104	12.2235	11.8625	12.0432	-0.416683	0.00365712	0.0455943	KKSTRWVKVISKRPISETRFKVTGLTEGNEY	S	29135	TTN;S29135;	___1
Q9C0C9	E2/E3 hybrid ubiquitin-protein ligase UBE2O	UBE2O	15.4166	15.6581	15.9431	15.7318	15.3732	15.911	16.2039	15.7388	16.364	16.1023	0.439406	0.0036594	0.0455943	AVPDVERKEDKPEGQSPVKAEWPSETPVLCQ	S	896	UBE2O;S896;	___1
Q702N8	Xin actin-binding repeat-containing protein 1	XIRP1	15.2999	15.313	15.4802	15.4194	15.283	14.7231	15.0326	15.0837	15.2744	15.0959	-0.317151	0.0036658	0.0455943	REYLCPPRVLPSSRDSPSSPTFISIQSATRK	S	1666	XIRP1;S1666;	___1
Q9UKX2	Myosin-2	MYH2	18.1316	18.3017	18.8122	18.9002	17.4068	19.2009	19.1317	19.1022	18.9012	18.4121	0.639119	0.00367061	0.0455943	ATIAVTGEKKKEEITSGKIQGTLEDQIISAN	S	212	MYH2;S212;	___1
Q8WZ42	Titin	TTN	16.1617	15.6606	16.4942	16.4389	16.1344	16.8028	16.3981	16.5118	16.814	16.4657	0.42052	0.00367277	0.0455943	ADTQMKVSGLDEGLMYEYRVYAENIAGIGKC	Y	26584	TTN;Y26584;	___1
P60709;P63261;P68032;P68133	Actin, cytoplasmic 1;Actin, cytoplasmic 1, N-terminally processed;Actin, cytoplasmic 2;Actin, cytoplasmic 2, N-terminally processed;Actin, alpha cardiac muscle 1;Actin, aortic smooth muscle;Actin, gamma-enteric smooth muscle;Actin, alpha skeletal muscle	ACTB;ACTG1;ACTC1;ACTA2;ACTG2;ACTA1	21.7907	21.212	22.2051	22.4317	22.1774	22.5131	22.2159	22.4805	22.7931	22.3597	0.509092	0.00369084	0.0457587	GIADRMQKEITALAPSTMKIKIIAPPERKYS	S	325	ACTB;ACTG1;ACTC1;ACTA2;ACTG2;ACTA1;S325;	___1
P46937	Transcriptional coactivator YAP1	YAP1	15.2129	15.0626	15.0091	15.0713	15.4097	14.9504	14.5838	14.7888	14.791	15.0972	-0.310877	0.00369692	0.0457741	SFFKPPEPKSHSRQASTDAGTAGALTPQHVR	S	109	YAP1;S109;	___1
P20929	Nebulin	NEB	14.4571	14.4975	15.2409	15.0354	14.8033	15.038	15.0913	15.3791	15.2736	15.1736	0.384271	0.00371277	0.0459104	IQSPVDMLSILHSKNSQALVSDMDYRNYLHQ	S	4072	NEB;S4072;	___1
Q9BSL1	Ubiquitin-associated domain-containing protein 1	UBAC1	19.8914	19.8365	19.3632	19.4602	19.5859	19.6133	19.421	19.2037	18.8664	19.1684	-0.372896	0.00371893	0.0459266	IQDQDVLLLIKKRAPSPLPKMADVSAEEKKK	S	98	UBAC1;S98;	___1
Q8WZ42	Titin	TTN	15.3505	14.7414	15.1786	15.3327	15.2469	14.8324	14.715	15.0603	14.5796	14.6504	-0.402453	0.00374859	0.0462326	NVTPSQRCNITTTEKSAILEIPSSTVEDAGQ	S	8849	TTN;S8849;	___1
Q9HDC5	Junctophilin-1	JPH1	15.9729	16.1436	16.6671	15.9741	16.3024	16.1934	16.6232	16.9227	16.6177	16.638	0.386958	0.00375764	0.0462532	MSKAPTKEAGAVVPQSKYSGRHHIPNPSNGE	S	530	JPH1;S530;	___1
Q8WZ42	Titin	TTN	15.2545	15.3224	15.6714	15.8421	15.6348	15.8429	15.6265	16.032	16.0562	15.8739	0.341256	0.00376002	0.0462532	ISVVWLKDRGEVIRESENTRISFIDNIATLQ	S	7522	TTN;S7522;	___1
Q9P260	LisH domain and HEAT repeat-containing protein KIAA1468	KIAA1468	12.3685	12.8219	12.2636	12.6425	12.6218	12.2872	11.8107	12.2807	12.0677	11.2795	-0.598474	0.00377826	0.0463576	PGAAGVGGAGGREPSTASGGGQLNRAGSIST	T	168	KIAA1468;T168;	___1
Q14315	Filamin-C	FLNC	14.8685	14.7581	14.7567	14.5637	14.4338	14.2365	14.6687	14.4154	14.002	14.2308	-0.365456	0.0037783	0.0463576	TRGGETKREVRVEESTQVGGDPFPAVFGDFL	T	2211	FLNC;T2211;	___1
Q8WZ42	Titin	TTN	18.0578	18.5661	18.0986	18.3126	18.2151	17.804	17.8962	18.0645	17.6334	17.9874	-0.372947	0.00378769	0.0464127	NEITLQWTKPVYDGGSMITGYIVEKRDLPDG	S	24477	TTN;S24477;	___1
A7E2Y1;P11055;P12882;P12883;P13533;P13535;Q9UKX2;Q9UKX3	Myosin-7B;Myosin-3;Myosin-1;Myosin-7;Myosin-6;Myosin-8;Myosin-2;Myosin-13	MYH7B;MYH3;MYH1;MYH7;MYH6;MYH8;MYH2;MYH13	20.8254	21.4832	21.4401	21.4274	20.7217	21.7281	21.919	21.64	21.6974	21.174	0.452132	0.00380396	0.0465519	LLKALCFPRVKVGNEYVTKGQTVDQVHHAVN;LLKALCYPRVKVGNEYVTKGQTVEQVSNAVG;LLKALCYPRVKVGNEYVTKGQTVQQVYNAVG;LLKGLCHPRVKVGNEYVTKGQNVQQVIYATG;LLKGLCHPRVKVGNEYVTKGQSVQQVYYSIG;LLKGLLHPRVRVGNEYVTKGQSVEQVVFAVG;MLKGLCCPRVKVGNEYVTKGQNVQQVTNSVG	Y	410	MYH7B;MYH3;MYH1;MYH7;MYH6;MYH8;MYH2;MYH13;Y410;	___1
P20929	Nebulin	NEB	17.1323	16.8965	16.7646	16.5292	16.2402	18.6214	17.5099	17.1729	17.0778	16.674	0.698642	0.00382342	0.046632	KKAYEQAKGKHIGFRSLEDDPKLVHFMQVAK	S	1836	NEB;S1836;	___1
P00915	Carbonic anhydrase 1	CA1	17.2958	17.4256	17.759	17.1667	17.0778	17.8922	18.0808	17.5856	18.4552	17.5148	0.560745	0.00382634	0.046632	YSAELHVAHWNSAKYSSLAEAASKADGLAVI	S	130	CA1;S130;	___1
P0DOY3	Ig lambda-6 chain C region;Ig lambda-1 chain C regions;Immunoglobulin lambda-like polypeptide 5	IGLC6;IGLC1;IGLL5	15.2092	15.0697	14.6878	16.3272	15.3641	16.3266	15.9816	15.1159	16.3304	16.8907	0.797441	0.00382992	0.046632	WKSHKSYSCQVTHEGSTVEKTVAPTECS___	S	94	IGLC6;IGLC1;IGLL5;S94;	___1
P17174	Aspartate aminotransferase, cytoplasmic	GOT1	14.0356	13.7837	13.9487	13.8357	14.0886	13.7526	13.3392	13.6864	13.3868	13.912	-0.323066	0.00383021	0.046632	QVEYLVNEKHIYLLPSGRINVSGLTTKNLDY	S	385	GOT1;S385;	___1
P48047	ATP synthase subunit O, mitochondrial	ATP5O	17.3323	16.8267	16.9657	17.2328	17.2685	18.0138	17.2451	17.0215	17.6749	17.9915	0.464123	0.00385007	0.0468137	ASVLNPYVKRSIKVKSLNDITAKERFSPLTT	S	91	ATP5O;S91;	___1
Q8WZ42	Titin	TTN	16.0608	16.3639	16.8117	17.01	16.1557	17.0416	16.4045	17.1422	17.7006	16.9429	0.56594	0.00391174	0.0475025	TWLKNNREIRSSKKYTLTDRVSVFNLHITKC	T	5929	TTN;T5929;	___1
Q7Z6E9	E3 ubiquitin-protein ligase RBBP6	RBBP6	15.6301	15.4322	15.4152	15.623	15.8394	15.139	15.2463	15.3519	15.105	15.4718	-0.325191	0.00391683	0.0475034	MIQVPQSKWDKDDFESEEEDVKSTQPISSVG	S	1328	RBBP6;S1328;	___1
P16989	Y-box-binding protein 3	YBX3	14.3774	14.163	14.012	13.6346	14.0106	13.3611	13.8294	14.0313	13.0937	13.4401	-0.488382	0.00396111	0.0477794	EAANVTGPDGVPVEGSRYAADRRRYRRGYYG	S	168	YBX3;S168;	___1
Q8WZ42	Titin	TTN	15.7946	15.9689	16.417	16.3869	16.1254	16.573	16.1845	16.5661	16.8116	16.4928	0.387042	0.00396838	0.0477794	EPLSTKTIDTTAEQTSFRILEAKKGDKGRYK	S	13980	TTN;S13980;	___1
P11217	Glycogen phosphorylase, muscle form	PYGM	16.3539	16.1716	16.4091	16.2884	16.1167	17.018	16.603	16.9086	16.4358	16.2591	0.376955	0.00397709	0.0477794	__________MSRPLSDQEKRKQISVRGLAG	S	6	PYGM;S6;	___1
Q9H3N1	Thioredoxin-related transmembrane protein 1	TMX1	18.1016	18.0612	17.9857	18.2136	18.1155	17.8975	17.7767	17.7893	17.7817	17.9096	-0.264576	0.00397835	0.0477794	LKKVEEEQEADEEDVSEEEAESKEGTNKDFP	S	247	TMX1;S247;	___1
Q9Y6R4	Mitogen-activated protein kinase kinase kinase 4	MAP3K4	12.6226	12.6294	12.7394	12.8561	12.8188	12.4613	12.3711	12.5865	12.4203	12.447	-0.27601	0.00397967	0.0477794	SIAAELQFRSLSRHSSPTEERDEPAYPRGDS	S	1252	MAP3K4;S1252;	___1
P60468	Protein transport protein Sec61 subunit beta	SEC61B	18.1087	17.6358	17.6716	17.9489	17.8267	17.4608	16.9012	17.3271	17.5294	17.8469	-0.425231	0.00397989	0.0477794	PGPTPSGTNVGSSGRSPSKAVAARAAGSTVR	S	17	SEC61B;S17;	___1
P35573	Glycogen debranching enzyme;4-alpha-glucanotransferase;Amylo-alpha-1,6-glucosidase	AGL	17.2155	16.5677	17.113	17.2116	17.2064	17.5678	17.5751	17.5744	17.3758	17.3086	0.417503	0.00398265	0.0477794	EECCNWFHKRMEELNSEKHRLINYHQEQAVN	S	383	AGL;S383;	___1
Q6IAA8	Ragulator complex protein LAMTOR1	LAMTOR1	17.71	17.399	17.1389	16.8527	17.5088	16.7971	17.2697	16.6841	16.2141	17.1738	-0.494084	0.00398468	0.0477794	HSLPSARTDEQALLSSILAKTASNIIDVSAA	S	56	LAMTOR1;S56;	___1
Q96MM6	Heat shock 70 kDa protein 12B	HSPA12B	15.0907	14.9257	14.1582	14.3668	14.7432	14.4839	14.5989	14.0335	13.5444	14.1083	-0.503124	0.0039907	0.0477794	RTQESCGIAPLTPSQSPKPEVRAPQQASFSV	S	46	HSPA12B;S46;	___1
Q9UL18	Protein argonaute-1	AGO1	13.5277	13.1826	13.0454	13.249	12.7859	12.5474	12.7632	12.6659	13.1418	12.5329	-0.42789	0.0039929	0.0477794	VAFRARYHLVDKEHDSGEGSHISGQSNGRDP	S	822	AGO1;S822;	___1
P12883;P13533	Myosin-7;Myosin-6	MYH7;MYH6	18.3427	18.6812	18.7993	18.7363	18.6037	18.3444	18.2374	18.2604	18.5416	17.9762	-0.360664	0.00399507	0.0477794	VEKEKHATENKVKNLTEEMAGLDEIIAKLTK	T	979	MYH7;MYH6;T979;	___1
P35611;P35612;Q9UEY8	Alpha-adducin;Beta-adducin;Gamma-adducin	ADD1;ADD2;ADD3	18.0223	16.29	16.7713	17.1809	17.3003	16.0474	15.2243	16.3109	17.1505	16.4382	-0.878738	0.00400734	0.0478657	PGKSPSKKKKKFRTPSFLKKSKKKSDS____;PSKSPSKKKKKFRTPSFLKKNKKKEKVEA__;PSKSPSKKKKKFRTPSFLKKSKKKEKVES__	S	726	ADD1;ADD2;ADD3;S726;	___1
Q8WZ42	Titin	TTN	13.9745	14.1355	14.2664	14.2999	14.2065	13.6522	13.9675	14.1077	13.863	13.37	-0.384476	0.00402391	0.0479615	RGREGITTKREQVQITQEKMRKEAEKTALST	T	643	TTN;T643;	___1
Q13423	NAD(P) transhydrogenase, mitochondrial	NNT	14.8178	15.0852	15.5775	15.1331	14.976	14.2989	14.1744	15.3702	14.4017	14.7857	-0.51176	0.00402548	0.0479615	PGELYIHKGITHIGYTDLPSRMATQASTLYS	T	374	NNT;T374;	___1
Q13557	Calcium/calmodulin-dependent protein kinase type II subunit delta	CAMK2D	14.6171	15.2493	15.2571	14.877	14.4197	13.6908	14.7129	14.7692	14.6444	14.0009	-0.52041	0.00405614	0.048266	KKPDGVKESTESSNTTIEDEDVKARKQEIIK	T	337	CAMK2D;T337;	___2
P11055;P12882;P12883;P13533;P13535;Q9UKX3;Q9Y623	Myosin-3;Myosin-1;Myosin-7;Myosin-6;Myosin-8;Myosin-13;Myosin-4	MYH3;MYH1;MYH7;MYH6;MYH8;MYH13;MYH4	18.0425	18.4488	18.0719	18.0361	18.436	18.1077	17.9431	17.6602	17.6985	17.7869	-0.367798	0.00410015	0.0487285	QEAKAELQRALSKANSEVAQWRTKYETDAIQ;QEAKAELQRAMSKANSEVAQWRTKYETDAIQ;QEAKAELQRGMSKANSEVAQWRTKYETDAIQ;QEGKAELQRALSKANSEVAQWRTKYETDAIQ;TEAKAELQRVLSKANSEVAQWRTKYETDAIQ	S	1366	MYH3;MYH1;MYH7;MYH6;MYH8;MYH13;MYH4;S1366;	___1
Q8WZ42	Titin	TTN	15.8363	15.9979	16.0975	15.9648	15.6937	16.3749	16.2943	16.0759	16.198	16.3249	0.335548	0.00412296	0.0489382	VTEMLEYPDYELDERYQEGIFVRQGGVIRLT	Y	31069	TTN;Y31069;	___1
P08887	Interleukin-6 receptor subunit alpha	IL6R	12.6766	11.9991	12.6777	11.9609	12.4343	11.2	11.9873	12.3445	11.6311	11.3863	-0.639879	0.00416943	0.0494278	ITVTAVARNPRWLSVTWQDPHSWNSSFYRLR	T	237	IL6R;T237;	___2
P02545	Prelamin-A/C;Lamin-A/C	LMNA	15.2379	15.8333	15.6633	15.4012	15.6178	14.9838	15.3492	15.5747	14.8161	15.1038	-0.385143	0.00418216	0.0495168	LKDLEALLNSKEAALSTALSEKRTLEGELHD	S	149	LMNA;S149;	___1
P52565	Rho GDP-dissociation inhibitor 1	ARHGDIA	16.2984	16.544	16.8566	16.8535	16.7359	15.9307	16.1311	16.841	16.2363	15.9505	-0.439758	0.00419499	0.0496067	LELDLTGDLESFKKQSFVLKEGVEYRIKISF	S	101	ARHGDIA;S101;	___1
P04406	Glyceraldehyde-3-phosphate dehydrogenase	GAPDH	19.0361	18.9887	19.3696	19.1214	18.8905	19.9351	19.4034	19.5469	19.1893	19.3652	0.406717	0.00420482	0.04964	KPAKYDDIKKVVKQASEGPLKGILGYTEHQV	S	266	GAPDH;S266;	___1
P06753;P09493	Tropomyosin alpha-3 chain;Tropomyosin alpha-1 chain	TPM3;TPM1	23.2609	23.6268	22.9156	22.6831	22.875	22.7016	23.242	22.597	22.2847	22.2953	-0.448156	0.00421149	0.04964	KAISEELDHALNDMTSI______________	S	283	TPM3;TPM1;S283;	___1
P61247	40S ribosomal protein S3a	RPS3A	14.7504	14.634	14.3713	14.6585	14.7837	14.0206	14.3013	14.4325	14.3982	14.2367	-0.361749	0.00421353	0.04964	KFELGKLMELHGEGSSSGKATGDETGAKVER	S	237	RPS3A;S237;	___1
Q8WZ42	Titin	TTN	14.3151	14.8472	14.7761	14.8569	15.4413	14.3088	14.2436	14.4521	14.3755	14.6779	-0.435705	0.00424532	0.0499524	ALKTQKTSERKYEVLSQQPFTLDHAPRITLR	S	33291	TTN;S33291;	___1
P14866	Heterogeneous nuclear ribonucleoprotein L	HNRNPL	14.5885	14.0854	14.3162	13.9048	14.2542	13.7802	14.0412	14.0495	13.6802	13.4643	-0.426707	0.00427957	0.0502929	AAGGGGGGGRYYGGGSEGGRAPKRLKTDNAG	S	52	HNRNPL;S52;	___1
Q96JM3	Chromosome alignment-maintaining phosphoprotein 1	CHAMP1	13.2844	13.0817	13.1854	12.7619	12.6256	12.6423	12.5517	12.4448	12.9446	11.9492	-0.481273	0.00428925	0.0503442	KPALFPEPAKTAPPASPEARKRALFPEPRKH	S	542	CHAMP1;S542;	___1
Q03013;P28161	Glutathione S-transferase Mu 4;Glutathione S-transferase Mu 1;Glutathione S-transferase Mu 2	GSTM4;GSTM1;GSTM2	17.4372	17.7261	17.2908	17.2039	17.2266	17.8977	17.8955	17.846	17.4346	17.5157	0.340967	0.0043011	0.0503528	WDIRGLAHAIRLLLEYTDSSYEEKKYTMGDA;WNIRGLAHSIRLLLEYTDSSYEEKKYTMGDA	Y	23	GSTM4;GSTM1;GSTM2;Y23;	___1
Q53EL6	Programmed cell death protein 4	PDCD4	14.8391	14.9227	14.5918	14.8542	14.9987	14.0654	14.5742	14.7102	14.3011	14.5727	-0.396598	0.00430145	0.0503528	DSGSDALRSGLTVPTSPKGRLLDRRSRSGKG	S	94	PDCD4;S94;	___1
Q96EV2	RNA-binding protein 33	RBM33	16.117	15.5327	15.7346	15.7539	15.5238	16.2524	16.026	16.0966	16.0119	15.8762	0.32023	0.00430593	0.0503528	SRSSQGKTEVKVKPASPVAQPKEEAKTETEF	S	765	RBM33;S765;	___1
Q7Z3C6	Autophagy-related protein 9A	ATG9A	15.3418	15.67	15.3986	15.659	15.8235	15.2912	15.3579	14.7741	15.2994	15.3755	-0.358987	0.00433186	0.0504514	GSRHRAEVASALRSFSPLQPGQAPTGRAHST	S	656	ATG9A;S656;	___1
P19484	Transcription factor EB	TFEB	15.4323	15.0358	15.4593	15.201	14.9915	14.9445	14.7969	14.7762	15.16	14.652	-0.358063	0.00433567	0.0504514	EYLSETYGNKFAAHISPAQGSPKPPPAASPG	S	109	TFEB;S109;	___3
P19484	Transcription factor EB	TFEB	15.4323	15.0358	15.4593	15.201	14.9915	14.9445	14.7969	14.7762	15.16	14.652	-0.358063	0.00433567	0.0504514	TYGNKFAAHISPAQGSPKPPPAASPGVRAGH	S	114	TFEB;S114;	___3
P19484	Transcription factor EB	TFEB	15.4323	15.0358	15.4593	15.201	14.9915	14.9445	14.7969	14.7762	15.16	14.652	-0.358063	0.00433567	0.0504514	HISPAQGSPKPPPAASPGVRAGHVLSSSAGN	S	122	TFEB;S122;	___3
P52179	Myomesin-1	MYOM1	16.7168	17.2334	17.1707	16.9369	17.0363	16.5716	16.8908	16.5697	16.8312	16.5473	-0.336684	0.00437522	0.0508369	FKCEEWTIAVPGPPHSLKCSEVRKDSLVLQW	S	1044	MYOM1;S1044;	___1
Q7Z7B0	Filamin-A-interacting protein 1	FILIP1	14.036	14.6854	14.0522	14.3205	13.8812	13.5358	14.3135	13.7025	13.994	13.2981	-0.426236	0.00438194	0.0508369	ITIIPSPNVMPQKQKSGDTTLGPERAMSPVT	S	967	FILIP1;S967;	___1
Q9H0K1	Serine/threonine-protein kinase SIK2	SIK2	14.6597	14.9782	15.2701	15.1173	15.3669	14.5782	14.6344	15.1071	14.2726	14.5422	-0.451535	0.0043849	0.0508369	VHNRSPVSFREGRRASDTSLTQGIVAFRQHL	S	587	SIK2;S587;	___1
O60762	Dolichol-phosphate mannosyltransferase subunit 1	DPM1	13.915	14.9707	14.5769	14.7202	14.3666	16.1755	15.2761	15.0154	14.9939	15.0148	0.7853	0.00441678	0.0511439	RKQKEGNFDIVSGTRYKGNGGVYGWDLKRKI	Y	148	DPM1;Y148;	___3
Q9UN36	Protein NDRG2	NDRG2	18.3489	18.1238	18.2019	17.7389	17.9165	17.646	17.967	17.8163	17.633	17.446	-0.364326	0.00442279	0.051151	GMGYMASSCMTRLSRSRTASLTSAASVDGNR	S	328	NDRG2;S328;	___2
O00757;P09467	Fructose-1,6-bisphosphatase isozyme 2;Fructose-1,6-bisphosphatase 1	FBP2;FBP1	14.2849	14.457	14.6912	14.4303	14.128	14.7925	14.8635	14.8328	15.0092	14.3012	0.361598	0.00443544	0.0512348	TQLLNSLCTAVKAISSAVRKAGIAHLYGIAG;TQLLNSMLTAIKAISSAVRKAGLAHLYGIAG	S	47	FBP2;FBP1;S47;	___1
Q9NWW5	Ceroid-lipofuscinosis neuronal protein 6	CLN6	11.1987	11.274	11.5087	11.9522	11.681	11.5905	11.6196	12.1664	12.1437	12.045	0.390131	0.00444148	0.051242	PGAQLGASFLQARHGSVSADEAARTAPFHLD	S	31	CLN6;S31;	___1
Q8WZ42	Titin	TTN	17.1349	17.0338	17.0442	17.1707	16.9086	17.5889	17.3571	17.2739	17.1827	17.4137	0.304832	0.00445261	0.051273	QEEETHRLEIEEIERSERDEKEFEELVSFIQ	S	9559	TTN;S9559;	___1
Q8WWI1	LIM domain only protein 7	LMO7	14.7513	14.4212	14.5935	14.8393	14.0071	13.8857	13.7176	14.4505	14.3371	13.9158	-0.46112	0.00445499	0.051273	ESGEGEISPQREVSRSQDQFSDMRISINQTP	S	1034	LMO7;S1034;	___1
Q8WZ42	Titin	TTN	15.3646	14.7827	15.6568	15.8199	15.499	15.941	15.3831	16.0392	15.8617	16.1294	0.446307	0.00447746	0.0514404	EVPRSVFPELTRTEAYAVSSFKKTSEMEASS	Y	33421	TTN;Y33421;	___1
Q96KP1	Exocyst complex component 2	EXOC2	13.9097	14.2475	13.8469	13.5505	13.4147	13.502	13.9921	12.9158	13.2379	12.863	-0.491714	0.00448039	0.0514404	VLGHLSQTASLKRGSSFQSGRDDTWRYKTPH	S	432	EXOC2;S432;	___1
P69905	Hemoglobin subunit alpha	HBA1	18.2915	17.7847	17.6748	16.5371	16.772	18.6442	18.8541	18.1393	17.3784	17.677	0.726573	0.00449187	0.0514601	LTNAVAHVDDMPNALSALSDLHAHKLRVDPV	S	82	HBA1;S82;	___1
P12883;P13533	Myosin-7;Myosin-6	MYH7;MYH6	19.8475	20.0109	19.9402	19.8356	19.8598	19.7895	19.6068	19.4873	19.6873	19.0846	-0.36771	0.00449701	0.0514601	IETSERVQLLHSQNTSLINQKKKMDADLSQL;IETSERVQLLHSQNTSLINQKKKMESDLTQL	S	1722	MYH7;MYH6;S1722;	___1
P00387	NADH-cytochrome b5 reductase 3;NADH-cytochrome b5 reductase 3 membrane-bound form;NADH-cytochrome b5 reductase 3 soluble form	CYB5R3	15.5871	16.1274	15.9801	15.7242	15.8155	15.2781	15.9002	15.5403	15.5218	15.2785	-0.343098	0.00449911	0.0514601	PVWFLYSLLMKLFQRSTPAITLESPDIKYPL	S	30	CYB5R3;S30;	___1
Q9NVE7	Pantothenate kinase 4	PANK4	17.5778	17.851	17.2951	17.1836	17.3503	17.3903	17.3239	16.997	16.9167	16.8207	-0.361851	0.00451863	0.0514601	LAYYSTVQHKVAKVRSFDHSGKDTEREHEPP	S	63	PANK4;S63;	___1
P13807	Glycogen [starch] synthase, muscle	GYS1	12.9496	13.1789	12.2806	12.5677	12.7358	12.6724	12.7081	12.0028	12.0568	11.522	-0.550118	0.00452014	0.0514601	PRPASVPPSPSLSRHSSPHQSEDEEDPRNGP	S	652	GYS1;S652;	___3
P13807	Glycogen [starch] synthase, muscle	GYS1	12.9496	13.1789	12.2806	12.5677	12.7358	12.6724	12.7081	12.0028	12.0568	11.522	-0.550118	0.00452014	0.0514601	RPASVPPSPSLSRHSSPHQSEDEEDPRNGPL	S	653	GYS1;S653;	___3
P13807	Glycogen [starch] synthase, muscle	GYS1	12.9496	13.1789	12.2806	12.5677	12.7358	12.6724	12.7081	12.0028	12.0568	11.522	-0.550118	0.00452014	0.0514601	VPPSPSLSRHSSPHQSEDEEDPRNGPLEEDG	S	657	GYS1;S657;	___3
P20929	Nebulin	NEB	16.8954	16.5284	16.4423	16.5399	16.4765	17.4592	16.792	16.6863	16.8963	16.8032	0.350903	0.00452631	0.0514685	SEKKYRQPPDRNKFTSIPDAMDIVLAKTNAK	S	2458	NEB;S2458;	___1
Q8WZ42	Titin	TTN	16.8649	15.9826	17.1151	17.3462	16.6392	17.44	17.0358	17.3503	17.7067	17.0236	0.521717	0.004559	0.051778	LTRTEAYAVSSFKKTSEMEASSSVREVKSQM	S	33430	TTN;S33430;	___1
P35568	Insulin receptor substrate 1	IRS1	13.1217	13.7735	12.1617	12.7125	12.8934	12.6799	12.1901	12.0468	12.1633	12.4075	-0.635034	0.00456662	0.0518024	EGTMSRPASVDGSPVSPSTNRTHAHRHRGSA	S	348	IRS1;S348;	___1
P02461	Collagen alpha-1(III) chain	COL3A1	14.2327	14.5191	15.4282	15.3409	14.5922	13.9064	13.8819	14.275	14.9836	14.1706	-0.579096	0.00459906	0.052108	IGSPGPAGPRGPVGPSGPPGKDGTSGHPGPI	S	1145	COL3A1;S1145;	___1
Q08499	cAMP-specific 3',5'-cyclic phosphodiesterase 4D;cAMP-specific 3',5'-cyclic phosphodiesterase 4B	PDE4D;PDE4B	16.4966	16.7536	16.4045	16.2219	16.0834	16.2373	16.2391	15.9824	16.0057	15.845	-0.330098	0.00460574	0.0521214	FVHSQRRESFLYRSDSDYDLSPKSMSRNSSI	S	197	PDE4D;PDE4B;S197;	___1
Q9Y3T9	Nucleolar complex protein 2 homolog	NOC2L	13.3637	13.4543	12.9462	13.108	13.3126	12.9187	12.952	12.6667	12.997	13.0744	-0.315211	0.00464466	0.0524991	REAREAARSPDKPGGSPSASRRKGRASEHKD	S	56	NOC2L;S56;	___1
O75694	Nuclear pore complex protein Nup155	NUP155	15.3275	15.1748	14.579	15.0084	15.4047	15.44	15.6106	15.1939	15.5644	15.584	0.37966	0.00465703	0.0525746	DTLQELVNQSKAAPQSPSVPKKPGPPVLSSD	S	992	NUP155;S992;	___1
Q9UKX2	Myosin-2	MYH2	19.1601	19.0952	19.2728	19.2688	18.9749	19.4186	19.4408	19.5095	19.334	19.4643	0.279067	0.00466244	0.0525746	MKMEIDDLASNVETVSKAKGNLEKMCRTLED	S	1245	MYH2;S1245;	___1
P02042;P68871	Hemoglobin subunit delta;Hemoglobin subunit beta;LVV-hemorphin-7;Spinorphin	HBD;HBB	17.7634	17.8651	17.8473	17.0051	16.8233	18.4255	18.755	18.1315	17.613	17.3298	0.590122	0.00467017	0.0525991	___________MVHLTPEEKSAVTALWGKVN;___________MVHLTPEEKTAVNALWGKVN	T	5	HBD;HBB;T5;	___1
O14639	Actin-binding LIM protein 1	ABLIM1	13.4731	14.4066	14.3242	13.7684	13.8564	12.7549	13.8108	14.078	13.4676	12.9498	-0.553523	0.00467671	0.0526102	EGYQDVRDRMIHRSTSQGSINSPVYSRHSYT	S	452	ABLIM1;S452;	___2
P12883;P13533	Myosin-7;Myosin-6	MYH7;MYH6	19.748	20.5003	20.5405	20.544	20.2431	19.8304	19.9028	20.0845	20.1017	19.5424	-0.422833	0.00468589	0.0526509	GQFIDSRKGAEKLLSSLDIDHNQYKFGHTKV;GQFIDSRKGTEKLLSSLDIDHNQYKFGHTKV	S	748	MYH7;MYH6;S748;	___1
O94929	Actin-binding LIM protein 3	ABLIM3	14.3672	14.0892	13.6521	13.7788	13.8136	13.7036	13.6064	13.7108	13.4738	13.2856	-0.384135	0.00472114	0.0529842	WTYHGSPKVPRARRFSSGGEEDDFDRSMHKL	S	503	ABLIM3;S503;	___2
Q8TEQ6	Gem-associated protein 5	GEMIN5	14.6042	15.6735	14.5894	14.2015	14.6571	14.2034	14.7062	14.4659	13.295	13.9361	-0.623809	0.00474127	0.0531471	RTPVKLESIDGNEEESMKENSGPVENGVSDQ	S	765	GEMIN5;S765;	___1
O60271	C-Jun-amino-terminal kinase-interacting protein 4	SPAG9	14.6803	14.9923	14.7169	14.9719	14.5615	14.003	14.6314	14.078	14.9472	14.1213	-0.428388	0.00476009	0.053295	YKDVAGLDTEGSKQRSASQSSLDKLDQELKE	S	728	SPAG9;S728;	___2
Q8WZ42	Titin	TTN	17.9613	18.0246	17.7104	17.485	17.7736	17.4007	17.71	17.7267	16.8568	17.1591	-0.420318	0.00479894	0.0536074	VKDAEYQFRVRAENRYGVSQPLVSSIIVAKH	Y	28664	TTN;Y28664;	___1
Q9UN36	Protein NDRG2	NDRG2	14.9279	15.156	14.9738	15.2945	15.376	15.4557	15.3973	15.5486	15.6166	15.3523	0.32848	0.00479931	0.0536074	RTASLTSAASVDGNRSRSRTLSQSSESGTLS	S	344	NDRG2;S344;	___3
P16383	GC-rich sequence DNA-binding factor 2	GCFC2	14.7856	14.6445	14.4527	14.5281	14.6118	14.5276	14.2003	14.4478	14.194	13.9683	-0.336945	0.00481961	0.0537708	APRADEGSESRTLDVSTDEEDKIHHSSESKD	S	96	GCFC2;S96;	___1
P02511	Alpha-crystallin B chain	CRYAB	14.8822	14.9816	14.9653	14.8849	15.2168	14.2485	14.7721	14.7567	14.826	14.4956	-0.366382	0.00483358	0.0538631	AIHHPWIRRPFFPFHSPSRLFDQFFGEHLLE	S	19	CRYAB;S19;	___1
P16383	GC-rich sequence DNA-binding factor 2	GCFC2	15.1376	14.938	14.788	14.8621	14.6238	14.6229	14.5014	14.8183	14.5057	13.9861	-0.383039	0.00484393	0.0539151	APRADEGSESRTLDVSTDEEDKIHHSSESKD	S	96	GCFC2;S96;	___2
P11055;P12882;P13535;Q9UKX2;Q9Y623	Myosin-3;Myosin-1;Myosin-8;Myosin-2;Myosin-4	MYH3;MYH1;MYH8;MYH2;MYH4	13.3903	13.299	13.4491	13.5746	13.0409	13.6882	13.4334	13.8535	13.7082	13.7657	0.33903	0.00485865	0.0540154	GGAKKGGKKKGSSFQTVSALFRENLNKLMTN;GGGKKGGKKKGSSFQTVSALFRENLNKLMTN;SGKKKVAKKKGSSFQTVSALFRENLNKLMSN;SSAKKGAKKKGSSFQTVSALFRENLNKLMTN	T	652	MYH3;MYH1;MYH8;MYH2;MYH4;T652;	___1
P05023;P50993	Sodium/potassium-transporting ATPase subunit alpha-1;Potassium-transporting ATPase alpha chain 1;Sodium/potassium-transporting ATPase subunit alpha-2;Sodium/potassium-transporting ATPase subunit alpha-3	ATP1A1;ATP4A;ATP1A2;ATP1A3	14.3437	14.5418	14.3542	14.1251	14.1362	13.7143	14.1166	14.24	13.9844	13.2475	-0.439634	0.0048779	0.0541658	DLRIISANGCKVDNSSLTGESEPQTRSPDFT;DLRIISSHGCKVDNSSLTGESEPQTRSPEFT	S	215	ATP1A1;ATP4A;ATP1A2;ATP1A3;S215;	___1
Q8WZ42	Titin	TTN	14.4959	14.6664	14.7169	14.9314	14.8751	15.0025	14.8143	15.0855	15.3761	15.0072	0.319975	0.00489522	0.054263	TKAVLECKVSVPDVTSVKWYLNDEQIKPDDR	S	2475	TTN;S2475;	___1
P12883;P13533	Myosin-7;Myosin-6	MYH7;MYH6	18.7024	19.1813	19.4708	19.2529	19.26	18.4755	19.018	18.8449	19.021	18.5166	-0.398262	0.00490295	0.054263	MNERLEDEEEMNAELTAKKRKLEDECSELKK;MNERLEDEEEMNAELTAKKRKLEDECSELKR	T	937	MYH7;MYH6;T937;	___1
Q6P5Q4	Leiomodin-2	LMOD2	14.5622	15.3323	14.8683	14.8908	14.774	14.405	14.9546	14.6133	14.0999	14.3082	-0.409303	0.00490956	0.054263	TKVWQRGTPSSSPYVSPRHSPWSSPKLPKKV	S	392	LMOD2;S392;	___3
Q6P5Q4	Leiomodin-2	LMOD2	14.5622	15.3323	14.8683	14.8908	14.774	14.405	14.9546	14.6133	14.0999	14.3082	-0.409303	0.00490956	0.054263	YDGGPNLRTKVWQRGTPSSSPYVSPRHSPWS	T	384	LMOD2;T384;	___3
Q8WZ42	Titin	TTN	21.5118	21.5129	21.6166	21.5807	20.9347	21.9992	21.8384	22.0059	21.8335	21.2945	0.362945	0.00492939	0.0544186	VTSPPRVKSPEPRVKSPEAVKSPKRVKSPEP	S	33602	TTN;S33602;	___1
P11532	Dystrophin	DMD	13.3276	12.6205	12.6726	13.0292	12.8175	13.2675	13.2491	13.1035	13.3105	13.372	0.36702	0.00494551	0.0544699	HLEDKYRYLFKQVASSTGFCDQRRLGLLLHD	S	3225	DMD;S3225;	___1
P12883;P13533	Myosin-7;Myosin-6	MYH7;MYH6	18.582	19.1575	19.168	18.8602	18.8759	18.5018	18.7311	18.582	18.6908	17.8597	-0.455656	0.00494935	0.0544699	DKILAEWKQKYEESQSELESSQKEARSLSTE	S	1465	MYH7;MYH6;S1465;	___1
Q13698	Voltage-dependent L-type calcium channel subunit alpha-1S	CACNA1S	17.1696	17.2595	16.7829	16.7059	16.996	16.7586	16.1584	16.6314	16.4792	16.7422	-0.428847	0.00496027	0.0544699	REGKLSLDEGGSDTESLYEIAGLNKIIQFIR	S	397	CACNA1S;S397;	___1
P06733	Alpha-enolase	ENO1	14.4929	15.2787	14.9261	14.9075	14.7069	14.0673	14.6658	14.7362	14.0912	14.6064	-0.429076	0.00496958	0.0544699	TASAGIQVVGDDLTVTNPKRIAKAVNEKSCN	T	323	ENO1;T323;	___2
Q14324	Myosin-binding protein C, fast-type	MYBPC2	16.0212	15.8337	16.3341	16.8284	16.2574	16.7208	16.4147	16.652	16.7293	16.9466	0.437726	0.00497013	0.0544699	TEPVERCGFTVKNLPTGARILFRVVGVNIAG	T	803	MYBPC2;T803;	___1
P31751	RAC-beta serine/threonine-protein kinase	AKT2	15.8487	15.7814	15.5923	15.5565	15.6962	15.7285	16.2627	15.9124	16.1818	16.1595	0.353963	0.00497433	0.0544699	ELDQRTHFPQFSYSASIRE____________	S	478	AKT2;S478;	___2
E9PAV3	Nascent polypeptide-associated complex subunit alpha, muscle-specific form	NACA	15.0282	15.4004	15.2294	15.5734	15.2637	14.5796	14.4179	14.8996	15.0934	15.2882	-0.443278	0.00497663	0.0544699	KDLQTVPASLEGAPFSPAQAGLTTKKDPTVL	S	545	NACA;S545;	___1
Q9Y6H1	Coiled-coil-helix-coiled-coil-helix domain-containing protein 2;Putative coiled-coil-helix-coiled-coil-helix domain-containing protein CHCHD2P9, mitochondrial	CHCHD2;CHCHD2P9	15.3361	15.075	14.8998	14.9988	15.0487	14.1731	14.7199	14.8076	14.8581	14.597	-0.440544	0.00498004	0.0544699	PRPAPVAQPPAAAPPSAVGSSAAAPRQPGLM	S	41	CHCHD2;CHCHD2P9;S41;	___1
Q8WZ42	Titin	TTN	18.15	18.534	18.3144	18.3393	18.3044	18.5506	18.6573	18.6653	18.4538	18.7367	0.284316	0.005002	0.0545584	DLTGITNQLITCKAGSPFTIDVPISGRPAPK	S	29590	TTN;S29590;	___1
Q68CZ2	Tensin-3	TNS3	17.2709	17.3025	17.0822	17.2331	17.2345	16.2819	16.5607	16.8583	16.9224	17.2509	-0.449769	0.00500464	0.0545584	GSSAEQPLGGRLRKLSLGQYDNDAGGQLPFS	S	776	TNS3;S776;	___1
Q13555	Calcium/calmodulin-dependent protein kinase type II subunit gamma	CAMK2G	14.2456	14.3809	14.1444	13.974	14.3928	14.6099	14.7664	14.6088	14.396	14.3555	0.319774	0.00500541	0.0545584	NATDGIKGSTESCNTTTEDEDLKGRVPEGRS	T	388	CAMK2G;T388;	___1
Q02952	A-kinase anchor protein 12	AKAP12	14.4406	13.7489	13.6646	14.0266	13.9613	13.5397	13.625	13.6312	13.6584	13.342	-0.40913	0.00501994	0.0546539	PRKKSKSKLEEKSEDSIAGSGVEHSTPDTEP	S	783	AKAP12;S783;	___1
A8MZF0	Proline-rich protein 33	PRR33	16.6731	16.314	16.3839	16.5559	16.7415	16.9307	17.0182	16.7496	16.8901	16.7325	0.330506	0.00505122	0.0549146	RVVVPIAPTCRSLESSPHSLVPMGPGREHLE	S	132	PRR33;S132;	___1
O00757;P09467	Fructose-1,6-bisphosphatase isozyme 2;Fructose-1,6-bisphosphatase 1	FBP2;FBP1	12.2491	12.5195	12.2109	11.8852	12.2766	11.8586	11.9652	12.1809	10.8014	11.7142	-0.524188	0.00505934	0.0549146	FPEDGSAPYGARYVGSMVADVHRTLVYGGIF;FPPDNSAPYGARYVGSMVADVHRTLVYGGIF	S	248	FBP2;FBP1;S248;	___2
P08237	ATP-dependent 6-phosphofructokinase, muscle type	PFKM	13.557	13.9228	13.677	13.7897	13.5084	14.5186	14.4407	14.1713	14.2099	13.4376	0.464609	0.00506323	0.0549146	______________MTHEEHHAAKTLGIGKA	T	2	PFKM;T2;	___1
Q8WZ42	Titin	TTN	14.2479	14.462	14.8158	14.6815	14.4966	14.8697	14.6539	15.0993	15.0666	14.681	0.333397	0.00507298	0.0549146	DYTFVAGKATSTATLYVEARHIEFRKHIKDI	Y	3052	TTN;Y3052;	___1
Q8WZ42	Titin	TTN	15.7675	15.6175	15.5325	15.4637	15.2825	16.6442	16.3609	15.8136	15.4673	15.7814	0.480745	0.00507479	0.0549146	RVYAENIAGIGKCSKSCEPVPARDPCDPPGQ	S	26602	TTN;S26602;	___1
P11055;P12882;P13535;Q9UKX2	Myosin-3;Myosin-1;Myosin-8;Myosin-2	MYH3;MYH1;MYH8;MYH2	22.6445	22.5297	23.0814	23.4474	22.9177	23.3679	23.1092	23.423	23.3798	23.3768	0.407185	0.00508143	0.0549146	DNSSRFGKFIRIHFGTTGKLASADIETYLLE	T	257	MYH3;MYH1;MYH8;MYH2;T257;	___1
P13805	Troponin T, slow skeletal muscle	TNNT1	19.0963	19.6595	19.8244	19.8226	19.3903	18.8278	19.1668	19.554	19.4496	18.7574	-0.407483	0.00508447	0.0549146	LMAKLKQQKYEINVLYNRISHAQKFRKGAGK	Y	255	TNNT1;Y255;	___1
Q2TAL5	Smoothelin-like protein 2	SMTNL2	16.6706	16.6624	16.803	16.9213	16.7278	16.3127	16.4917	16.4853	16.5194	16.6216	-0.270925	0.00510471	0.0550704	HSNSPPLVTPPQSPVSPQPPAITQVHRQGER	S	281	SMTNL2;S281;	___1
Q9Y6G9	Cytoplasmic dynein 1 light intermediate chain 1	DYNC1LI1	12.6821	13.0928	13.0901	12.4879	12.8663	12.1818	12.6493	12.7128	11.9797	12.7488	-0.389368	0.00511084	0.0550738	LAKQPPTAAGRPVDASPRVPGGSPRTPNRSV	S	398	DYNC1LI1;S398;	___1
P24928	DNA-directed RNA polymerase II subunit RPB1	POLR2A	15.3598	15.084	14.9535	15.2152	15.3736	14.871	14.7323	14.8359	15.1457	14.7408	-0.332073	0.005124	0.0551529	PTSPKYSPTSPTYSPTSPKYSPTSPTYSPTS	T	1919	POLR2A;T1919;	___1
P12883;P13533	Myosin-7;Myosin-6	MYH7;MYH6	19.3053	19.9578	19.7479	19.6263	19.5629	18.9309	19.5328	19.3407	19.5676	18.8218	-0.40128	0.00513355	0.055193	NGELARQLEEKEALISQLTRGKLSYTQQMED;NGELSRQLDEKEALISQLTRGKLTYTQQLED	S	1299	MYH7;MYH6;S1299;	___1
Q9Y5K6	CD2-associated protein	CD2AP	15.9695	15.7239	15.498	15.6247	15.839	15.4176	15.4563	15.047	15.7005	15.1085	-0.385042	0.00514783	0.0552797	PEKPLILQSLGPKTQSVEITKTDTEGKIKAK	S	256	CD2AP;S256;	___1
Q8TF01	Arginine/serine-rich protein PNISR	PNISR	15.1857	15.1159	15.0043	15.2449	15.4868	15.489	15.3912	15.2978	15.7088	15.6312	0.296055	0.00515505	0.0552797	EGGDGPRLPQRSKFDSDEEEEDTENVEAASS	S	290	PNISR;S290;	___1
Q9NZU5	LIM and cysteine-rich domains protein 1	LMCD1	16.4043	16.1514	15.9479	15.8136	16.0849	15.959	15.7912	15.8376	15.1166	15.7788	-0.383804	0.00515913	0.0552797	ENELKLMEEFVKQYKSEALGVGEVALPGQGG	S	191	LMCD1;S191;	___1
O95210	Starch-binding domain-containing protein 1	STBD1	16.2613	15.8818	15.4314	15.7396	15.9695	17.3324	16.3792	16.0214	16.135	16.0845	0.53375	0.00517383	0.0553746	TEAPATSETSNSRSYSEVSRNESLESPMGEW	S	138	STBD1;S138;	___1
O60343	TBC1 domain family member 4	TBC1D4	16.734	17.0326	17.0176	16.5114	16.9508	17.1024	17.6059	16.9989	17.486	17.1598	0.421328	0.00518608	0.055443	NIFSRGANRMRGRLGSVDSFERSNSLASEKD	S	588	TBC1D4;S588;	___1
Q6P0Q8	Microtubule-associated serine/threonine-protein kinase 2	MAST2	15.5632	15.785	14.8381	15.7495	15.7039	14.6393	15.4732	14.7332	15.4036	14.902	-0.497657	0.00519305	0.055455	PPSSTSGKLSMWSWKSLIEGPDRASPSRKAT	S	1660	MAST2;S1660;	___1
P04075	Fructose-bisphosphate aldolase A	ALDOA	16.4977	16.542	16.1564	16.5589	16.5998	15.9554	15.9673	16.1063	16.284	16.3874	-0.330883	0.00521595	0.0556161	AGTNGETTTQGLDGLSERCAQYKKDGADFAK	S	132	ALDOA;S132;	___1
Q2LD37	Uncharacterized protein KIAA1109	KIAA1109	15.8398	16.2348	16.0614	16.119	16.304	15.2811	16.0584	15.9188	15.8045	15.7004	-0.359202	0.00521988	0.0556161	KRQASVCSTRLGSTKSLTAAFYGDKQPVTVG	S	1323	KIAA1109;S1323;	___1
Q13061	Triadin	TRDN	14.9278	14.8226	14.7166	14.6902	14.9776	15.471	15.3479	14.899	14.9079	15.1504	0.328276	0.00523243	0.0556872	EKPARVSKDVEDVPASKKAKEGTEDVSPTKQ	S	667	TRDN;S667;	___1
P00558	Phosphoglycerate kinase 1	PGK1	15.5829	15.2101	15.8986	15.7959	15.338	16.2454	15.9559	15.8341	15.8506	16.0867	0.429429	0.00524799	0.0557901	VGPEVEKACANPAAGSVILLENLRFHVEEEG	S	115	PGK1;S115;	___1
Q9Y2W1	Thyroid hormone receptor-associated protein 3	THRAP3	14.4588	14.1065	13.8087	14.0717	14.1188	13.7298	14.0512	13.8542	13.3309	13.2061	-0.478449	0.00525875	0.0557941	FRKSSTSPKWAHDKFSGEEGEIEDDESGTEN	S	928	THRAP3;S928;	___1
Q14118	Dystroglycan;Alpha-dystroglycan;Beta-dystroglycan	DAG1	14.8384	15.2472	15.0117	14.574	15.0481	14.2385	14.8516	14.5797	14.5959	14.6548	-0.359784	0.00527172	0.0557941	YRKKRKGKLTLEDQATFIKKGVPIIFADELD	T	790	DAG1;T790;	___1
P42566	Epidermal growth factor receptor substrate 15	EPS15	17.9164	17.8504	17.3925	18.0423	17.8936	17.1934	17.5388	16.9846	17.8302	17.6082	-0.387989	0.00527795	0.0557941	PCPLPPGKRSINKLDSPDPFKLNDPFQPFPG	S	796	EPS15;S796;	___1
P29966	Myristoylated alanine-rich C-kinase substrate	MARCKS	14.0048	13.9095	13.5115	13.5591	13.7912	13.2369	13.694	13.2342	13.5491	13.1243	-0.387494	0.0052958	0.0557941	AADKEEPAAAGSGAASPSAAEKGEPAAAAAP	S	81	MARCKS;S81;	___1
O60841	Eukaryotic translation initiation factor 5B	EIF5B	16.8426	16.8425	16.6515	16.841	16.8141	16.6688	16.5758	16.4001	16.6508	16.3113	-0.276973	0.00529802	0.0557941	TSKDKKKKGQKGKKQSFDDNDSEELEDKDSK	S	107	EIF5B;S107;	___2
O60841	Eukaryotic translation initiation factor 5B	EIF5B	16.8426	16.8425	16.6515	16.841	16.8141	16.6688	16.5758	16.4001	16.6508	16.3113	-0.276973	0.00529802	0.0557941	KKGQKGKKQSFDDNDSEELEDKDSKSKKTAK	S	113	EIF5B;S113;	___2
Q02978	Mitochondrial 2-oxoglutarate/malate carrier protein	SLC25A11	13.2855	12.3513	12.6582	12.098	12.8834	12.662	11.8965	12.3464	11.892	12.1656	-0.462769	0.00530727	0.0557941	ATASAGAGGIDGKPRTSPKSVKFLFGGLAGM	T	18	SLC25A11;T18;	___1
O95810	Serum deprivation-response protein	SDPR	17.0704	17.4181	17.0723	17.0306	17.4934	16.7286	17.0576	17.1432	16.0701	16.6194	-0.493177	0.00531186	0.0557941	QHPGSDMRQEKPSSPSPMPSSTPSPSLNLGN	S	27	SDPR;S27;	___1
P50993	Sodium/potassium-transporting ATPase subunit alpha-2	ATP1A2	14.5266	14.4425	15.0288	14.9148	14.9102	15.0766	15.3545	14.9813	15.2134	15.1734	0.395239	0.00531631	0.0557941	NSTNKYQLSIHEREDSPQSHVLVMKGAPERI	S	496	ATP1A2;S496;	___1
Q13203	Myosin-binding protein H	MYBPH	14.9248	14.9818	15.2108	14.8826	15.1226	14.4878	14.9723	14.9604	14.4874	14.501	-0.342732	0.00532045	0.0557941	LALGDKFLLRVSAVSSAGAGPPAMLDQPIHI	S	150	MYBPH;S150;	___1
Q8WZ42	Titin	TTN	14.7299	15.5881	16.4059	16.4808	15.8925	14.0021	15.0054	15.7138	15.4275	15.4382	-0.702031	0.00532459	0.0557941	AAKAKEQETRISEEITKKQKQVTQEAIRQET	T	544	TTN;T544;	___1
P12883;P13533	Myosin-7;Myosin-6	MYH7;MYH6	17.0186	16.5928	16.5606	16.4347	16.6142	16.3315	16.4478	16.2675	16.3716	16.1023	-0.340028	0.00532688	0.0557941	RSEAPPHIFSISDNAYQYMLTDRENQSILIT	Y	162	MYH7;MYH6;Y162;	___1
O95292;Q9P0L0	Vesicle-associated membrane protein-associated protein B/C;Vesicle-associated membrane protein-associated protein A	VAPB;VAPA	14.5036	14.5075	14.4644	14.3524	14.6756	13.5619	14.3884	13.9863	13.9079	14.5339	-0.425016	0.00532898	0.0557941	PTDLKFKGPFTDVVTTNLKLRNPSDRKVCFK;QHELKFRGPFTDVVTTNLKLGNPTDRNVCFK	T	35	VAPB;VAPA;T35;	___1
P54259	Atrophin-1	ATN1	13.5559	13.2144	13.3079	13.6488	13.3075	13.9561	14.0865	13.5794	13.7857	13.4927	0.373194	0.00533083	0.0557941	EAPGPREELRSRGRASPGGVSTSSSDGKAEK	S	34	ATN1;S34;	___1
Q8WX93	Palladin	PALLD	16.6849	16.3125	16.3755	16.283	16.1627	16.0371	15.9715	15.968	16.29	15.9072	-0.328945	0.00535715	0.0559995	EINKSLDLARRAIADSETEDFDSEKEISQIF	S	53	PALLD;S53;	___1
Q00872	Myosin-binding protein C, slow-type	MYBPC1	17.9125	18.1548	18.3361	18.4023	18.1783	18.5101	18.4196	18.4735	18.5024	18.6001	0.304327	0.00536228	0.0559995	VKAVNAAGASEPKYYSQPILVKEIIEPPKIR	S	825	MYBPC1;S825;	___1
Q8WZ42	Titin	TTN	15.0684	15.5233	15.8351	15.4198	15.2835	15.6828	16.1964	15.8852	15.6882	15.5946	0.383387	0.0053731	0.0560507	SPVRHVRAPTPSPVRSVSPAARISTSPIRSV	S	306	TTN;S306;	___1
Q14315	Filamin-C	FLNC	15.4349	15.6747	15.4377	15.39	15.4327	14.9522	15.3132	15.5253	14.185	14.6934	-0.540186	0.0053907	0.0561724	KVEAAEIVEGEDSAYSVRFVPQEMGPHTVAV	S	2275	FLNC;S2275;	___1
Q96MM6	Heat shock 70 kDa protein 12B	HSPA12B	15.852	15.8068	15.3592	15.424	15.668	15.1995	15.4841	15.2312	15.0965	15.4617	-0.327413	0.00542605	0.0564787	PGSPRTQESCGIAPLTPSQSPKPEVRAPQQA	T	42	HSPA12B;T42;	___1
Q14526	Hypermethylated in cancer 1 protein	HIC1	14.7019	14.5236	14.042	14.429	14.4887	13.471	14.1093	13.9239	14.2343	14.123	-0.464727	0.00543467	0.0565063	EEAAPPSDPFRGGSGSPGPEPPGRPDGPSLL	S	313	HIC1;S313;	___1
Q04759	Protein kinase C theta type	PRKCQ	17.0637	16.9398	16.9438	16.3952	16.7138	17.9067	17.6023	16.8826	17.0151	17.0426	0.478576	0.00545226	0.056627	EQIFREGPVEIGLPCSIKNEARPPCLPTPGK	S	323	PRKCQ;S323;	___1
Q9UQ35	Serine/arginine repetitive matrix protein 2	SRRM2	13.0997	13.1196	13.0986	13.0449	12.8592	13.6083	13.6089	13.2381	13.1695	13.1629	0.313114	0.00547358	0.0567861	DRGEFSASPMLKSGMSPEQSRFQSDSSSYPT	S	1132	SRRM2;S1132;	___1
P02671	Fibrinogen alpha chain;Fibrinopeptide A;Fibrinogen alpha chain	FGA	13.3826	14.208	13.3399	13.2653	13.6022	13.5129	14.8503	14.3569	13.498	14.8571	0.65546	0.00548927	0.0568866	PGSPRPGSTGTWNPGSSERGSAGHWTSESSV	S	364	FGA;S364;	___1
O14983;P16615	Sarcoplasmic/endoplasmic reticulum calcium ATPase 1;Sarcoplasmic/endoplasmic reticulum calcium ATPase 2	ATP2A1;ATP2A2	17.1096	17.3502	16.5796	15.8347	17.2257	16.2481	16.914	16.0192	15.7668	16.0094	-0.628475	0.00549631	0.0568973	AEIGIAMGSGTAVAKTASEMVLADDNFSTIV	T	729	ATP2A1;ATP2A2;T729;	___1
E9PAV3	Nascent polypeptide-associated complex subunit alpha, muscle-specific form	NACA	15.5129	15.901	15.9278	15.5676	15.6778	15.0578	15.7849	15.5745	15.1668	15.3056	-0.339501	0.00551763	0.0570489	AATPSHKGGPAMTPPSPKRGPAIPSPKGDPT	S	1388	NACA;S1388;	___1
Q9C0B5	Palmitoyltransferase ZDHHC5	ZDHHC5	15.4822	15.7575	15.5095	15.2539	15.6396	15.0514	15.5563	15.3795	14.736	15.1403	-0.355831	0.005523	0.0570489	PSLEPESFRSPTFGKSFHFDPLSSGSRSSSL	S	415	ZDHHC5;S415;	___1
P20929	Nebulin	NEB	15.1162	15.4824	15.7292	15.8874	15.5503	15.9526	15.7307	15.9359	16.0254	15.9455	0.364935	0.00554173	0.0571801	TCMPDQNDVIQAKKAYELQSDNVYKADLEWL	Y	4104	NEB;Y4104;	___1
Q9UN36	Protein NDRG2	NDRG2	16.3158	16.0527	15.4852	15.2275	15.4306	15.3097	15.4657	15.3559	14.9444	15.0909	-0.469035	0.00554958	0.0571987	SAASVDGNRSRSRTLSQSSESGTLSSGPPGH	S	350	NDRG2;S350;	___1
O95104	Splicing factor, arginine/serine-rich 15	SCAF4	15.0162	15.3454	15.0326	15.1944	15.4431	14.6895	14.7685	15.252	14.0809	14.663	-0.515569	0.00555907	0.0572343	VAQNGGAETSHTEPVSPIPKPLPVPVPPIPV	S	656	SCAF4;S656;	___1
P12883;P13533	Myosin-7;Myosin-6	MYH7;MYH6	20.8124	21.847	21.5232	21.4879	21.2609	20.6463	21.2201	21.2017	21.1042	20.7519	-0.401452	0.00558504	0.0574392	EKEKSEFKLELDDVTSNMEQIIKAKANLEKM;EKEKSEFKLELDDVTSNMEQIIKAKANLEKV	S	1233	MYH7;MYH6;S1233;	___1
P13807	Glycogen [starch] synthase, muscle	GYS1	19.7844	20.2216	19.9187	19.7615	19.947	19.6626	19.8301	19.4553	19.6897	19.3585	-0.327435	0.00559257	0.0574543	KEKFGRKLYESLLVGSLPDMNKMLDKEDFTM	S	412	GYS1;S412;	___1
Q15772	Striated muscle preferentially expressed protein kinase	SPEG	13.7371	13.8137	13.685	13.4418	13.6865	13.1301	13.1327	13.5761	13.2582	13.5431	-0.34479	0.00560022	0.0574637	LGRIRRSTSREELVRSHESLRATLQRAPSPR	S	513	SPEG;S513;	___1
Q01082	Spectrin beta chain, non-erythrocytic 1	SPTBN1	15.0945	14.7747	14.8378	15.0127	15.157	14.5635	14.6254	14.7175	14.8301	14.6432	-0.299403	0.00560562	0.0574637	SDRKAKTALPAQSAATLPARTQETPSAQMEG	T	2187	SPTBN1;T2187;	___1
P12883	Myosin-7	MYH7	19.391	19.723	19.6973	19.465	19.5184	18.968	19.4681	19.439	19.3486	18.8555	-0.343078	0.00562691	0.0576195	QRSVNDLTSQRAKLQTENGELSRQLDEKEAL	T	1282	MYH7;T1282;	___1
P10644	cAMP-dependent protein kinase type I-alpha regulatory subunit;cAMP-dependent protein kinase type I-alpha regulatory subunit, N-terminally processed	PRKAR1A	14.9468	14.9889	15.062	15.0608	15.1137	14.3408	14.7935	14.9756	14.8696	14.3785	-0.362856	0.00564204	0.057657	FFIILEGSAAVLQRRSENEEFVEVGRLGPSD	S	307	PRKAR1A;S307;	___1
Q96MW1	Coiled-coil domain-containing protein 43	CCDC43	17.9292	18.1702	17.7765	17.7916	18.0556	17.6108	17.8456	17.7065	17.2038	17.7187	-0.327513	0.00564274	0.057657	EKQRKAALLAQYADVTDEEDEADEKDDSGAT	T	139	CCDC43;T139;	___1
O14828	Secretory carrier-associated membrane protein 3	SCAMP3	19.1091	19.1194	18.8245	18.9814	19.0658	19.5169	19.4622	18.9208	19.3578	19.3445	0.300367	0.00565059	0.057675	LPPPSAPSLQPSRKLSPTEPKNYGSYSTQAS	S	76	SCAMP3;S76;	___1
P30041	Peroxiredoxin-6	PRDX6	16.3427	16.3544	16.3423	16.456	16.2898	16.8053	16.5129	16.672	16.4928	16.6901	0.27758	0.00565841	0.0576816	DSVEDHLAWSKDINAYNCEEPTEKLPFPIID	Y	89	PRDX6;Y89;	___1
P20929	Nebulin	NEB	16.129	15.9928	15.511	15.6641	15.8742	16.2416	16.0762	16.1672	16.1506	16.1932	0.331534	0.00566342	0.0576816	YRQPPDRFKFTSVTDSLEQVLAKNNAITMNK	S	2948	NEB;S2948;	___1
Q8WZ42	Titin	TTN	16.009	15.6513	16.4085	16.5344	15.8808	16.5875	16.1786	16.5498	16.7871	16.3237	0.38856	0.00567147	0.0577016	LTPGTTVTRLIEGNEYIFRVRAENKIGTGPP	Y	19293	TTN;Y19293;	___1
Q14160	Protein scribble homolog	SCRIB	13.8669	13.9525	13.8171	13.3134	13.9473	13.1722	13.6285	13.6368	13.2439	12.7471	-0.493754	0.00568231	0.0577498	PLERLAEAPSPAPTPSPTPVEDLGPQTSTSP	S	1547	SCRIB;S1547;	___1
P51531	Probable global transcription activator SNF2L2	SMARCA2	15.7058	15.6604	15.1237	15.4792	15.7685	15.5725	15.2935	14.8989	15.1003	14.9985	-0.374778	0.00570448	0.057913	EKAKKRRGRPPAEKLSPNPPKLTKQMNAIID	S	1377	SMARCA2;S1377;	___1
Q96A32	Myosin regulatory light chain 2, skeletal muscle isoform	MYLPF	19.3238	19.2813	19.3312	19.3171	19.069	20.0185	19.2189	19.7251	19.5386	20.2399	0.483724	0.00571355	0.0579429	______MAPKRAKRRTVEGGSSSVFSMFDQT	T	10	MYLPF;T10;	___1
P43243	Matrin-3	MATR3	17.5736	17.4821	17.4788	17.7427	17.6106	17.0932	16.9517	17.2679	17.5226	17.4813	-0.314239	0.00573996	0.0581486	ADDPNKDTSENADGQSDENKDDYTIPDEYRI	S	766	MATR3;S766;	___1
Q9UKX2	Myosin-2	MYH2	20.8733	20.9932	21.6659	22.1049	20.5353	21.8448	21.5204	22.0013	22.0937	21.6901	0.595522	0.00574782	0.058166	LINDLTAQRGRLQTESGEFSRQLDEKEALVS	S	1290	MYH2;S1290;	___1
Q6JBY9	CapZ-interacting protein	RCSD1	15.498	15.6709	15.7539	15.6083	15.7444	15.3247	15.5081	15.3834	15.432	15.333	-0.258847	0.00578948	0.058471	SPKSPGLKAMVSPFHSPPSTPSSPGVRSRPS	S	120	RCSD1;S120;	___1
Q09666	Neuroblast differentiation-associated protein AHNAK	AHNAK	16.3078	16.3822	16.359	16.7392	16.6655	15.7824	15.7863	16.1939	16.3518	16.5074	-0.366351	0.00579429	0.058471	VDVETQSGKTVIRLPSGSGAASPTGSAVDIR	S	210	AHNAK;S210;	___2
Q15642	Cdc42-interacting protein 4	TRIP10	17.7362	17.7077	17.3541	17.6174	17.7905	17.3755	17.3539	17.2671	17.4759	17.3131	-0.28408	0.00579648	0.058471	DVEFEDFSQPMNRAPSDSSLGTPSDGRPELR	S	296	TRIP10;S296;	___1
P46821	Microtubule-associated protein 1B;MAP1B heavy chain;MAP1 light chain LC1	MAP1B	14.7397	14.4754	14.4743	15.3213	15.2022	13.7152	13.9329	13.9493	14.7421	15.0714	-0.560391	0.00580785	0.0585234	EDGDYSYEIIEKTTRTPEEGGYSYDISEKTT	T	1949	MAP1B;T1949;	___1
E9PAV3	Nascent polypeptide-associated complex subunit alpha, muscle-specific form	NACA	18.4644	18.4549	18.5772	18.2605	18.4343	17.9309	18.1662	18.2191	18.1885	18.2681	-0.283712	0.00582924	0.0585944	PPHKGAPNPAVVTPPSPKGGPATSPPKGAPT	S	1296	NACA;S1296;	___1
O15061	Synemin	SYNM	12.6082	12.2517	12.8004	12.3704	11.4949	11.1424	11.2578	11.9305	12.247	11.5987	-0.669856	0.0058323	0.0585944	DRRDKVAAGASESTRSNERTVILGKKTEVKA	S	489	SYNM;S489;	___1
Q6NZI2	Polymerase I and transcript release factor	PTRF	13.0543	14.0384	12.8093	12.3138	13.0929	12.3293	12.6738	12.6778	12.3159	12.1731	-0.627766	0.00585685	0.0585944	QSIQGELSKLGKAHATTSNTVSKLLEKVRKV	T	102	PTRF;T102;	___1
P42702	Leukemia inhibitory factor receptor	LIFR	15.0847	14.9705	15.5149	15.4475	15.5105	15.5625	15.5278	15.9619	15.5166	15.6698	0.342122	0.00585721	0.0585944	AKINFLCEIEIKKSNSVQEQRNVTIKGVENS	S	475	LIFR;S475;	___2
P68871	Hemoglobin subunit beta;LVV-hemorphin-7;Spinorphin	HBB	18.6883	18.1653	18.2831	17.1795	17.2427	19.4443	19.4792	18.4813	18.0356	17.868	0.749878	0.0058582	0.0585944	GAFSDGLAHLDNLKGTFATLSELHCDKLHVD	T	85	HBB;T85;	___1
Q9UI47	Catenin alpha-3	CTNNA3	15.954	15.7769	15.8573	15.992	15.96	15.7214	15.6098	15.6927	15.6294	15.6596	-0.245459	0.00585927	0.0585944	ELEDVSDLEEEHEVRSHTSIQTEGKTDRAKM	S	647	CTNNA3;S647;	___2
Q9NP98	Myozenin-1	MYOZ1	19.5113	18.885	19.0245	19.2317	18.8537	19.7703	19.5141	19.2187	19.332	19.4944	0.364671	0.00586092	0.0585944	LPTVGGQLGTAGQGFSYSKSNGRGGSQAGGS	S	106	MYOZ1;S106;	___1
Q16890	Tumor protein D53	TPD52L1	14.2928	14.5492	14.4731	13.9353	14.4609	13.6705	14.2752	14.3733	13.6148	13.781	-0.399308	0.00586439	0.0585944	AISKKFGDMSYSIRHSISMPAMRNSPTFKSF	S	135	TPD52L1;S135;	___1
P06753;P09493	Tropomyosin alpha-3 chain;Tropomyosin alpha-1 chain	TPM3;TPM1	16.4658	17.5182	16.2577	15.966	16.0545	15.3328	16.3585	16.3573	15.2283	15.5437	-0.688341	0.0058903	0.0587913	LEDELYAQKLKYKAISEELDHALNDMTSI__	S	271	TPM3;TPM1;S271;	___1
P62987	Ubiquitin-60S ribosomal protein L40;Ubiquitin;60S ribosomal protein L40;Ubiquitin-40S ribosomal protein S27a;Ubiquitin;40S ribosomal protein S27a;Polyubiquitin-B;Ubiquitin;Polyubiquitin-C;Ubiquitin	UBA52;RPS27A;UBB;UBC	18.3521	18.1927	18.4996	18.3571	18.3424	18.2776	17.7269	18.093	18.1893	17.9513	-0.301131	0.00591637	0.0589278	____MQIFVKTLTGKTITLEVEPSDTIENVK	T	12	UBA52;RPS27A;UBB;UBC;T12;	___1
O14983	Sarcoplasmic/endoplasmic reticulum calcium ATPase 1	ATP2A1	16.6326	15.9869	17.11	17.3778	16.6621	16.5681	17.0202	17.5646	18.1108	18.065	0.711851	0.00592191	0.0589278	PEGVIDRCNYVRVGTTRVPLTGPVKEKIMAV	T	533	ATP2A1;T533;	___1
P07900	Heat shock protein HSP 90-alpha	HSP90AA1	22.3571	22.3936	22.062	22.4309	22.5267	21.8648	21.8094	21.724	22.366	22.272	-0.346822	0.00592264	0.0589278	EEKESEDKPEIEDVGSDEEEEKKDGDKKKKK	S	263	HSP90AA1;S263;	___1
P08651	Nuclear factor 1 C-type	NFIC	15.8799	15.7627	15.8291	15.9564	16.0033	15.4618	15.6029	15.7661	15.6827	15.543	-0.274961	0.00593253	0.0589332	PVKKTEMDKSPFNSPSPQDSPRLSSFTQHHR	S	339	NFIC;S339;	___1
P02545	Prelamin-A/C;Lamin-A/C	LMNA	16.0688	16.189	15.9535	15.6566	16.2069	15.6397	15.9047	15.976	14.8659	15.0904	-0.519611	0.00593563	0.0589332	SLETENAGLRLRITESEEVVSREVSGIKAAY	S	66	LMNA;S66;	___1
P08237	ATP-dependent 6-phosphofructokinase, muscle type	PFKM	14.9628	15.1472	15.6049	15.8524	15.4046	15.7386	15.3592	15.7605	16.3274	15.9489	0.432552	0.00594384	0.058953	FIFNLYSEEGKGIFDSRKNVLGHMQQGGSPT	S	654	PFKM;S654;	___1
P43155	Carnitine O-acetyltransferase	CRAT	14.6345	14.7638	14.3026	14.112	14.3257	14.388	14.1392	14.0455	13.9887	13.8767	-0.340113	0.00595606	0.059004	MDSLTFVKAMDDSSVTEHQKVELLRKAVQAH	T	488	CRAT;T488;	___1
P27824	Calnexin	CANX	18.5304	18.4467	18.4533	18.6048	18.6884	18.2676	17.9498	18.217	18.2611	18.5645	-0.292706	0.00596145	0.059004	EEKQKSDAEEDGGTVSQEEEDRKPKAEEDEI	S	564	CANX;S564;	___1
P12883	Myosin-7	MYH7	20.8549	21.2743	21.3403	21.1191	20.9565	20.748	20.824	20.9294	20.9447	20.1299	-0.393817	0.00601783	0.0594999	LTSQRAKLQTENGELSRQLDEKEALISQLTR	S	1288	MYH7;S1288;	___1
Q9H497	Torsin-3A	TOR3A	17.7561	17.4553	17.2892	17.6885	17.3634	18.3432	17.8296	17.448	17.7791	18.2827	0.42604	0.00605414	0.0597019	ARDAFLSQELLYKEETLDEIAQMMVYVPKEE	T	362	TOR3A;T362;	___1
Q86UU1	Pleckstrin homology-like domain family B member 1	PHLDB1	15.7062	15.6041	15.4318	16.1034	15.7099	15.2077	15.5575	14.9322	15.823	14.9305	-0.420903	0.00605546	0.0597019	TRTTPDPKLNREVAESPRPRRWAAHGASPED	S	489	PHLDB1;S489;	___1
Q9UKX2	Myosin-2	MYH2	16.4936	16.7854	16.81	16.8482	16.0295	17.0238	17.2183	17.2916	16.8273	16.6161	0.402087	0.00605717	0.0597019	HDCDLLREQYEEEQESKAELQRALSKANTEV	S	1359	MYH2;S1359;	___1
Q9Y6I3	Epsin-1	EPN1	16.5164	16.5068	16.4033	16.3613	16.5598	15.9895	15.7451	16.1242	16.3244	16.4017	-0.352538	0.00606626	0.059702	PPPAATPTPTPPTRKTPESFLGPNAALVDLD	T	470	EPN1;T470;	___1
Q16851	UTP--glucose-1-phosphate uridylyltransferase	UGP2	14.0133	14.2858	14.0361	14.0526	14.1822	13.6966	14.1741	13.8943	13.4415	13.7056	-0.331576	0.00607952	0.059702	AIKSFENSLGINVPRSRFLPVKTTSDLLLVM	S	390	UGP2;S390;	___1
P00558;P07205	Phosphoglycerate kinase 1;Phosphoglycerate kinase 2	PGK1;PGK2	17.8162	17.7714	17.7178	17.7896	17.3227	17.3118	17.1714	17.6388	17.1849	17.3344	-0.355307	0.00608375	0.059702	CCAKWNTEDKVSHVSTGGGASLELLEGKILP;CCAKWNTEDKVSHVSTGGGASLELLEGKVLP	T	394	PGK1;PGK2;T394;	___1
P30086	Phosphatidylethanolamine-binding protein 1;Hippocampal cholinergic neurostimulating peptide	PEBP1	17.3878	17.7768	18.0202	17.9919	17.4211	18.0258	17.9812	18.3622	18.381	17.6971	0.369898	0.00608848	0.059702	QAEWDDYVPKLYEQLSGK_____________	S	185	PEBP1;S185;	___1
P00568	Adenylate kinase isoenzyme 1	AK1	12.1536	13.0561	12.9712	13.0968	12.488	13.7636	13.232	13.9324	13.2154	12.8017	0.635881	0.00608869	0.059702	GYTHLSTGDLLRSEVSSGSARGKKLSEIMEK	S	48	AK1;S48;	___1
Q8WZ42	Titin	TTN	13.5827	13.5613	13.6294	13.9488	13.5888	13.4012	14.1172	14.252	14.6396	14.1798	0.455771	0.00610043	0.0597552	EPSHPKAVSPTETKPTPTEKVQHLPVSAPPK	T	33631	TTN;T33631;	___2
Q96T83	Sodium/hydrogen exchanger 7	SLC9A7	13.4279	14.3662	13.6002	14.0834	14.0719	13.4735	13.3646	13.5147	13.5355	13.4089	-0.450465	0.0061098	0.0597604	TASTSLEGSRRTKSSSEEVLERDLGMGDQKV	S	695	SLC9A7;S695;	___1
Q13442	28 kDa heat- and acid-stable phosphoprotein	PDAP1	17.2165	17.3297	16.8397	17.0102	17.3792	16.9742	16.7763	16.5125	17.0332	16.385	-0.418833	0.00611617	0.0597604	DGAAGDPKKEKKSLDSDESEDEEDDYQQKRK	S	60	PDAP1;S60;	___1
P00558	Phosphoglycerate kinase 1	PGK1	16.2267	16.2458	16.655	16.7361	16.3483	16.6694	16.4707	16.9576	16.828	16.9614	0.335019	0.00611989	0.0597604	________MSLSNKLTLDKLDVKGKRVVMRV	T	8	PGK1;T8;	___1
Q53EL6	Programmed cell death protein 4	PDCD4	12.5315	12.3947	12.209	12.5703	12.9303	12.8039	12.7492	12.9704	12.6369	13.4264	0.390201	0.00613365	0.0598331	RRLRKNSSRDSGRGDSVSDSGSDALRSGLTV	S	76	PDCD4;S76;	___1
Q07912	Activated CDC42 kinase 1	TNK2	13.3839	13.5211	13.4885	13.7616	13.7483	13.1462	13.3241	12.9906	13.6497	12.866	-0.385351	0.00614092	0.0598424	GDFGLMRALPQNDDHYVMQEHRKVPFAWCAP	Y	284	TNK2;Y284;	___1
Q15772	Striated muscle preferentially expressed protein kinase	SPEG	19.8172	19.659	19.6271	19.5994	19.5605	19.6311	19.251	19.3761	19.4553	18.8633	-0.337295	0.00616932	0.0600085	PPAPLRPWVPLRKARSLEQPKSERGAPWGTP	S	435	SPEG;S435;	___1
Q9C0C2	182 kDa tankyrase-1-binding protein	TNKS1BP1	14.8088	13.9728	14.2675	14.2194	13.8781	13.6337	14.0379	14.0309	13.587	13.4007	-0.491296	0.00617064	0.0600085	EMLAASSSKAVARRESAASGLGGLLEEEGAG	S	1473	TNKS1BP1;S1473;	___1
Q6H8Q1	Actin-binding LIM protein 2	ABLIM2	17.5403	17.3448	17.1104	17.5827	17.2963	17.2811	16.8713	16.9431	17.1809	17.1208	-0.295477	0.00622214	0.0604396	EGDQDDRSYKQCRTSSPSSTGSVSLGRYTPT	S	364	ABLIM2;S364;	___1
Q641Q2;Q9Y4E1	WASH complex subunit FAM21A;WASH complex subunit FAM21C	FAM21A;FAM21C	15.4759	15.3063	15.4878	15.5604	15.4507	14.9802	15.2473	15.1865	15.0634	15.35	-0.290721	0.00622773	0.0604396	KPRKTLKEKKERRTPSDDEEDNLFAPPKLTD	S	333	FAM21A;FAM21C;S333;	___1
Q96HN2	Putative adenosylhomocysteinase 3	AHCYL2	17.0424	17.5615	16.389	15.6663	17.063	15.8002	16.608	16.3029	15.6674	15.547	-0.759332	0.00625016	0.0605333	______________MSVQVVSAAAAAKVPEV	S	2	AHCYL2;S2;	___2
Q96HN2	Putative adenosylhomocysteinase 3	AHCYL2	17.0424	17.5615	16.389	15.6663	17.063	15.8002	16.608	16.3029	15.6674	15.547	-0.759332	0.00625016	0.0605333	_________MSVQVVSAAAAAKVPEVELKDL	S	7	AHCYL2;S7;	___2
O60343	TBC1 domain family member 4	TBC1D4	17.2993	16.9426	16.7543	17.3767	17.339	17.5928	17.4825	17.0933	17.4728	17.9724	0.380398	0.0062667	0.0606314	KLDILKNKAKRSLTSSLENIFSRGANRMRGR	S	570	TBC1D4;S570;	___1
Q14324	Myosin-binding protein C, fast-type	MYBPC2	21.0623	21.1648	21.3923	21.3506	21.4934	21.3896	21.4284	21.6678	21.5527	21.8236	0.279726	0.00627333	0.0606337	EAPAEAPKEAPPEDQSPTAEEPTGVFLKKPD	S	44	MYBPC2;S44;	___1
Q14980	Nuclear mitotic apparatus protein 1	NUMA1	13.7795	14.0065	13.6119	13.7354	13.6444	13.3724	13.4389	13.5142	13.2995	13.623	-0.305928	0.00629399	0.0607714	EEMKTGDPQETLRRASMQPIQIAEGTGITTR	S	1969	NUMA1;S1969;	___1
O15273	Telethonin	TCAP	13.8991	14.2687	14.2595	13.8329	14.5376	13.427	13.9883	14.032	13.6677	13.8689	-0.36276	0.00630223	0.0607889	_____MATSELSCEVSEENCERREAFWAEWK	S	11	TCAP;S11;	___1
Q9UN36	Protein NDRG2	NDRG2	18.727	18.5145	18.5076	18.0691	18.2607	18.1148	18.3058	18.2277	17.9627	17.7265	-0.348292	0.00633049	0.0609994	MASSCMTRLSRSRTASLTSAASVDGNRSRSR	S	332	NDRG2;S332;	___2
P13807	Glycogen [starch] synthase, muscle	GYS1	19.6917	19.747	19.2786	19.6801	20.0126	20.426	20.2584	19.6002	19.9574	20.0951	0.385403	0.00635319	0.0611394	AAQGYRYPRPASVPPSPSLSRHSSPHQSEDE	S	645	GYS1;S645;	___1
Q9H2P0	Activity-dependent neuroprotector homeobox protein	ADNP	18.7996	19.3053	19.0316	18.9021	19.2002	18.6829	19.1443	18.5409	18.5754	18.2024	-0.418588	0.00636364	0.0611394	VGQSMRLGLGGNAPVSIPQQSQSVKQLLPSG	S	358	ADNP;S358;	___1
P12883;P13533	Myosin-7;Myosin-6	MYH7;MYH6	17.5977	18.005	18.3106	18.0186	18.0845	16.9598	17.6267	17.8768	18.0245	17.3366	-0.438408	0.00636439	0.0611394	REAEFQKMRRDLEEATLQHEATAAALRKKHA	T	1182	MYH7;MYH6;T1182;	___1
Q7Z404	Transmembrane channel-like protein 4	TMC4	15.789	15.731	15.5297	15.6049	15.4701	15.4242	15.681	15.355	14.8955	14.7276	-0.408256	0.00641416	0.0615552	__MEENPTLESEAWGSSRGWLAPREARGAPC	S	14	TMC4;S14;	___3
O75128	Protein cordon-bleu	COBL	19.9203	20.0205	19.7711	20.2868	20.2734	19.4791	19.5263	19.4855	19.8771	20.1674	-0.347335	0.00644491	0.0617877	GPPVQDKASEKVSLGSQIDLQKKKRRAPAPP	S	324	COBL;S324;	___1
Q02078	Myocyte-specific enhancer factor 2A	MEF2A	14.7625	14.1041	13.7596	14.2285	14.2881	13.6738	13.8907	13.9412	13.069	13.7948	-0.554641	0.00649445	0.0621996	DIVEALNKKEHRGCDSPDPDTSYVLTPHTEE	S	98	MEF2A;S98;	___2
Q09666	Neuroblast differentiation-associated protein AHNAK	AHNAK	17.8541	17.6661	17.6009	17.5581	17.8313	17.5275	17.4313	17.4501	17.4047	17.4259	-0.254219	0.00653496	0.0625244	ASISGSKGDLKSSKASLGSLEGEAEAEASSP	S	5749	AHNAK;S5749;	___1
Q5JTD0	Tight junction-associated protein 1	TJAP1	16.1462	16.6256	16.4144	16.3707	16.1684	15.8191	16.1853	16.4571	15.7179	15.5954	-0.390111	0.00654745	0.0625607	RSPKRMGVHHLHRKDSLTQAQEQGNLLN___	S	545	TJAP1;S545;	___1
Q9UKY7	Protein CDV3 homolog	CDV3	13.7791	13.5809	13.7909	13.985	14.0151	14.1515	13.9714	13.8016	14.6752	14.4186	0.373471	0.00655197	0.0625607	EVDYSGLRVQAMQISSEKEEDDNEKRQDPGD	S	107	CDV3;S107;	___1
Q6NUN7	Uncharacterized protein C11orf63	C11orf63	11.008	11.2842	11.2815	11.7154	10.5228	10.6579	10.9694	10.2721	11.1996	10.2554	-0.491461	0.0065854	0.0627856	VPRGQPSDMVNDHQPSRRPAKLKIRKQCKHQ	S	358	C11orf63;S358;	___3
Q12983	BCL2/adenovirus E1B 19 kDa protein-interacting protein 3	BNIP3	14.3019	13.9573	13.6429	13.7005	14.3934	13.993	13.9058	12.9304	13.058	13.6888	-0.483995	0.00658877	0.0627856	SETDTHSIGEKNSSQSEEDDIERRKEVESIL	S	160	BNIP3;S160;	___1
Q9NZQ3	NCK-interacting protein with SH3 domain	NCKIPSD	14.6317	14.3021	14.2434	14.4679	14.6821	14.3565	14.253	14.0981	13.9322	14.0805	-0.321389	0.006636	0.0631248	PSSQIPPQPRRAAPTTPPPPVKRRDREALMA	T	181	NCKIPSD;T181;	___1
Q99447	Ethanolamine-phosphate cytidylyltransferase	PCYT2	16.2215	17.0726	17.1317	17.1035	17.2025	16.103	16.622	16.7972	16.6696	16.5005	-0.4079	0.0066377	0.0631248	RRGIFRQIDSGSNLTTDLIVQRIITNRLEYE	T	342	PCYT2;T342;	___1
Q8WZ42	Titin	TTN	16.3633	16.3015	16.3926	16.2768	16.3484	15.9177	16.2853	16.1352	15.815	16.1111	-0.28369	0.00667848	0.0634489	RRQREVTEITEIEEEYEISKHAQRESSSSAS	Y	33178	TTN;Y33178;	___1
Q8WZ42	Titin	TTN	15.7962	14.5271	15.0588	15.2042	14.9804	16.6851	15.6553	15.3772	15.395	15.3638	0.581947	0.00668807	0.0634764	EKRETSQTNWKMVCSSVARTTFKVPNLVKDA	S	28637	TTN;S28637;	___1
Q15149	Plectin	PLEC	14.6183	14.6479	14.7044	14.4834	14.8275	14.4288	14.3372	14.5917	14.093	14.4432	-0.277551	0.00672379	0.0637515	RLLDAQLSTGGIVDPSKSHRVPLDVACARGC	S	3284	PLEC;S3284;	___1
P20929	Nebulin	NEB	16.3302	16.5413	16.7632	16.9621	16.34	17.3649	16.7451	17.0238	17.0017	16.8729	0.414282	0.00675826	0.0640142	IPITAAKASRNIASDYKYKEAYEKSKGKHVG	Y	1330	NEB;Y1330;	___1
P84101	Small EDRK-rich factor 2	SERF2	14.983	15.0662	14.6842	14.1216	14.7751	13.9692	14.8044	14.5208	13.8967	13.3721	-0.613388	0.00676981	0.0640596	QRELARQKNMKKQSDSVKGKRRDDGLSAAAR	S	21	SERF2;S21;	___1
Q9Y2X3	Nucleolar protein 58	NOP58	15.6712	15.5215	15.4258	15.6469	15.8022	14.7879	15.1519	15.6355	15.2695	15.1459	-0.415396	0.00678471	0.0640982	KKKRGKKKHIKEEPLSEEEPCTSTAIASPEK	S	502	NOP58;S502;	___1
P19823	Inter-alpha-trypsin inhibitor heavy chain H2	ITIH2	17.6357	18.0143	17.7226	17.7909	18.0097	16.8695	17.5666	17.7017	17.143	17.8262	-0.413231	0.00678743	0.0640982	LVAENRRYQRSLPGESEEMMEEVDQVTLYSY	S	60	ITIH2;S60;	___1
Q13586	Stromal interaction molecule 1	STIM1	13.7511	13.2604	13.1082	13.6732	13.5186	13.2916	13.2965	12.9943	12.9773	12.5687	-0.436657	0.00683176	0.0643916	PHLAGKKAVAEEDNGSIGEETDSSPGRKKFP	S	660	STIM1;S660;	___2
P12883	Myosin-7	MYH7	19.4941	19.6175	19.9379	19.8537	19.7089	19.486	19.532	19.4115	19.4476	19.0641	-0.334216	0.00683209	0.0643916	AEKMELQSALEEAEASLEHEEGKILRAQLEF	S	1550	MYH7;S1550;	___1
Q13586	Stromal interaction molecule 1	STIM1	14.159	13.8073	14.1094	14.289	14.598	14.723	14.5756	14.1722	14.7879	14.6557	0.390348	0.00685307	0.0645252	PQHGLGSQRDLTHSDSESSLHMSDRQRVAPK	S	521	STIM1;S521;	___1
O00571;O15523	ATP-dependent RNA helicase DDX3X;ATP-dependent RNA helicase DDX3Y	DDX3X;DDX3Y	14.1773	14.305	14.189	13.9495	14.4429	14.291	14.7693	14.6343	14.411	14.5059	0.309547	0.00686703	0.0645924	GWSCSKDKDAYSSFGSRDSRGKPGYFSERGS;GWSSSKDKDAYSSFGSRSDSRGKSSFFSDRG	S	74	DDX3X;DDX3Y;S74;	___1
Q09666	Neuroblast differentiation-associated protein AHNAK	AHNAK	15.6294	15.3989	15.5152	15.6647	15.9083	15.8286	15.9156	15.704	15.986	16.1208	0.287715	0.0069169	0.0649356	ASVPSMKVHAPGLNLSGVGGKMQVGGDGVKV	S	5332	AHNAK;S5332;	___1
Q6H8Q1	Actin-binding LIM protein 2	ABLIM2	12.7395	11.8843	12.3125	12.1789	12.4667	11.9925	11.6526	11.7526	12.3186	11.687	-0.435723	0.0069251	0.0649356	PSSTGSVSLGRYTPTSRSPQHYSRPGSESGR	S	380	ABLIM2;S380;	___2
Q13409	Cytoplasmic dynein 1 intermediate chain 2	DYNC1I2	13.4268	14.0173	13.8469	13.906	14.2238	13.1929	13.849	13.5066	13.5942	13.1126	-0.433105	0.00693072	0.0649356	MSPSSKSVSTPSEAGSQDSGDGAVGSRTLHW	S	101	DYNC1I2;S101;	___1
Q96SB3	Neurabin-2	PPP1R9B	16.0546	16.0414	15.8684	16.4117	16.3452	15.6391	15.3676	15.8258	16.1002	16.0023	-0.357273	0.00693608	0.0649356	RASERGVRLSLPRASSLNENVDHSALLKLGT	S	100	PPP1R9B;S100;	___1
Q16586	Alpha-sarcoglycan	SGCA	17.411	17.3824	17.3051	17.4353	17.6074	17.1086	17.1582	17.2812	17.0213	17.2533	-0.263739	0.0069378	0.0649356	MFNVHTGERLPPRVDSAQVPLILDQH_____	S	377	SGCA;S377;	___1
Q96A32	Myosin regulatory light chain 2, skeletal muscle isoform	MYLPF	21.8327	21.0336	21.1901	21.7478	21.5123	21.9702	21.8323	21.6301	21.8256	21.943	0.376959	0.00695032	0.0649886	APKRAKRRTVEGGSSSVFSMFDQTQIQEFKE	S	17	MYLPF;S17;	___1
P69905	Hemoglobin subunit alpha	HBA1	17.2349	16.8964	16.9255	16.1952	16.3992	17.1916	17.7554	17.3081	17.1587	16.7392	0.500342	0.00696184	0.0650321	HASLDKFLASVSTVLTSKYR___________	T	138	HBA1;T138;	___1
Q5VST9	Obscurin	OBSCN	20.2057	20.4092	20.1014	20.3368	19.7734	19.838	19.9422	19.7703	20.184	19.4411	-0.330197	0.00696873	0.0650323	LSVRVPRPKFKTRLQSLEQETGDIARLCCQL	S	4076	OBSCN;S4076;	___1
Q9HDC5	Junctophilin-1	JPH1	16.5062	16.3992	16.9621	16.329	16.3604	17.2583	17.2744	17.081	16.9033	16.3245	0.456928	0.00699159	0.0651174	AELAGKKKGGLFRRGSLLGSMKLRKSESKSS	S	216	JPH1;S216;	___2
Q9HDC5	Junctophilin-1	JPH1	16.5062	16.3992	16.9621	16.329	16.3604	17.2583	17.2744	17.081	16.9033	16.3245	0.456928	0.00699159	0.0651174	GKKKGGLFRRGSLLGSMKLRKSESKSSISSK	S	220	JPH1;S220;	___2
Q9HB90	Ras-related GTP-binding protein C	RRAGC	16.8726	17.0442	16.9751	17.1089	17.1914	16.464	16.9322	16.6277	15.8875	16.9506	-0.466053	0.00700187	0.065149	_MSLQYGAEETPLAGSYGAADSFPKDFGYGV	S	15	RRAGC;S15;	___1
Q96MG2	Junctional sarcoplasmic reticulum protein 1	JSRP1	16.5235	15.845	16.9405	16.2238	16.2284	16.9884	16.4615	17.4179	16.5981	16.477	0.436318	0.007009	0.0651514	PEPWVPPSSAPREPSSPLPKFEAQAPPSAPP	S	174	JSRP1;S174;	___1
Q5VYS8	Terminal uridylyltransferase 7	ZCCHC6	15.4653	16.0151	15.9013	15.698	15.9524	15.1254	15.8293	15.8198	14.4847	14.46	-0.66254	0.00702309	0.0652183	KPGPRIPVINRQRKDSFQENEDGYRWQDTRG	S	132	ZCCHC6;S132;	___1
E9PAV3	Nascent polypeptide-associated complex subunit alpha, muscle-specific form	NACA	15.4676	15.1691	15.1866	15.292	15.3018	15.8378	15.3435	15.4062	15.6248	15.555	0.270058	0.00705924	0.0654899	PATPSPKGAPMPPAATPPSPKGGLATPPHKG	T	1109	NACA;T1109;	___1
Q8WZ42	Titin	TTN	15.6295	15.537	15.7532	15.4806	15.7428	15.1558	15.4386	15.7242	14.96	15.0786	-0.35718	0.00710459	0.0658318	KEPAKIIERAELIQVTAGDPATLEYTVAGTP	T	4956	TTN;T4956;	___1
O14983	Sarcoplasmic/endoplasmic reticulum calcium ATPase 1	ATP2A1	17.3575	16.7389	16.5903	16.6353	16.6384	17.8174	16.984	17.1345	16.8996	17.0633	0.387658	0.00711001	0.0658318	_MEAAHAKTTEECLAYFGVSETTGLTPDQVK	Y	15	ATP2A1;Y15;	___1
Q96PE2	Rho guanine nucleotide exchange factor 17	ARHGEF17	16.6201	15.9749	15.529	15.8765	15.7829	15.8746	15.8473	15.1799	15.571	14.8342	-0.495281	0.00712222	0.065863	RPTLKDLTATLRRAKSFTCSEKPMARRLPRT	S	546	ARHGEF17;S546;	___1
Q8NI27	THO complex subunit 2	THOC2	15.0919	15.0287	14.2264	14.7808	14.8728	14.4674	14.6254	14.307	14.4676	14.2427	-0.378126	0.00713359	0.065863	KEENGTMGVSKHKSESPCESPYPNEKDKEKN	S	1516	THOC2;S1516;	___1
P51114	Fragile X mental retardation syndrome-related protein 1	FXR1	13.3476	13.8637	13.5066	13.3616	13.5992	12.8219	13.7316	13.2446	12.4259	13.1965	-0.451642	0.00713424	0.065863	NYTSGYGTNSELSNPSETESERKDELSDWSL	S	409	FXR1;S409;	___2
P48634	Protein PRRC2A	PRRC2A	15.4068	15.1917	15.2125	15.0134	15.3894	14.9954	14.7821	15.2462	14.7107	14.9445	-0.306978	0.0071634	0.0659487	PRGRTASETRSEGSEYEEIPKRRRQRGSETG	Y	1094	PRRC2A;Y1094;	___2
Q9BZZ5	Apoptosis inhibitor 5	API5	16.1715	16.4491	15.5942	15.6867	15.4922	15.3376	15.8918	15.1249	15.7459	14.8446	-0.489792	0.00716705	0.0659487	VEIGQKRASEDTTSGSPPKKSSAGPKRDARQ	S	464	API5;S464;	___1
P10644	cAMP-dependent protein kinase type I-alpha regulatory subunit;cAMP-dependent protein kinase type I-alpha regulatory subunit, N-terminally processed	PRKAR1A	18.2366	18.2707	17.8932	18.1642	18.1918	18.2898	17.7723	17.5572	17.8341	17.4591	-0.368795	0.00716858	0.0659487	LQKAGTRTDSREDEISPPPPNPVVKGRRRRG	S	83	PRKAR1A;S83;	___2
P28070	Proteasome subunit beta type-4	PSMB4	13.4771	13.8501	13.466	13.362	13.8788	13.2229	13.2946	13.2511	13.3635	13.3335	-0.313699	0.00717136	0.0659487	PLLREVLEKQPVLSQTEARDLVERCMRVLYY	T	208	PSMB4;T208;	___1
Q8WZ42	Titin	TTN	15.6746	15.8925	15.7285	15.6094	15.751	15.2633	15.3086	15.7809	15.3819	15.3725	-0.309783	0.00719355	0.0660321	SSEAKLTVLEGDPYFTGKLQDYTGVEKDEVI	T	12948	TTN;T12948;	___1
Q5VST9	Obscurin	OBSCN	16.9049	17.0847	17.1214	16.5911	16.8337	16.3453	16.3745	17.3144	15.6722	16.1346	-0.538981	0.00719606	0.0660321	QEAEEVAPDLSEGYSTADELARTGDADLSHT	T	4788	OBSCN;T4788;	___1
P31930	Cytochrome b-c1 complex subunit 1, mitochondrial	UQCRC1	17.4459	17.146	17.0919	17.2351	17.1549	17.7696	17.4072	17.3832	17.3259	17.5596	0.274338	0.00720493	0.0660321	IPLAEWESRIAEVDASVVREICSKYIYDQCP	S	439	UQCRC1;S439;	___1
Q8WZ42	Titin	TTN	16.697	16.7531	17.2938	17.5664	16.9928	17.58	17.0235	17.5993	17.7673	17.3794	0.409276	0.00721158	0.0660321	AVARTSIKIVRLTTGSEYQFRVCAENRYGKS	S	26482	TTN;S26482;	___1
O15061	Synemin	SYNM	14.3009	14.2573	14.1055	14.2413	14.5079	13.5337	14.0945	13.9081	14.2134	13.8363	-0.365376	0.00721529	0.0660321	ELYIPSGESEVAGGASHSSGQRTPQGPVSAT	S	1087	SYNM;S1087;	___1
Q9UKM9	RNA-binding protein Raly	RALY	14.9416	14.5115	14.537	14.626	14.5497	14.2209	14.357	14.2826	14.4258	14.3827	-0.299373	0.00724331	0.0662245	ARTRDDGDEEGLLTHSEEELEHSQDTDADDG	S	288	RALY;S288;	___1
Q8TB45	DEP domain-containing mTOR-interacting protein	DEPTOR	17.2838	16.5094	16.3357	16.6267	16.887	18.1024	17.1083	16.3803	17.3698	17.3909	0.541823	0.00726737	0.0663804	ELLNEKSPSSQETHDSPFCLRKQSHDNRKST	S	244	DEPTOR;S244;	___1
P53985	Monocarboxylate transporter 1	SLC16A1	14.188	14.6126	14.1305	14.2407	13.777	13.9724	14.0268	13.192	14.1862	12.7294	-0.568387	0.0072911	0.0665055	IDVAGKPNEVTKAAESPDQKDTDGGPKEEES	S	483	SLC16A1;S483;	___1
P40123	Adenylyl cyclase-associated protein 2	CAP2	15.4543	15.4006	15.6092	15.4012	15.5618	16.3102	15.7041	15.6258	16.16	15.6328	0.401163	0.00729511	0.0665055	GQTQSPTKSHTPSPTSPKSYPSQKHAPVLEL	S	312	CAP2;S312;	___1
Q9H1K1	Iron-sulfur cluster assembly enzyme ISCU, mitochondrial	ISCU	16.0048	15.4687	15.3246	15.3389	15.5471	15.2165	15.2184	15.3749	14.8554	15.1775	-0.368256	0.00730426	0.0665249	SALLLRSPRLPARELSAPARLYHKKVVDHYE	S	29	ISCU;S29;	___1
Q15772	Striated muscle preferentially expressed protein kinase	SPEG	16.5502	16.3725	16.4285	16.4757	16.735	16.988	16.8115	16.5292	16.9912	16.7653	0.304655	0.00731247	0.0665358	PLFSRPSTPKTSRAVSPAAAQPPSPSSAEKP	S	549	SPEG;S549;	___2
P08237	ATP-dependent 6-phosphofructokinase, muscle type	PFKM	15.7913	16.0038	15.879	16.0123	15.9383	16.5448	16.0752	16.0122	16.737	16.14	0.376931	0.00733077	0.0666382	IIVAEGAIDKNGKPITSEDIKNLVVKRLGYD	T	275	PFKM;T275;	___1
Q4VCS5	Angiomotin	AMOT	14.3662	14.5529	14.0609	14.104	14.4379	13.9812	14.1817	13.9218	14.0402	13.9252	-0.294347	0.0073491	0.0667408	AATVAAQRDTTVISHSPNTSYDTALEARIQK	S	714	AMOT;S714;	___1
Q00G26	Perilipin-5	PLIN5	20.0792	19.9401	19.824	19.2332	19.9132	19.8434	19.7149	19.237	18.9826	19.0686	-0.428648	0.00736645	0.0667927	LWGEWGQRPPESRRRSQAELETLVLSRSLTQ	S	277	PLIN5;S277;	___1
O95081	Arf-GAP domain and FG repeat-containing protein 2	AGFG2	13.6295	13.1661	12.4674	11.0962	12.1152	11.1197	12.4796	11.1236	11.5416	11.0183	-1.03833	0.00736891	0.0667927	ECAQRGVTYVDITVGSFVCTTCSGLLRGLNP	S	64	AGFG2;S64;	___3
Q7KZI7	Serine/threonine-protein kinase MARK2	MARK2	13.1737	13.1624	13.1581	13.2147	13.3293	11.8056	12.9258	13.0058	13.0714	12.5635	-0.533264	0.0073875	0.066845	EVPRPSTAPQRVPVASPSAHNISSSGGAPDR	S	569	MARK2;S569;	___1
Q96HC4	PDZ and LIM domain protein 5	PDLIM5	16.7222	15.5785	16.5701	16.3581	16.3006	17.7924	16.7971	16.6039	17.0156	16.3751	0.610929	0.0073888	0.066845	EAQNKIKGCTGSLNMTLQRASAAPKPEPVPV	T	80	PDLIM5;T80;	___1
Q92502	StAR-related lipid transfer protein 8;StAR-related lipid transfer protein 13;Rho GTPase-activating protein 7	STARD8;STARD13;DLC1	14.6814	14.6967	14.2043	14.037	14.1767	13.9635	14.187	14.268	13.7816	13.6302	-0.39315	0.00741094	0.0669177	PLAGLQASMPRERRDSGVGASLTRPCRKLRW	S	481	STARD8;STARD13;DLC1;S481;	___1
Q86YV5	Tyrosine-protein kinase SgK223	SGK223	15.1375	15.1158	15.0631	15.3322	15.2106	14.6543	15.003	15.1357	14.3415	14.6842	-0.408099	0.00741513	0.0669177	SGQNSKVGTGMSKSASFAFEFPKDRSGIETF	S	696	SGK223;S696;	___1
Q9Y624	Junctional adhesion molecule A	F11R	15.6679	15.9414	15.892	15.4133	15.9482	16.0531	16.5602	16.1957	15.958	15.8873	0.358267	0.00741803	0.0669177	TKKGTSSKKVIYSQPSARSEGEFKQTSSFLV	S	284	F11R;S284;	___1
P12270	Nucleoprotein TPR	TPR	20.3011	20.5056	20.3082	20.5948	20.6496	20.3064	20.2272	20.0376	20.1837	20.2288	-0.275134	0.00743301	0.0669891	QRVELLERELQELQDSLNAEREKVQVTAKTM	S	1241	TPR;S1241;	___1
P21796	Voltage-dependent anion-selective channel protein 1	VDAC1	18.0114	17.6383	17.8773	17.7901	17.8655	17.5762	17.2654	17.73	17.7171	17.4568	-0.287397	0.00744463	0.0669969	DQLARGLKLTFDSSFSPNTGKKNAKIKTGYK	S	104	VDAC1;S104;	___1
P11142	Heat shock cognate 71 kDa protein	HSPA8	15.1442	15.5945	15.4193	15.0912	15.6394	14.9389	15.2401	15.3545	14.3943	14.9375	-0.404684	0.00744803	0.0669969	TVTNAVVTVPAYFNDSQRQATKDAGTIAGLN	S	153	HSPA8;S153;	___1
Q13586	Stromal interaction molecule 1	STIM1	14.6742	14.2674	14.5512	14.1473	14.3514	14.1487	14.0792	14.3581	13.9751	13.9472	-0.296642	0.00745593	0.0670044	NHGLDKAHSLMELSPSAPPGGSPHLDSSRSH	S	602	STIM1;S602;	___1
P0DMV9	Heat shock 70 kDa protein 1B;Heat shock 70 kDa protein 1A	HSPA1B;HSPA1A	15.0283	15.5199	15.7586	16.0161	15.3733	14.819	15.263	15.3918	15.4571	14.8101	-0.391057	0.00749345	0.0672181	ETAGGVMTALIKRNSTIPTKQTQIFTTYSDN	T	419	HSPA1B;HSPA1A;T419;	___1
Q9BUT9	Protein FAM195A	FAM195A	13.6668	13.283	13.4341	13.1493	13.2929	13.196	13.1989	13.1255	12.5462	13.0887	-0.334161	0.00749712	0.0672181	VNGRRAPSTSPSFEGTQETYTVAHEENVRFV	T	86	FAM195A;T86;	___1
P21127	Cyclin-dependent kinase 11B	CDK11B	13.7385	13.4045	13.6413	13.603	13.6803	12.8386	13.7446	13.1425	13.1444	12.3619	-0.56712	0.00750101	0.0672181	RKDEKRKEKRRHRSHSAEGGKHARVKEKERE	S	115	CDK11B;S115;	___1
Q8N3V7	Synaptopodin	SYNPO	16.0345	16.1094	15.8983	15.8421	16.0452	15.6665	15.8731	15.8783	15.564	15.2523	-0.339014	0.00752174	0.0673402	RQSRMEKYVIESSSHTPELARCPSPTMSLPS	T	746	SYNPO;T746;	___1
P12883;P13533	Myosin-7;Myosin-6	MYH7;MYH6	18.7146	19.3013	19.5423	19.4692	19.2373	18.0961	18.9604	19.1712	19.2148	18.7032	-0.423802	0.00753362	0.0673829	KMRRDLEEATLQHEATAAALRKKHADSVAEL	T	1188	MYH7;MYH6;T1188;	___1
P11055;P12882;P13535;Q9UKX2;Q9UKX3;Q9Y623	Myosin-3;Myosin-1;Myosin-8;Myosin-2;Myosin-13;Myosin-4	MYH3;MYH1;MYH8;MYH2;MYH13;MYH4	18.3468	18.2442	19.0145	19.2704	18.8199	18.8941	18.8662	19.5062	19.174	19.5214	0.453229	0.00755078	0.0674726	KFKQKQREEQAEPDGTEVADKAAYLQNLNSA;KFKQKQREEQAEPDGTEVADKAAYLQSLNSA;KFKQKQREEQAEPDGTEVADKAAYLTSLNSA;KFKQKQREEQAEPDGTEVADKAGYLMGLNSA;KFKQKQREEQAEPDGTEVADKTAYLMGLNSS	T	381	MYH3;MYH1;MYH8;MYH2;MYH13;MYH4;T381;	___1
P55196	Afadin	MLLT4	15.397	14.7155	14.5681	14.9783	15.4895	14.8184	14.7324	14.1299	14.6887	14.5925	-0.437316	0.00756535	0.0675391	STSSQEHLNHSSKSVTPASTLTKSGPGRWKT	T	1330	MLLT4;T1330;	___1
P28482	Mitogen-activated protein kinase 1	MAPK1	15.236	14.9782	15.0985	15.1795	15.2175	15.6275	14.8859	15.6791	15.5915	15.7345	0.361774	0.00757673	0.0675771	RVADPDHDHTGFLTEYVATRWYRAPEIMLNS	Y	187	MAPK1;Y187;	___1
O43741	5'-AMP-activated protein kinase subunit beta-2	PRKAB2	14.2866	16.0997	14.6557	14.5635	14.8672	14.0398	14.5056	14.4915	13.6592	14.4339	-0.66852	0.00762148	0.0678642	GGHAPGKEHKIMVGSTDDPSVFSLPDSKLPG	T	40	PRKAB2;T40;	___1
Q8WZ42	Titin	TTN	14.8259	14.3845	14.3145	13.9525	14.5452	15.0046	14.9455	14.4066	14.7287	14.8381	0.380176	0.00762737	0.0678642	KWSECARVKSLQAVITNLTQGEEYLFRVVAV	T	24118	TTN;T24118;	___1
Q8IWW6	Rho GTPase-activating protein 12	ARHGAP12	14.0618	13.9662	13.9497	13.0748	13.6147	13.2701	13.9066	13.5442	12.6123	12.5496	-0.556885	0.00763043	0.0678642	KKTKKNLKKFLTRRPTLQAVREKGYIKDQVF	T	639	ARHGAP12;T639;	___1
P00568	Adenylate kinase isoenzyme 1	AK1	17.149	16.4122	17.4082	17.9127	17.2941	18.0777	17.2796	17.5306	18.1337	17.7574	0.520537	0.00764261	0.0679088	LRSEVSSGSARGKKLSEIMEKGQLVPLETVL	S	58	AK1;S58;	___1
Q9NPC6	Myozenin-2	MYOZ2	15.9539	16.3818	16.501	16.2145	16.4277	15.7198	16.1215	16.3393	15.8856	15.7238	-0.337748	0.00768452	0.0682026	VSIPRDIMLEELSHLSNRGARLFKMRQRRSD	S	51	MYOZ2;S51;	___1
Q5VTT5	Myomesin-3	MYOM3	17.5629	17.6774	17.7419	17.5749	17.6968	17.6102	17.2721	17.4181	17.338	16.9011	-0.342862	0.00769007	0.0682026	CTYKEDEGLYMVRVPSPFGPREQSTYVLVRD	S	349	MYOM3;S349;	___1
P06753	Tropomyosin alpha-3 chain	TPM3	17.555	17.9298	17.3559	17.2849	17.7197	17.4135	17.5075	17.3014	16.6865	16.775	-0.432267	0.00770779	0.0682957	TRAEFAERSVAKLEKTIDDLEDELYAQKLKY	T	253	TPM3;T253;	___1
Q99798	Aconitate hydratase, mitochondrial	ACO2	12.1452	12.0818	12.235	12.0715	12.0281	12.5291	12.463	12.5521	12.1882	12.1663	0.267424	0.00771933	0.0683341	YQHPPKDSSGQHVDVSPTSQRLQLLEPFDKW	S	559	ACO2;S559;	___1
Q96A32	Myosin regulatory light chain 2, skeletal muscle isoform	MYLPF	17.3863	16.8031	17.0455	17.2748	17.1109	17.4957	17.21	17.2481	17.5358	17.7386	0.321524	0.00775902	0.0686213	DVGGNVDYKNICYVITHGDAKDQE_______	T	161	MYLPF;T161;	___1
O75436	Vacuolar protein sorting-associated protein 26A	VPS26A	14.6936	14.9365	14.7168	15.1671	14.9844	15.1785	15.6891	14.8923	15.1334	15.4881	0.376567	0.00777917	0.0687354	EKLRKQRTNFHQRFESPESQASAEQPEM___	S	315	VPS26A;S315;	___1
P35609	Alpha-actinin-2	ACTN2	15.1733	14.5557	14.7155	14.4759	14.4951	14.3768	14.4314	14.4152	14.3764	14.0447	-0.354183	0.00780605	0.0688526	VEQIAAIAQELNELDYHDAVNVNDRCQKICD	Y	473	ACTN2;Y473;	___1
Q9NPC6	Myozenin-2	MYOZ2	20.6242	20.8779	20.9944	20.8579	20.6729	20.5263	20.6236	20.4934	20.6464	20.4178	-0.26398	0.00781206	0.0688526	VDGSNLEGGSQQAPLTPPNTPDPRSPPNPDN	T	107	MYOZ2;T107;	___1
Q9UQ35	Serine/arginine repetitive matrix protein 2	SRRM2	14.872	14.9072	14.8381	14.6263	14.921	14.2501	14.643	14.9977	13.7319	14.2115	-0.466091	0.00781425	0.0688526	GRSRSSSPVTELASRSPIRQDRGEFSASPML	S	1112	SRRM2;S1112;	___2
Q96B36	Proline-rich AKT1 substrate 1	AKT1S1	17.9912	17.407	17.6382	17.4818	17.7724	17.9055	17.9622	17.964	18.1325	17.9764	0.329977	0.00783673	0.0689576	SVPPASALPTQQYAKSLPVSVPVWGFKEKRT	S	183	AKT1S1;S183;	___1
O94811	Tubulin polymerization-promoting protein	TPPP	16.5029	16.8214	15.6403	16.1304	15.8328	15.7153	15.7576	15.2306	15.5937	16.0393	-0.518277	0.00784073	0.0689576	KSPGDPSKDRAAKRLSLESEGAGEGAAASPE	S	32	TPPP;S32;	___1
O43760	Synaptogyrin-2	SYNGR2	14.8274	15.0028	14.4924	14.4671	14.5569	14.5513	14.6309	14.4096	14.0917	13.9379	-0.345011	0.00786656	0.0691207	_____________MESGAYGAAKAGGSFDLR	S	3	SYNGR2;S3;	___1
P12883;P13533	Myosin-7;Myosin-6	MYH7;MYH6	15.4431	15.7869	16.3108	16.0052	15.4119	15.1519	15.3289	15.6254	15.8466	14.3778	-0.525479	0.00787493	0.0691301	ELEGELEAEQKRNAESVKGMRKSERRIKELT;ELENELEAEQKRNAESVKGMRKSERRIKELT	S	1836	MYH7;MYH6;S1836;	___1
O94929	Actin-binding LIM protein 3	ABLIM3	16.0405	15.8902	15.5098	15.6582	15.935	15.4616	15.7531	15.5589	15.2341	15.2916	-0.346911	0.00788239	0.0691315	EMSLNGSPRSHYLADSDPLISKSASLPAYRR	S	576	ABLIM3;S576;	___1
A4UGR9	Xin actin-binding repeat-containing protein 2	XIRP2	13.6741	13.998	13.586	13.1878	13.4716	13.704	14.236	14.2978	14.1192	13.6698	0.421876	0.00791263	0.0693325	PETVAAKRLHHVLAASEDKDKMKKEVLQSSR	S	2474	XIRP2;S2474;	___1
P20929	Nebulin	NEB	15.2639	15.4466	15.3731	15.0724	14.5272	15.8127	15.7657	15.326	15.7359	15.1172	0.414859	0.00795028	0.069598	KAKDIEHAKKVSQQVSKVLYKQNWEDTKDKY	S	168	NEB;S168;	___1
Q8WZ42	Titin	TTN	16.7725	16.8849	17.4364	17.5015	17.1126	17.4133	17.1136	17.5075	17.9132	17.6526	0.378476	0.00799986	0.0699275	VRHDSVSLTWTDPKKTGGSPITGYHLEFKER	T	21129	TTN;T21129;	___1
Q8TE77	Protein phosphatase Slingshot homolog 3	SSH3	13.9694	14.1867	13.7068	13.9141	13.8247	13.3216	13.9	13.9231	13.1895	12.9179	-0.469935	0.00800268	0.0699275	WDQAVQRRSRLQRRQSFAVLRGAVLGLQDGG	S	37	SSH3;S37;	___1
P49796	Regulator of G-protein signaling 3	RGS3	12.9076	13.6304	12.8466	12.961	13.2869	12.5483	13.2313	12.5829	12.7937	12.0791	-0.479439	0.00803927	0.0700035	KDMKNKLGIFRRRNESPGAPPAGKADKMMKS	S	1044	RGS3;S1044;	___1
Q9C093	Sperm flagellar protein 2	SPEF2	20.2845	17.9358	18.9718	19.2948	18.9147	20.7173	19.2879	19.6552	19.8258	19.4337	0.703648	0.00804418	0.0700035	AKGKPQSEAPHGKQESLQEGKGKKGETALKR	S	955	SPEF2;S955;	___2
P42356	Phosphatidylinositol 4-kinase alpha	PI4KA	16.0055	16.3731	16.2229	16.4897	16.422	15.5666	16.1136	16.031	16.0244	16.2437	-0.306805	0.00805572	0.0700035	LTASQLVPPDNQDTRSNLDITVGSRQQATQG	S	1436	PI4KA;S1436;	___1
Q96RT1	Protein LAP2	ERBB2IP	16.4693	17.3773	16.6773	16.4809	16.4679	16.2968	16.7156	16.3698	16.2243	15.8388	-0.405444	0.00806448	0.0700035	EPHDSDCSVDLGISKSTEDLSPQKSGPVGSV	S	852	ERBB2IP;S852;	___1
Q14315	Filamin-C	FLNC	14.9259	15.1829	15.4391	15.3702	14.8975	15.6054	15.4221	15.5026	15.5708	15.2991	0.316874	0.00806515	0.0700035	PYSPFRIHALPTGDASKCLVTVSIGGHGLGA	S	1637	FLNC;S1637;	___1
Q9UJV9	Probable ATP-dependent RNA helicase DDX41	DDX41	15.1823	15.2086	15.2483	15.2687	15.35	14.9738	14.8025	14.9018	15.2737	14.9475	-0.271716	0.00806713	0.0700035	RKRARTDEVPAGGSRSEAEDEDDEDYVPYVP	S	23	DDX41;S23;	___1
Q9Y3S1	Serine/threonine-protein kinase WNK2	WNK2	15.8132	15.2406	14.9176	15.2087	15.1133	15.3327	15.051	14.7841	14.688	14.5261	-0.382275	0.00807006	0.0700035	CESYGGSDVTSGKELSDSCEGAFGGGRLEGR	S	1150	WNK2;S1150;	___1
P20929	Nebulin	NEB	15.2869	15.7478	15.6737	15.7114	15.6484	15.2213	15.275	15.5259	15.4526	14.9664	-0.325409	0.00807051	0.0700035	LKTRNDYKLVTDTPVYVQAVKSGKQLSDAVY	Y	4899	NEB;Y4899;	___1
Q8NA54	IQ and ubiquitin-like domain-containing protein	IQUB	17.8455	16.5521	16.6003	16.894	17.2867	18.2928	17.713	17.4547	16.8	17.9775	0.611872	0.00809633	0.0701633	MDTQFTIRARELQNIYKCIMLKNISQDERLD	Y	502	IQUB;Y502;	___1
P20929	Nebulin	NEB	14.7476	15.2274	15.5455	15.655	15.3311	15.5208	15.3589	15.7263	15.9667	15.8532	0.383869	0.00810569	0.0701712	HAVPDTPQILLAKTVSNLVSENKYKDHVKKH	S	5644	NEB;S5644;	___1
P43235	Cathepsin K	CTSK	15.0719	15.0694	14.8411	14.9721	14.8769	14.7084	14.6319	14.4429	15.0075	14.5955	-0.289036	0.00811207	0.0701712	WIIKNSWGENWGNKGYILMARNKNNACGIAN	Y	307	CTSK;Y307;	___1
Q8WWI1	LIM domain only protein 7	LMO7	19.0629	19.0905	19.1746	19.3152	18.998	19.3589	19.1082	19.5016	19.6258	19.4382	0.278318	0.00812559	0.0702241	SQNQKSTVPSRRRMYSFDDVLEEGKRPPTMT	S	805	LMO7;S805;	___1
P49840	Glycogen synthase kinase-3 alpha	GSK3A	13.377	13.6019	13.0086	13.288	13.8348	13.005	13.2471	13.0013	13.0534	12.6885	-0.422972	0.00819285	0.0706728	GGGGGPGGSASGPGGTGGGKASVGAMGGGVG	T	46	GSK3A;T46;	___1
Q8WZ42	Titin	TTN	16.1616	15.8074	15.7495	15.5396	15.7891	16.3809	16.047	16.0798	15.9629	15.9919	0.283046	0.00819457	0.0706728	KTSFKVENLTEGAIYYFRVMAENEFGVGVPV	Y	25113	TTN;Y25113;	___1
P31629	Transcription factor HIVEP2	HIVEP2	12.8747	13.2358	12.7693	13.0065	13.3472	13.3897	13.1628	13.4745	13.685	13.3902	0.373743	0.0081999	0.0706728	SATNLTIPPSLRGSHSFDERMTGSDDVFYPG	S	565	HIVEP2;S565;	___1
Q9UPQ0	LIM and calponin homology domains-containing protein 1	LIMCH1	16.8485	16.4459	16.2195	16.8713	16.9276	16.2823	16.1333	15.9773	16.4011	16.7421	-0.355357	0.0082113	0.070688	LTKSQMFEGVARVHGSPLELKQDNGSIEINI	S	601	LIMCH1;S601;	___1
P19367	Hexokinase-1	HK1	15.0487	15.0833	14.8833	15.0254	14.6662	15.2274	15.0503	15.152	15.5662	15.3723	0.332241	0.0082239	0.070688	NKGTPRLRTTVGVDGSLYKTHPQYSRRFHKT	S	415	HK1;S415;	___1
Q9Y6G9	Cytoplasmic dynein 1 light intermediate chain 1	DYNC1LI1	14.6023	15.0647	14.597	14.6906	14.9607	13.4106	14.4331	14.3106	14.6842	14.5866	-0.498049	0.00822869	0.070688	RITRKPVTVSPTTPTSPTEGEAS________	S	516	DYNC1LI1;S516;	___1
P08670	Vimentin	VIM	16.6731	16.4164	16.2617	16.5746	16.7254	15.4981	15.8638	16.4592	16.2504	16.2356	-0.468804	0.00823151	0.070688	PSSSRSYVTTSTRTYSLGSALRPSTSRSLYA	S	39	VIM;S39;	___1
Q8WZ42	Titin	TTN	17.939	18.2389	18.4877	18.4644	17.9762	18.4439	18.84	18.6094	18.7013	18.1959	0.336831	0.00824448	0.0706997	TNYIVEKREATRKSYSTATTKCHKCTYKVTG	S	21842	TTN;S21842;	___1
P23109	AMP deaminase 1	AMPD1	17.0124	17.0428	16.574	16.9456	17.1893	16.4191	16.643	16.6279	16.8016	16.6419	-0.326118	0.00825455	0.0706997	TSSTKLSHIDEYISSSPTYQTVPDFQRVQIT	S	139	AMPD1;S139;	___1
Q14195	Dihydropyrimidinase-related protein 3	DPYSL3	16.1269	16.5604	16.6283	16.1001	16.2372	15.9378	15.9916	16.365	15.9725	15.7984	-0.317539	0.00825527	0.0706997	PNPPVRNLHQSGFSLSGTQVDEGVRSASKRI	S	541	DPYSL3;S541;	___1
Q8WZ42	Titin	TTN	15.3842	14.9949	14.6354	14.6545	14.8133	16.2136	15.3743	15.0929	15.0651	14.9875	0.450232	0.00827566	0.0707896	PGPPINFVFEDIRKTSVLCKWEPPLDDGGSE	S	15744	TTN;S15744;	___1
Q8N3K9	Cardiomyopathy-associated protein 5	CMYA5	15.3095	15.4945	15.1397	15.2946	15.4145	14.9868	15.1604	14.9391	15.2567	14.9823	-0.26549	0.00828071	0.0707896	TVQREDSGITWETNSSRSSTPWASEESQTSG	S	90	CMYA5;S90;	___1
Q29RF7	Sister chromatid cohesion protein PDS5 homolog A	PDS5A	15.4395	15.5117	15.1066	15.4576	15.7455	15.048	15.2188	15.0673	15.0481	15.416	-0.292532	0.00828889	0.0707956	KPINKGRKRAAVGQESPGGLEAGNAKAPKLQ	S	1305	PDS5A;S1305;	___1
P04075	Fructose-bisphosphate aldolase A	ALDOA	18.459	18.4394	18.7378	19.1133	18.7592	18.8968	18.7068	19.2522	19.0986	19.2763	0.344427	0.00833222	0.0711016	DESTGSIAKRLQSIGTENTEENRRFYRQLLL	T	49	ALDOA;T49;	___1
P02585	Troponin C, skeletal muscle	TNNC2	14.07	14.3272	13.9284	14.6072	14.2267	14.774	14.7357	14.3785	14.5433	14.447	0.343793	0.00834208	0.0711217	DGYIDPEELAEIFRASGEHVTDEEIESLMKD	S	123	TNNC2;S123;	___1
Q8WZ42	Titin	TTN	16.5093	16.4144	16.6992	16.7116	16.332	17.1391	16.488	16.9095	16.965	16.7423	0.31546	0.00835265	0.0711478	FVKEPAAFLKRLSDHSVEPGKSIILESTYTG	S	6923	TTN;S6923;	___1
Q8WZ42	Titin	TTN	13.567	14.1299	14.1746	14.0496	14.3044	13.4486	13.8155	14.036	13.5267	13.6693	-0.345883	0.0083672	0.0712077	WSKPDSNLSLRADIHTTDSFSTLTVENCNRN	T	29333	TTN;T29333;	___1
Q5U651	Ras-interacting protein 1	RASIP1	14.1239	13.9001	13.2614	13.8671	14.1089	13.7327	13.6898	12.7759	13.3336	13.7171	-0.402437	0.00837831	0.0712382	QKNRSRAASGGAALASPGPGTGSGAPAGSGG	S	299	RASIP1;S299;	___1
Q9Y6G9	Cytoplasmic dynein 1 light intermediate chain 1	DYNC1LI1	14.2254	14.0946	14.1687	14.1207	14.2206	13.6325	14.1189	14.0056	13.8705	13.6744	-0.305605	0.00839757	0.0712688	VHAELDRITRKPVTVSPTTPTSPTEGEAS__	S	510	DYNC1LI1;S510;	___1
P12883	Myosin-7	MYH7	20.1358	20.4357	20.2684	20.1181	20.3075	19.9391	20.105	20.057	20.0289	19.87	-0.253082	0.00840312	0.0712688	THPHFVRCIIPNETKSPGVMDNPLVMHQLRC	S	680	MYH7;S680;	___1
Q5TAX3	Terminal uridylyltransferase 4	ZCCHC11	17.476	17.4652	17.241	17.4022	17.4941	17.1942	17.0457	16.9996	17.1754	17.3903	-0.254651	0.00840449	0.0712688	AEKGPSLLLKDMRQKTELQQIGKKIPSSFTS	T	175	ZCCHC11;T175;	___1
O95425	Supervillin	SVIL	11.9223	12.1777	11.9359	11.8705	11.6365	11.1838	11.3534	11.9105	11.4956	11.6418	-0.391569	0.00842348	0.071366	SFTEVPRSPKHAHSSSLQQAASRSPSFGDPQ	S	253	SVIL;S253;	___1
Q5VST9	Obscurin	OBSCN	12.1368	12.2585	11.9355	12.1591	11.7552	12.7312	12.4467	12.5185	12.4637	11.8481	0.352632	0.00843785	0.0714239	ADELARTGDADLSHTSSDDESRAGTPSLVTY	S	4804	OBSCN;S4804;	___1
Q14324	Myosin-binding protein C, fast-type	MYBPC2	15.0072	15.1367	15.4006	15.7396	15.6198	15.655	15.3004	15.9943	15.7636	16.1862	0.399128	0.00845818	0.0715321	PPPVATWLKGDEVFTTTEGRTRIEKRVDCSS	T	587	MYBPC2;T587;	___1
P00338	L-lactate dehydrogenase A chain	LDHA	17.4634	17.5887	17.5669	18.4082	17.1718	17.9976	17.9752	17.9957	18.4358	17.8489	0.410851	0.00847121	0.0715784	PCILGQNGISDLVKVTLTSEEEARLKKSADT	T	307	LDHA;T307;	___1
Q99798	Aconitate hydratase, mitochondrial	ACO2	16.5646	17.0908	16.5418	16.592	16.881	16.5327	16.3002	16.334	16.1916	16.6202	-0.338289	0.00849232	0.0716927	AIAGTLKFNPETDYLTGTDGKKFRLEAPDAD	T	515	ACO2;T515;	___1
Q9NQX3	Gephyrin;Molybdopterin adenylyltransferase;Molybdopterin molybdenumtransferase	GPHN	15.5026	15.6693	15.3673	15.598	15.381	14.779	15.4273	15.3697	14.8085	15.2429	-0.37815	0.00850583	0.0717429	VHDELEDLPSPPPPLSPPPTTSPHKQTEDKG	S	194	GPHN;S194;	___1
Q9NPQ8	Synembryn-A	RIC8A	16.5098	16.18	16.3671	16.8068	16.704	15.9551	16.3532	16.2898	15.8184	16.0068	-0.428864	0.00852117	0.0717991	MAGGRPEGQYSEDEDTDTDEYKEAKASINPV	T	441	RIC8A;T441;	___2
Q16851	UTP--glucose-1-phosphate uridylyltransferase	UGP2	13.8724	13.9741	14.1826	13.9981	14.1769	13.6601	14.0645	13.6247	13.6698	13.625	-0.311999	0.00852773	0.0717991	QELELSVKKELEKILTTASSHEFEHTKKDLD	T	41	UGP2;T41;	___1
P13535	Myosin-8	MYH8	15.6055	15.6001	15.6578	15.1305	15.6273	15.2162	15.3944	15.3963	15.0413	15.1034	-0.293931	0.00853524	0.0717991	ERASRAKAEKQRSDLSRELEEISERLEEAGG	S	1143	MYH8;S1143;	___2
P04843	Dolichyl-diphosphooligosaccharide--protein glycosyltransferase subunit 1	RPN1	15.8468	15.518	15.3715	15.5027	15.4292	15.2486	15.4738	15.0802	15.3589	14.926	-0.316128	0.00854412	0.0718101	EVVLAHLGGGSTSRATSFLLALEPELEARLA	T	67	RPN1;T67;	___1
Q8WZ42	Titin	TTN	14.9278	15.3558	15.5283	15.5561	14.9437	15.7349	15.5387	15.7334	15.8348	15.2627	0.358561	0.00855879	0.0718696	ARTTFKVPNLVKDAEYQFRVRAENRYGVSQP	Y	28654	TTN;Y28654;	___1
Q9UKX2	Myosin-2	MYH2	22.4839	22.5139	22.8459	22.8743	22.1373	23.0913	23.0456	23.1393	22.6719	22.847	0.387977	0.00859793	0.0721342	FSRQLDEKEALVSQLSRGKQAFTQQIEELKR	S	1308	MYH2;S1308;	___1
Q14324	Myosin-binding protein C, fast-type	MYBPC2	16.0585	16.2441	16.2015	16.1415	16.6081	16.6241	16.7966	16.6855	16.0781	16.8623	0.358555	0.00865923	0.0725842	KVTGKWYKNGVEVRPSKRITISHVGRFHKLV	S	481	MYBPC2;S481;	___1
Q14247	Src substrate cortactin	CTTN	14.5066	15.161	14.4515	14.7416	14.5304	14.1672	14.6197	14.3468	14.544	13.9851	-0.345646	0.0086833	0.0727217	EARRKLEEQARAKTQTPPVSPAPQPTEERLP	T	401	CTTN;T401;	___2
P16615	Sarcoplasmic/endoplasmic reticulum calcium ATPase 2	ATP2A2	18.6971	19.3352	19.3435	19.0963	19.131	18.5029	18.8774	18.9192	19.0769	18.4288	-0.35959	0.00873452	0.073086	THDNPLRREEMHLEDSANFIKYETNLTFVGC	S	580	ATP2A2;S580;	___1
Q9UPS8	Ankyrin repeat domain-containing protein 26	ANKRD26	13.071	13.0908	12.7926	13.304	13.337	12.5531	13.001	12.7358	12.9997	12.3962	-0.381893	0.00875382	0.0731311	DVQTSKAAEHDLEVASEEEQEREGSENNQPQ	S	530	ANKRD26;S530;	___1
Q8NEZ4	Histone-lysine N-methyltransferase 2C	KMT2C	15.9305	15.3281	15.9951	16.144	15.9186	16.4345	16.1908	16.2323	16.3291	15.9744	0.368937	0.00875786	0.0731311	KTLVLSDKHSPQKKSTVTNEVKTEVLSPNSK	T	2817	KMT2C;T2817;	___3
Q96GS4	Uncharacterized protein C17orf59	C17orf59	17.8049	17.5735	17.1931	16.9448	17.6512	17.4268	17.3738	16.9336	16.3482	16.966	-0.423824	0.00876307	0.0731311	IPPIDPEVLRDLERLSRELGGRVDRLLRGLG	S	268	C17orf59;S268;	___1
Q14315	Filamin-C	FLNC	22.0049	22.8001	22.9074	21.5847	22.0171	22.7741	23.732	22.661	22.5885	22.5619	0.600644	0.00878868	0.0732802	FPAVFGDFLGRERLGSFGSITRQQEGEASSQ	S	2233	FLNC;S2233;	___1
P29966	Myristoylated alanine-rich C-kinase substrate	MARCKS	13.9393	14.4789	13.9863	13.9302	14.2462	13.4768	14.1465	13.927	13.7499	13.5124	-0.353684	0.00880825	0.0733366	ASSTSSPKAEDGATPSPSNETPKKKKKRFSF	S	145	MARCKS;S145;	___1
Q9UQ35	Serine/arginine repetitive matrix protein 2	SRRM2	15.1886	14.9011	14.9455	15.0076	15.0356	14.6377	14.8424	14.6273	14.7906	14.8623	-0.263593	0.00881629	0.0733366	SHSGSISPYPKVKAQTPPGPSLSGSKSPCPQ	T	1003	SRRM2;T1003;	___1
Q9UPU5	Ubiquitin carboxyl-terminal hydrolase 24	USP24	18.3059	18.3544	18.0265	18.3523	18.5201	18.5434	18.4432	18.4671	18.667	18.7781	0.26792	0.00881867	0.0733366	VSNETSTGKTFQRTISAQDTLAYATALLNEK	S	2561	USP24;S2561;	___1
P00338	L-lactate dehydrogenase A chain	LDHA	14.6451	14.358	14.2714	14.6278	14.3216	13.4136	14.3525	14.0172	14.3742	13.7599	-0.461284	0.00882771	0.0733474	TLTSEEEARLKKSADTLWGIQKELQF_____	T	322	LDHA;T322;	___1
P12883;P13533	Myosin-7;Myosin-6	MYH7;MYH6	22.4276	23.1774	23.2415	23.1405	22.8644	22.5242	22.6175	22.7146	22.8424	22.3183	-0.366856	0.0088424	0.0733606	NRMAAEAQKQVKSLQSLLKDTQIQLDDAVRA	S	1648	MYH7;MYH6;S1648;	___1
Q5SSJ5	Heterochromatin protein 1-binding protein 3	HP1BP3	19.4203	19.2499	19.2959	19.3954	19.5888	18.777	18.9954	18.9802	19.5143	18.9104	-0.354572	0.00884478	0.0733606	RLCEPKEASYSLIRKYVSQYYPKLRVDIRPQ	Y	284	HP1BP3;Y284;	___1
P12882;Q9UKX2	Myosin-1;Myosin-2	MYH1;MYH2	18.8687	18.6429	18.9711	19.3475	18.7474	19.3409	18.8236	19.1875	19.5392	19.4313	0.348948	0.00887119	0.0735153	KLTKEKKALQEAHQQTLDDLQAEEDKVNTLT	T	1012	MYH1;MYH2;T1012;	___1
Q9H0B6	Kinesin light chain 2	KLC2	14.4773	13.7335	13.9745	14.2822	14.1993	13.4078	13.6001	13.272	13.599	14.3451	-0.488525	0.0088907	0.0735998	NPRMKRASSLNFLNKSVEEPTQPGGTGLSDS	S	589	KLC2;S589;	___1
A7MCY6	TANK-binding kinase 1-binding protein 1	TBKBP1	12.8165	13.3963	13.1341	13.154	13.0687	12.701	13.0301	12.7416	12.5293	12.9949	-0.314547	0.00889694	0.0735998	RTLLQEQARSGGQRHSPLSQRHSPAPQCPSP	S	335	TBKBP1;S335;	___1
P17661	Desmin	DES	16.0564	16.3259	16.6341	16.5034	15.9013	15.9429	15.8898	16.3493	15.9608	15.5439	-0.346887	0.00891788	0.0737087	SKPDLTAALRDIRAQYETIAAKNISEAEEWY	Y	281	DES;Y281;	___1
Q92625	Ankyrin repeat and SAM domain-containing protein 1A	ANKS1A	14.7853	14.913	14.7007	14.5607	14.7542	14.4613	14.4973	14.2016	14.7211	14.2597	-0.31458	0.00895459	0.0739476	TCSPTEDATMGSRSESLSNCSIGKKRLEKSP	S	647	ANKS1A;S647;	___1
Q00872	Myosin-binding protein C, slow-type	MYBPC1	18.0297	18.179	18.2277	18.3795	18.3982	18.3775	18.333	18.4958	18.7164	18.5764	0.256989	0.00897244	0.0740304	DWIVANKDLIDKTKFTITGLPTDAKIFVRVK	T	796	MYBPC1;T796;	___1
P20929	Nebulin	NEB	16.5825	16.2503	16.173	16.3674	16.4625	15.8771	16.0187	16.2154	16.1889	15.9668	-0.313763	0.00898342	0.0740493	EDWEADKSLFYPYNDSPELRRVAQAQKALSD	S	224	NEB;S224;	___1
Q8WZ42	Titin	TTN	14.3973	14.1754	14.4516	14.308	14.2067	14.0943	14.0024	14.3492	13.9559	13.5356	-0.320285	0.00899036	0.0740493	KDACREDVGHYVVKLTNSAGEAIETLNVIVL	T	23150	TTN;T23150;	___1
P10636	Microtubule-associated protein tau	MAPT	16.2743	16.322	16.0702	16.2738	16.0041	16.4481	16.3985	16.314	16.5784	16.4961	0.258193	0.0090048	0.0740625	EVDEDRDVDESSPQDSPPSKASPAQDGRPPQ	S	232	MAPT;S232;	___1
Q9UKV3	Apoptotic chromatin condensation inducer in the nucleus	ACIN1	15.8383	15.6357	15.306	15.6588	15.4731	15.8783	16.0085	15.5362	15.9878	15.9749	0.294771	0.00901266	0.0740625	GGLSPLSSPSDTKAESPAEKVPEESVLPLVQ	S	490	ACIN1;S490;	___1
Q6PKG0	La-related protein 1	LARP1	13.4118	13.7167	13.2057	13.0935	12.8261	14.5771	14.296	13.4066	13.4068	13.2236	0.531267	0.00901542	0.0740625	VPRQHYQKETESAPGSPRAVTPVPTKTEEVS	S	521	LARP1;S521;	___1
P10809	60 kDa heat shock protein, mitochondrial	HSPD1	14.3799	14.5578	14.2826	14.3708	14.487	13.7273	14.115	13.9299	14.2399	14.4549	-0.322237	0.00902826	0.0741037	KIPAMTIAKNAGVEGSLIVEKIMQSSSEVGY	S	488	HSPD1;S488;	___1
P45378	Troponin T, fast skeletal muscle	TNNT3	17.5273	17.4427	18.0261	18.585	17.7825	18.2397	17.6078	18.5201	18.7717	18.7493	0.505007	0.00907603	0.0744313	EIDKFEFGEKLKRQKYDITTLRSRIDQAQKH	Y	237	TNNT3;Y237;	___1
Q8WZ42	Titin	TTN	18.4596	18.3843	17.9644	18.3008	18.741	19.4317	18.9524	18.5842	18.4191	18.6987	0.447192	0.00909425	0.0745162	PIKEVTIMEEKERAYTLEEEAVSVQREEEYE	T	10658	TTN;T10658;	___1
Q8N2M8	CLK4-associating serine/arginine rich protein	CLASRP	15.3732	15.2048	15.266	15.3699	15.0371	15.6361	15.2515	15.841	15.5324	15.473	0.296578	0.00910474	0.0745192	PSPSPAREKLTRPAASPAVGEKLKKTEPAAG	S	547	CLASRP;S547;	___1
P20929	Nebulin	NEB	16.8407	17.31	17.2172	17.4499	16.8299	17.7163	17.2492	17.7944	17.468	17.4196	0.399984	0.00911603	0.0745192	GSLDVEKCKRATEILSDKIYRQPPDRFKFTS	S	2929	NEB;S2929;	___1
P20807	Calpain-3	CAPN3	17.6279	17.4492	17.6686	17.7594	17.8401	17.8657	17.5894	18.028	18.0047	18.3606	0.300647	0.00911821	0.0745192	VISASVAPRTAAEPRSPGPVPHPAQSKATEA	S	19	CAPN3;S19;	___1
P07108	Acyl-CoA-binding protein	DBI	14.9414	14.6994	14.1854	14.3818	14.6783	15.6214	15.0701	14.3797	14.6405	15.864	0.537913	0.00913389	0.0745829	TVGDINTERPGMLDFTGKAKWDAWNELKGTS	T	51	DBI;T51;	___1
Q15751	Probable E3 ubiquitin-protein ligase HERC1	HERC1	14.1686	14.5123	14.8983	14.535	14.7131	13.7614	14.863	13.8946	13.9629	13.6334	-0.542405	0.00918539	0.0749388	SSYPTTTVLPTRRAQTPPISSLPTSPSDEVG	T	2701	HERC1;T2701;	___1
Q9Y2W1	Thyroid hormone receptor-associated protein 3	THRAP3	18.1235	17.8971	17.7546	17.9675	17.945	17.7694	17.5297	17.7695	17.6906	17.6512	-0.255476	0.00920682	0.0750491	YGTGSASRASAVSELSPRERSPALKSPLQSV	S	243	THRAP3;S243;	___1
P40939	Trifunctional enzyme subunit alpha, mitochondrial;Long-chain enoyl-CoA hydratase;Long chain 3-hydroxyacyl-CoA dehydrogenase	HADHA	16.2134	16.05	16.0626	16.1996	16.2394	16.2108	15.8101	15.9147	15.4632	15.6778	-0.3377	0.00922475	0.0751198	NFTGSSALLTRTHINYGVKGDVAVVRINSPN	Y	43	HADHA;Y43;	___1
P09651	Heterogeneous nuclear ribonucleoprotein A1;Heterogeneous nuclear ribonucleoprotein A1, N-terminally processed	HNRNPA1	15.0195	14.9629	14.9799	15.1643	15.1022	14.8809	14.5237	14.9437	14.7223	14.8254	-0.266556	0.00923136	0.0751198	______________MSKSESPKEPEQLRKLF	S	2	HNRNPA1;S2;	___2
P27816	Microtubule-associated protein 4	MAP4	15.8044	16.1671	15.9315	16.0882	15.8203	15.5532	15.9175	15.9602	15.163	15.1883	-0.405881	0.00927859	0.0754393	TTTAAAVASTGPSSRSPSTLLPKKPTAIKTE	S	825	MAP4;S825;	___1
Q6NUQ4	Transmembrane protein 214	TMEM214	17.5597	17.9581	17.9484	18.3648	17.617	18.4695	18.005	18.4399	18.2136	18.6148	0.458972	0.00928837	0.0754541	VFSGNPSIWLKDLASYLNYKLQAPLSEPTLS	Y	148	TMEM214;Y148;	___1
Q9Y490	Talin-1	TLN1	16.0915	16.3446	16.1678	16.3101	16.4874	15.8546	16.1532	16.2037	15.7118	15.8917	-0.317268	0.00933207	0.0757411	AIVLDTASDVLDKASSLIEEAKKAAGHPGDP	S	1164	TLN1;S1164;	___1
Q6P0Q8	Microtubule-associated serine/threonine-protein kinase 2	MAST2	13.6032	13.4672	13.3419	13.5603	13.6139	13.7599	13.9621	13.6701	13.8601	13.6454	0.262247	0.00934968	0.0757411	FQPTADELHFLTKHFSTESVPDEEGRQSPAM	S	278	MAST2;S278;	___1
Q8WZ42	Titin	TTN	17.4405	17.1731	17.5859	17.586	17.5508	17.1052	17.0881	17.3379	17.2432	17.2887	-0.254662	0.00935336	0.0757411	VFTKNLANIEVSETDTIKLVCEVSKPGAEVI	T	13406	TTN;T13406;	___1
O75923	Dysferlin	DYSF	14.4333	15.073	14.933	14.8258	14.6764	15.3007	15.4982	15.2139	15.0031	14.7595	0.36678	0.00936495	0.0757411	RGRLLLSLETKLVEHSEQKVEDLPADDILRV	S	568	DYSF;S568;	___1
P46821	Microtubule-associated protein 1B;MAP1B heavy chain;MAP1 light chain LC1	MAP1B	17.8777	17.5766	17.3497	18.1362	18.033	16.9831	17.4068	17.4209	17.244	17.7403	-0.435627	0.00936905	0.0757411	LSPKSDISPLTPRESSPLYSPTFSDSTSAVK	S	1793	MAP1B;S1793;	___1
Q8WZ42	Titin	TTN	11.9955	12.1232	12.2037	12.1235	11.669	12.1288	11.8641	11.2932	11.4609	11.2576	-0.422105	0.00937168	0.0757411	VSVFNLHITKCDPSDTGEYQCIVSNEGGSCS	T	5949	TTN;T5949;	___1
P54578	Ubiquitin carboxyl-terminal hydrolase 14	USP14	13.6543	13.9548	13.7326	13.6167	13.9137	13.6523	13.6792	13.42	13.3819	13.2117	-0.305389	0.00942471	0.07608	QKLEAIEDDSVKETDSSSASAATPSKKKSLI	S	228	USP14;S228;	___1
Q58WW2	DDB1- and CUL4-associated factor 6	DCAF6	14.8857	15.5093	15.302	14.9106	15.0519	14.5589	14.9882	15.1085	14.7133	14.7459	-0.308923	0.00942967	0.07608	PRARPESERERDGEQSPNVSLMQRMSDMLSR	S	336	DCAF6;S336;	___1
Q8WZ42	Titin	TTN	15.2038	15.2477	15.5263	15.4185	15.1709	14.5595	14.9902	15.2487	15.1347	15.0883	-0.309171	0.00945393	0.0761497	ENRFGIGPPVETIQRTTARDPIYPPDPPIKL	T	16930	TTN;T16930;	___1
P12883	Myosin-7	MYH7	15.8568	16.0325	16.1049	15.6752	15.8484	15.4993	15.5173	15.5579	15.7964	15.6401	-0.30137	0.00945439	0.0761497	KGFPNRILYGDFRQRYRILNPAAIPEGQFID	Y	722	MYH7;Y722;	___1
Q6NUK4	Receptor expression-enhancing protein 3	REEP3	14.8632	14.7579	14.8357	15.1854	15.1111	14.3626	14.5702	14.7952	14.9117	14.6194	-0.29887	0.00950173	0.0764659	KDGDEKTDEEAEGPYSDNEMLTHKGLRRSQS	S	210	REEP3;S210;	___1
Q14324	Myosin-binding protein C, fast-type	MYBPC2	16.9289	17.0739	17.353	17.6311	17.2019	17.8494	17.4274	17.9576	17.2895	17.9091	0.448805	0.00951195	0.0764752	AEEPTGVFLKKPDSVSVETGKDAVVVAKVNG	S	62	MYBPC2;S62;	___1
Q99959	Plakophilin-2	PKP2	13.3668	13.576	13.7563	13.4294	13.7245	12.5533	13.2034	13.551	13.1964	13.4914	-0.371507	0.00951903	0.0764752	GRRAHLTVGQAAAGGSGNLLTERSTFTDSQL	S	329	PKP2;S329;	___1
Q9P016	Thymocyte nuclear protein 1	THYN1	17.0409	17.0478	16.5092	15.3688	17.1106	15.3979	15.7219	16.2725	16.0433	15.2469	-0.878935	0.00960104	0.0770687	SEPESRLEKGVDVKFSIEDLKAQPKQTTCWD	S	76	THYN1;S76;	___1
P35749	Myosin-11	MYH11	17.0067	17.2991	16.4528	16.7792	16.3898	16.7788	16.5278	16.061	16.2178	16.3597	-0.396508	0.009633	0.0771978	SRRSGGRRVIENADGSEEETDTRDADFNGTK	S	1954	MYH11;S1954;	___1
P20929	Nebulin	NEB	17.8549	17.8932	17.9522	18.1225	17.8108	17.5974	17.732	17.9315	17.5537	17.3464	-0.294525	0.00963343	0.0771978	KSEHSEAPDHHLSTYSDGGVFAVSTAYKHAK	S	6567	NEB;S6567;	___1
Q96SB4	SRSF protein kinase 1	SRPK1	15.0371	14.8429	14.4348	14.7244	14.8623	14.6704	14.5413	14.5558	13.8962	14.3377	-0.380018	0.00964722	0.077243	HSESDLPEQEEEILGSDDDEQEDPNDYCKGG	S	51	SRPK1;S51;	___1
Q5VYJ5	MAM and LDL-receptor class A domain-containing protein 1	MALRD1	17.8413	17.4133	17.5927	17.5307	17.8311	17.4006	17.3194	17.3094	17.4742	17.3398	-0.273105	0.00967929	0.0774017	QFYYAMESSVLRVRLYNNKEEEIFWTYNIST	Y	367	MALRD1;Y367;	___1
P12883	Myosin-7	MYH7	16.2162	17.0147	17.1918	16.6708	16.5002	16.236	16.5723	16.5714	16.3608	15.6241	-0.445815	0.00968952	0.0774017	KFKLKQREEQAEPDGTEEADKSAYLMGLNSA	T	378	MYH7;T378;	___1
Q96S44	TP53-regulating kinase	TP53RK	15.3589	15.5799	15.4162	15.0978	15.3273	14.9765	15.3185	15.4021	14.6917	14.6134	-0.355568	0.00969156	0.0774017	________MAAARATTPADGEEPAPEAEALA	T	8	TP53RK;T8;	___1
P11055;P13535;Q9UKX2;Q9UKX3	Myosin-3;Myosin-8;Myosin-2;Myosin-13	MYH3;MYH8;MYH2;MYH13	16.9189	16.9322	17.5306	17.9852	16.6834	17.8129	17.3277	17.9041	17.8735	17.5771	0.489015	0.00971184	0.0774984	CMFPKATDTSFKNKLYDQHLGKSANFQKPKV;CMFPKATDTSFKNKLYDQHLGKSNNFQKPKP;CMFPKATDTSFKNKLYDQHLGKSNNFQKPKV	Y	556	MYH3;MYH8;MYH2;MYH13;Y556;	___1
Q15772	Striated muscle preferentially expressed protein kinase	SPEG	14.7833	14.3525	14.3718	14.5822	14.602	14.2307	14.5151	14.0354	14.2441	13.5606	-0.421207	0.00972923	0.0775523	QSLSPAKEVVSSPGSSPRSSPRPEGTTLRQG	S	2945	SPEG;S2945;	___2
P27448	MAP/microtubule affinity-regulating kinase 3	MARK3	12.8531	13.1507	12.9049	13.1022	13.3028	12.4944	12.9955	12.9466	12.4002	11.8279	-0.529821	0.00973537	0.0775523	GKENSTIPDQRTPVASTHSISSAATPDRIRF	S	540	MARK3;S540;	___2
P28331	NADH-ubiquinone oxidoreductase 75 kDa subunit, mitochondrial	NDUFS1	15.5933	15.8112	15.6291	15.267	15.6882	15.2167	15.4596	15.6323	14.9915	15.076	-0.32255	0.00974317	0.0775523	LVPPQLTIKDFYMTDSISRASQTMAKCVKAV	S	699	NDUFS1;S699;	___1
Q8WZ42	Titin	TTN	17.0847	17.6387	17.6333	17.637	16.8578	18.1194	18.282	17.4905	18.8505	17.1629	0.610759	0.00976441	0.0776561	ASIAGSAIATLQKELSATSSAQKITKSVKAP	S	847	TTN;S847;	___1
P12883;P13533;Q9UKX3;Q9Y623	Myosin-7;Myosin-6;Myosin-13;Myosin-4	MYH7;MYH6;MYH13;MYH4	22.4657	23.0983	23.5791	23.1913	23.2234	22.2789	22.6819	23.08	23.0231	22.349	-0.428957	0.00979128	0.0777387	NSSRFGKFIRIHFGATGKLASADIETYLLEK	T	255	MYH7;MYH6;MYH13;MYH4;T255;	___1
P21796	Voltage-dependent anion-selective channel protein 1	VDAC1	15.7444	16.4023	16.0719	16.3182	16.3851	15.2977	15.8095	15.8612	16.125	16.0828	-0.349118	0.00979201	0.0777387	LKTKSENGLEFTSSGSANTETTKVTGSLETK	S	46	VDAC1;S46;	___1
P84157	Matrix-remodeling-associated protein 7	MXRA7	16.0018	15.7023	16.1045	16.2921	16.0585	15.0864	14.4483	15.3619	16.4357	15.7608	-0.61322	0.0098101	0.0777387	EGPEEEDGEGFSFKYSPGKLRGNQYKKMMTK	S	144	MXRA7;S144;	___1
Q9UN37	Vacuolar protein sorting-associated protein 4A	VPS4A	13.8636	14.5924	13.7862	13.979	13.7357	13.1677	13.8972	13.0796	14.2323	12.3617	-0.643705	0.00982074	0.0777387	PVKENQSEGKGSDSDSEGDNPEKKKLQEQLM	S	99	VPS4A;S99;	___2
Q13555	Calcium/calmodulin-dependent protein kinase type II subunit gamma	CAMK2G	14.6914	15.6896	14.8246	14.5396	14.6379	16.4804	16.0767	15.0379	15.3359	14.8694	0.683441	0.0098233	0.0777387	KGAFSVVRRCVKKTSTQEYAAKIINTKKLSA	T	37	CAMK2G;T37;	___1
P07195	L-lactate dehydrogenase B chain	LDHB	13.5648	13.3669	13.3974	13.0183	13.5076	12.9269	13.2604	13.15	13.0356	12.7173	-0.352953	0.00982403	0.0777387	EVFLSLPCILNARGLTSVINQKLKDDEVAQL	T	302	LDHB;T302;	___1
Q9BYB0	SH3 and multiple ankyrin repeat domains protein 3	SHANK3	17.9739	17.7237	17.6007	17.6789	17.9624	17.3336	17.6174	17.6461	17.0319	17.5927	-0.343581	0.0098516	0.0778023	GPSGLASPRPLQRSASDINLKGEAQPAASPG	S	375	SHANK3;S375;	___1
P30622	CAP-Gly domain-containing linker protein 1	CLIP1	16.5114	16.6084	16.3282	16.0329	16.4691	16.261	16.1912	16.1265	15.9416	16.0606	-0.273851	0.00985309	0.0778023	ISNLTKTASESISNLSEAGSIKKGERELKIG	S	200	CLIP1;S200;	___1
Q7Z404	Transmembrane channel-like protein 4	TMC4	15.789	15.731	15.5297	15.6049	15.4701	15.5054	15.6901	15.3248	15.0758	14.8504	-0.335617	0.00985671	0.0778023	_MEENPTLESEAWGSSRGWLAPREARGAPCS	S	15	TMC4;S15;	___3
O75128	Protein cordon-bleu	COBL	19.5594	19.1021	19.8803	20.289	20.2778	20.0708	19.7757	20.1044	20.6521	20.7972	0.458342	0.00987361	0.0778708	LLRDNIAGEELELSKSLNELGIKELYAWDNR	S	212	COBL;S212;	___1
P12883	Myosin-7	MYH7	16.4679	16.5196	16.568	16.2759	16.504	15.9156	16.2726	16.1581	16.3347	16.2486	-0.281166	0.00989845	0.0779389	_MGDSEMAVFGAAAPYLRKSEKERLEAQTRP	Y	15	MYH7;Y15;	___1
Q5JTV8	Torsin-1A-interacting protein 1	TOR1AIP1	15.1171	15.0506	15.1298	15.7045	15.4787	14.642	14.6255	15.1211	14.9379	15.3012	-0.370628	0.0098987	0.0779389	ATSVQQKVNFSEEGETEEDDQDSSHSSVTTV	T	220	TOR1AIP1;T220;	___1
P02671	Fibrinogen alpha chain;Fibrinopeptide A;Fibrinogen alpha chain	FGA	16.2188	16.1371	16.9899	15.1915	15.404	14.9342	15.5358	15.9478	15.3351	14.9804	-0.641615	0.00992111	0.0780505	YSKQFTSSTSYNRGDSTFESKSYKMADEAGS	S	594	FGA;S594;	___1
P69905	Hemoglobin subunit alpha	HBA1	18.7249	18.3357	18.3805	17.3598	17.6482	19.1002	19.1932	18.2982	18.6816	18.1244	0.589724	0.00993554	0.0780661	TPAVHASLDKFLASVSTVLTSKYR_______	S	134	HBA1;S134;	___1
Q9UKX2	Myosin-2	MYH2	16.3547	16.22	16.5052	16.6864	16.2908	16.3836	16.7038	16.8226	16.8973	16.6836	0.28676	0.00994965	0.0780661	LNETVVGLYQKSAMKTLAQLFSGAQTAEGEG	T	619	MYH2;T619;	___1
P17544	Cyclic AMP-dependent transcription factor ATF-7	ATF7	11.568	11.7552	11.9498	12.3581	11.7259	11.5198	11.3345	11.6623	11.369	11.6011	-0.374024	0.00995083	0.0780661	QGYLESPKESSEPTGSPAPVIQHSSATAPSN	S	423	ATF7;S423;	___1
Q8WZ42	Titin	TTN	17.2364	16.7993	17.0139	17.1738	16.8416	17.7828	17.185	17.2481	17.4254	16.991	0.313486	0.00996812	0.0780661	QAPHFKEELRNLNVRYQSNATLVCKVTGHPK	Y	31868	TTN;Y31868;	___1
Q9Y4H2	Insulin receptor substrate 2	IRS2	14.3975	14.5118	14.3791	13.8716	14.2027	13.8963	14.1359	14.3023	13.6782	13.7395	-0.322073	0.0099728	0.0780661	AAAGARPVSVAGSPLSPGPVRAPLSRSHTLS	S	391	IRS2;S391;	___1
Q9NW82	WD repeat-containing protein 70	WDR70	14.7466	14.7853	15.1324	15.2337	14.8333	15.6273	14.9704	15.5119	15.76	14.8682	0.401303	0.00998079	0.0780661	DRDGFEVMECIKGDQYIVDMANTKGHTAMLH	Y	272	WDR70;Y272;	___1
P14621	Acylphosphatase-2	ACYP2	15.5083	15.691	15.7068	15.8182	15.81	15.1476	15.5176	15.5546	15.5599	15.4965	-0.251613	0.00998079	0.0780661	DRTNFSNEKTISKLEYSNFSIRY________	Y	92	ACYP2;Y92;	___1
P06753	Tropomyosin alpha-3 chain	TPM3	18.1852	19.1071	18.1366	17.3449	18.1064	17.9929	18.5648	17.5745	16.0326	16.5823	-0.826622	0.00999797	0.078136	EGDLERTEERAELAESKCSELEEELKNVTNN	S	189	TPM3;S189;	___1
P54296	Myomesin-2	MYOM2	15.6206	16.2796	16.4995	16.5483	15.859	16.5196	16.4695	16.7931	16.607	16.3829	0.393037	0.0100069	0.0781393	VEQAKYVSMTIKGVTSEDSGKYSINIKNKYG	S	1410	MYOM2;S1410;	___1
Q8N3K9	Cardiomyopathy-associated protein 5	CMYA5	15.5955	15.5276	15.5578	15.2556	15.6611	15.27	15.2927	15.5721	14.6934	15.0829	-0.337297	0.0100149	0.0781393	EQKELGSERKEEDQLSSEVVTEKAQKELKKS	S	3492	CMYA5;S3492;	___1
P36871	Phosphoglucomutase-1	PGM1	15.8334	16.3163	16.4472	16.4849	16.5029	15.785	15.8618	16.1866	15.823	16.2638	-0.332907	0.0100273	0.078155	GTGSAGATIRLYIDSYEKDVAKINQDPQVML	Y	521	PGM1;Y521;	___1
P08133	Annexin A6	ANXA6	11.1578	12.6947	12.4444	11.9839	12.7288	10.3443	11.6514	12.3572	11.7867	11.2183	-0.730342	0.0100334	0.078155	ITSRSNRQRQEVCQSYKSLYGKDLIADLKYE	Y	62	ANXA6;Y62;	___3
Q8WZ42	Titin	TTN	18.0679	18.4076	18.175	18.0965	18.3643	17.9266	17.8901	18.0772	17.9354	17.9852	-0.259385	0.0100676	0.078357	SGKPPPTVTWNMNERTLPQEATIETTAISSS	T	17491	TTN;T17491;	___1
Q16666	Gamma-interferon-inducible protein 16	IFI16	15.6072	15.6699	15.4669	15.8362	16.0218	14.6363	15.2377	15.6473	15.4089	15.5363	-0.427109	0.0100807	0.0783947	GPALSRKRKKEVDATSPAPSTSSTVKTEGAE	S	106	IFI16;S106;	___1
P08237	ATP-dependent 6-phosphofructokinase, muscle type	PFKM	17.7859	16.964	17.7438	17.7704	17.9639	17.9594	18.1252	17.9713	18.0951	18.147	0.413978	0.010124	0.0786494	MDEKKFDEALKLRGRSFMNNWEVYKLLAHVR	S	377	PFKM;S377;	___1
Q15036	Sorting nexin-17	SNX17	14.9162	14.758	14.5011	14.7405	14.215	15.4983	15.3904	14.4883	14.949	14.8304	0.405126	0.0101379	0.0786494	KMLRRRVGGTLRRSDSQQAVKSPPLLESPDA	S	409	SNX17;S409;	___1
P13804	Electron transfer flavoprotein subunit alpha, mitochondrial	ETFA	14.7564	14.7529	14.6712	14.6897	14.75	14.7378	14.5092	14.4782	14.1451	14.3675	-0.276491	0.0101384	0.0786494	KVFSVRGTSFDAAATSGGSASSEKASSTSPV	S	179	ETFA;S179;	___1
Q8WZ42	Titin	TTN	18.1547	18.34	18.6491	18.3483	18.1131	18.6739	18.8362	18.7489	18.541	18.302	0.299339	0.010159	0.0787422	KVLDRPGPPEGPLKVTGVTAEKCYLAWNPPL	T	25739	TTN;T25739;	___1
Q8WZ42	Titin	TTN	15.5987	15.7212	16.0353	15.8982	15.8835	15.9764	15.8975	16.0753	16.3165	16.2371	0.273193	0.0101753	0.0787422	DSVSLTWTDPKKTGGSPITGYHLEFKERNSL	S	21132	TTN;S21132;	___1
Q12888	Tumor suppressor p53-binding protein 1	TP53BP1	14.7734	14.6354	15.0859	14.7725	15.1304	14.3514	14.7422	14.9437	14.0303	14.1521	-0.435601	0.0101795	0.0787422	SHRIDEDGENTQIEDTEPMSPVLNSKFVPAE	T	548	TP53BP1;T548;	___1
P55196	Afadin	MLLT4	15.1494	15.2991	15.4477	15.1277	15.3204	14.7974	15.049	15.3284	14.9927	14.6596	-0.303429	0.0101836	0.0787422	RADHRSSPNVANQPPSPGGKSAYASGTTAKI	S	1182	MLLT4;S1182;	___2
Q6H8Q1	Actin-binding LIM protein 2	ABLIM2	17.0124	16.5762	16.4596	16.8785	16.7769	16.4151	16.0801	16.2487	16.7053	16.6489	-0.321104	0.0102211	0.0789674	RQAARTEDRNKETRTSSESIISVPASSTSGS	S	279	ABLIM2;S279;	___1
P19634	Sodium/hydrogen exchanger 1	SLC9A1	14.9666	15.029	14.8301	14.9761	15.0339	14.169	14.8352	15.0621	14.2967	14.4263	-0.409239	0.0102433	0.0790744	SSPGTDDVFTPAPSDSPSSQRIQRCLSDPGP	S	785	SLC9A1;S785;	___1
Q8WZ42	Titin	TTN	17.1987	16.4641	17.165	17.0535	16.7651	18.2845	17.0279	17.425	17.4721	16.8749	0.487592	0.0102608	0.0791452	QVNVVDRPGPPVGPVSFDEVTKDYMVISWKP	S	17847	TTN;S17847;	___1
P10916	Myosin regulatory light chain 2, ventricular/cardiac muscle isoform	MYL2	17.7471	18.5357	18.4677	18.2006	18.0539	17.4567	18.1206	18.3027	17.5769	17.7009	-0.369461	0.0102737	0.0791668	DVTGNLDYKNLVHIITHGEEKD_________	T	160	MYL2;T160;	___1
Q96L96	Alpha-protein kinase 3	ALPK3	14.9308	14.9045	14.6801	14.7983	14.5565	14.785	14.3175	14.4567	14.5238	14.4069	-0.276069	0.0102803	0.0791668	DGEATTPEERESPTVSPRGPRKSLVPGSPGT	S	1394	ALPK3;S1394;	___2
Q8WZ42	Titin	TTN	16.6824	16.903	16.7941	17.0407	16.7278	17.0928	16.9741	17.0162	17.221	17.0801	0.247228	0.0103211	0.0794034	VNKYDAGKYILTLENSCGKKEYTIVVKVLDT	S	20698	TTN;S20698;	___1
P12882;P13535;Q9UKX2;Q9Y623	Myosin-1;Myosin-8;Myosin-2;Myosin-4	MYH1;MYH8;MYH2;MYH4	16.559	16.4337	17.0212	17.3293	16.2277	17.2693	16.8691	17.2863	17.149	17.3421	0.469016	0.0103278	0.0794034	ESGAGKTVNTKRVIQYFATIAVTGEKKKDES;ESGAGKTVNTKRVIQYFATIAVTGEKKKEEI;ESGAGKTVNTKRVIQYFATIAVTGEKKKEEP;ESGAGKTVNTKRVIQYFATIAVTGEKKKEEV	Y	195	MYH1;MYH8;MYH2;MYH4;Y195;	___1
O14737	Programmed cell death protein 5	PDCD5	15.9475	14.1738	14.9276	15.5703	15.7314	14.3778	13.5399	15.161	14.504	15.0729	-0.738965	0.0103491	0.0795023	KFNRRKVMDSDEDDDY_______________	Y	125	PDCD5;Y125;	___1
Q6ZS17	Protein FAM65A	FAM65A	14.6896	14.7079	14.4642	14.3066	14.424	14.0192	14.4924	14.3479	13.9004	14.2846	-0.309561	0.0103666	0.0795725	RPQRRLLSARVNRSQSFAGVLGSHERGPSLS	S	22	FAM65A;S22;	___1
Q9HBL0	Tensin-1	TNS1	12.8612	12.2776	12.2746	13.0143	12.7939	12.1253	12.3109	12.1925	12.1062	12.4875	-0.399843	0.0103872	0.0796657	HQGNLASGLHSNAIASPGSPSLGRHLGGSGS	S	1294	TNS1;S1294;	___1
Q8WZ42	Titin	TTN	16.0674	16.1114	15.8525	15.9827	16.1676	16.4397	16.6007	16.2346	16.0506	16.2551	0.279813	0.0104065	0.0797096	VEKRESGTTAWQLVNSSVKRTQIKVTHLTKY	S	29720	TTN;S29720;	___1
Q9BV79	Trans-2-enoyl-CoA reductase, mitochondrial	MECR	14.7538	14.2822	14.5228	14.2108	14.3194	13.7081	14.494	14.3886	13.3776	13.5918	-0.505779	0.0104097	0.0797096	SYSASAEPARVRALVYGHHGDPAKVVELKNL	Y	48	MECR;Y48;	___1
Q8WZ42	Titin	TTN	15.0332	14.4146	14.5682	14.682	15.2506	15.1917	15.2447	15.2174	15.0202	15.1565	0.376383	0.0104197	0.0797213	TKGSDKWATCATVKVTEATITGLIQGEEYSF	T	23031	TTN;T23031;	___1
O94905	Erlin-2	ERLIN2	14.7225	14.801	14.8638	14.5282	15.1647	14.4709	14.6026	14.5559	14.5101	14.4206	-0.304032	0.0104438	0.0798412	YFGKDIPNMFMDSAGSVSKQFEGLADKLSFG	S	311	ERLIN2;S311;	___1
P48788	Troponin I, fast skeletal muscle	TNNI2	15.9792	15.7243	15.3514	15.6227	15.6811	16.38	15.902	15.9475	15.6353	16.1464	0.330522	0.0104561	0.079871	EKRNRAITARRQHLKSVMLQIAATELEKEES	S	20	TNNI2;S20;	___1
O95810	Serum deprivation-response protein	SDPR	18.0739	18.1395	17.5487	18.2265	18.3253	17.6586	17.9024	17.4356	17.7782	17.974	-0.312997	0.0104782	0.0799252	KSLTSNHQKISSGKSSPFKVSPLTFGRKKVR	S	288	SDPR;S288;	___2
Q9NZT2	Opioid growth factor receptor	OGFR	12.7417	12.9872	13.1004	13.0832	13.0279	12.4498	12.8357	13.0527	12.6432	12.2578	-0.340213	0.0104824	0.0799252	PGPRPAGPAGDEPAESPSETPGPSPAGPTRD	S	577	OGFR;S577;	___1
Q14324	Myosin-binding protein C, fast-type	MYBPC2	16.4128	15.7092	16.4015	16.1698	16.2764	16.9386	16.4734	16.4881	16.2262	16.6554	0.362392	0.0104885	0.0799252	LTLKWFKNGQEIKPSSKYVFENVGKKRILTI	S	300	MYBPC2;S300;	___1
Q7Z460	CLIP-associating protein 1	CLASP1	16.2711	16.3781	16.21	16.4739	16.3625	16.0519	16.0903	16.1302	15.9766	16.2219	-0.244958	0.0105059	0.079926	SLRGVTEAIEKFSFRSQEDLNEPIKRDGKKE	S	1196	CLASP1;S1196;	___1
P0DMV9	Heat shock 70 kDa protein 1B;Heat shock 70 kDa protein 1A	HSPA1B;HSPA1A	14.4882	15.1086	15.0162	14.9855	14.9891	14.3679	14.8014	14.6148	14.7086	14.7039	-0.278177	0.0105124	0.079926	GPGGFGAQGPKGGSGSGPTIEEVD_______	S	633	HSPA1B;HSPA1A;S633;	___1
P51858	Hepatoma-derived growth factor	HDGF	13.0079	13.6688	12.839	12.9099	13.0441	13.1891	13.7062	13.4732	13.4373	13.3718	0.341588	0.0105139	0.079926	AAEGDGDKKGNAEGSSDEEGKLVIDEPAKEK	S	133	HDGF;S133;	___1
E9PB15	Putative protein PTGES3L	PTGES3L	16.3798	15.9938	16.1153	16.015	16.2648	15.8178	16.0603	15.9394	15.772	15.3747	-0.360928	0.0105639	0.0802416	KRPPPAMDDLDDDSDSADDATSN________	S	159	PTGES3L;S159;	___2
P02787	Serotransferrin	TF	13.7897	13.6398	13.9904	14.1402	13.5762	14.0736	13.7218	14.1956	14.5364	14.5249	0.383196	0.0105876	0.080311	FRDDTVCLAKLHDRNTYEKYLGEEYVKAVGN	T	665	TF;T665;	___1
Q68EM7	Rho GTPase-activating protein 17	ARHGAP17	17.9509	17.8067	18.2725	17.7673	17.917	18.2113	18.4079	18.3392	18.419	17.9469	0.321961	0.01059	0.080311	GNDSDSGTLERKRPASMAVMEGDLVKKESFG	S	484	ARHGAP17;S484;	___1
Q9NYF8	Bcl-2-associated transcription factor 1	BCLAF1	15.7369	14.9722	15.2895	15.5593	15.7727	14.5992	14.9927	15.3269	15.0701	15.0875	-0.45084	0.0106432	0.0805804	SQEEPKDTFEHDPSESIDEFNKSSATSGDIW	S	198	BCLAF1;S198;	___1
P08237	ATP-dependent 6-phosphofructokinase, muscle type	PFKM	18.573	18.3801	18.7436	18.9992	18.8474	18.9039	18.8625	18.8889	19.3434	18.998	0.290684	0.010644	0.0805804	FDSRKNVLGHMQQGGSPTPFDRNFATKMGAK	S	667	PFKM;S667;	___1
E9PB15	Putative protein PTGES3L	PTGES3L	15.0852	14.833	14.5181	14.284	14.9562	14.1428	14.7988	14.5742	13.6465	14.0854	-0.48577	0.010651	0.0805804	KRPPPAMDDLDDDSDSADDATSN________	S	159	PTGES3L;S159;	___1
Q9NS62	Thrombospondin type-1 domain-containing protein 1	THSD1	14.1916	14.0435	14.1376	13.8344	13.7742	13.5335	13.8595	13.828	13.5866	13.7362	-0.287525	0.0106839	0.0806899	SERSHARNAHFRRTASFHEARQARPFRERSM	S	655	THSD1;S655;	___1
Q8WZ42	Titin	TTN	15.4366	15.6168	15.6595	15.4092	15.6637	15.0427	15.469	15.3694	15.1882	15.4574	-0.251834	0.0106965	0.0806899	DMARVREPVISAVEQTAQRTTTTAVHIQPAQ	T	449	TTN;T449;	___1
P10636	Microtubule-associated protein tau	MAPT	18.0218	18.039	18.4731	18.2729	18.1437	17.5889	17.9081	17.8644	18.2356	17.8188	-0.306925	0.0106994	0.0806899	HGAEIVYKSPVVSGDTSPRHLSNVSSTGSID	T	720	MAPT;T720;	___3
P31040	Succinate dehydrogenase [ubiquinone] flavoprotein subunit, mitochondrial	SDHA	17.5062	17.3974	17.7239	17.7944	17.5158	18.1806	17.5352	17.7603	17.9794	18.2023	0.344038	0.0106996	0.0806899	HAREDYKVRIDEYDYSKPIQGQQKKPFEEHW	S	607	SDHA;S607;	___1
Q5VST9	Obscurin	OBSCN	15.2857	14.8898	15.0271	15.0312	14.7949	14.5195	14.9621	14.6383	14.6058	14.6836	-0.32389	0.0107215	0.0807403	SAQGYLSSREQEGTESTTDEGQLPQVVEELR	S	5252	OBSCN;S5252;	___1
Q9H1E3	Nuclear ubiquitous casein and cyclin-dependent kinase substrate 1	NUCKS1	15.4045	15.3064	14.8511	15.122	15.0928	15.1502	14.6851	14.9267	14.8157	14.6029	-0.319234	0.0107251	0.0807403	KEKTPSPKEEDEEPESPPEKKTSTSPPPEKS	S	214	NUCKS1;S214;	___3
O15439	Multidrug resistance-associated protein 4	ABCC4	15.3488	15.464	15.5255	15.6648	15.5549	15.3266	15.3209	15.2766	15.3019	14.8942	-0.287575	0.0107318	0.0807403	LKKDNEESEQPPVPGTPTLRNRTFSESSVWS	T	646	ABCC4;T646;	___1
Q8WZ42	Titin	TTN	20.1043	20.5255	20.3422	20.5515	20.5387	21.068	20.9756	20.5777	20.403	20.9611	0.384611	0.0107491	0.0808058	LSQDDLEIVRPARRRTPSPDYDFYYRPRRRS	T	32998	TTN;T32998;	___1
P08651	Nuclear factor 1 C-type	NFIC	15.4963	15.714	15.5314	15.5926	15.9819	15.2588	15.3804	15.3921	15.5302	15.3622	-0.278513	0.0107925	0.0809437	EGGISSPVKKTEMDKSPFNSPSPQDSPRLSS	S	333	NFIC;S333;	___2
P08651	Nuclear factor 1 C-type	NFIC	15.4963	15.714	15.5314	15.5926	15.9819	15.2588	15.3804	15.3921	15.5302	15.3622	-0.278513	0.0107925	0.0809437	PVKKTEMDKSPFNSPSPQDSPRLSSFTQHHR	S	339	NFIC;S339;	___2
Q8WZ42	Titin	TTN	16.5374	15.9728	16.1443	16.2116	16.3318	16.8554	16.2653	16.4046	16.681	16.4379	0.289267	0.0107931	0.0809437	NIRMTFENNVASLYLSGIEVKHDGKYVCQAK	S	5473	TTN;S5473;	___1
P10916	Myosin regulatory light chain 2, ventricular/cardiac muscle isoform	MYL2	16.9142	17.3099	16.8345	16.7685	16.8368	16.4797	16.7416	16.8668	16.3109	16.6865	-0.31569	0.0108259	0.0810112	KEEVDQMFAAFPPDVTGNLDYKNLVHIITHG	T	147	MYL2;T147;	___1
Q8N3K9	Cardiomyopathy-associated protein 5	CMYA5	14.42	14.9184	14.8407	14.8479	14.8224	14.5714	14.5225	14.5514	14.4407	13.9538	-0.361913	0.0108274	0.0810112	PDNKVAEQEDLETQPSPSVEKAVTVIDPEGT	S	2207	CMYA5;S2207;	___1
P51114	Fragile X mental retardation syndrome-related protein 1	FXR1	12.9631	13.2929	12.73	12.8349	13.0699	12.6062	13.07	12.4659	12.6619	12.6774	-0.281873	0.0108277	0.0810112	RGPNYTSGYGTNSELSNPSETESERKDELSD	S	406	FXR1;S406;	___2
Q9H987	Synaptopodin 2-like protein	SYNPO2L	15.9604	15.8641	15.3821	15.3729	15.9709	15.3635	15.3178	15.3067	15.4349	15.4491	-0.335685	0.0108769	0.081315	PVASPRPFQPGGGAPTPAPSIFNRSARPFTP	T	458	SYNPO2L;T458;	___1
Q13884	Beta-1-syntrophin	SNTB1	17.1072	16.4525	16.9697	17.0854	17.1817	16.9056	15.8319	16.4544	16.4867	17.0547	-0.41264	0.0108953	0.0813252	AGAGHPGAGGAQPPDSPAGVRTAFTDLPEQV	S	87	SNTB1;S87;	___1
Q9Y6D5	Brefeldin A-inhibited guanine nucleotide-exchange protein 2	ARFGEF2	16.3714	16.4866	16.1576	16.0999	16.4272	15.8538	16.2547	15.6463	15.9801	16.2864	-0.304325	0.0108954	0.0813252	EDSSEKHLDVDLDRQSLSSIDKNPSERGQSQ	S	1511	ARFGEF2;S1511;	___2
A4UGR9	Xin actin-binding repeat-containing protein 2	XIRP2	16.0349	15.9775	16.0327	15.7609	15.8279	16.2227	15.9987	16.2352	16.3568	16.1594	0.267793	0.0109141	0.0813294	VISKSLDERKQLSIDSANCLSHTVPGTSAPR	S	2321	XIRP2;S2321;	___1
P16615	Sarcoplasmic/endoplasmic reticulum calcium ATPase 2	ATP2A2	19.9677	20.8714	20.7069	20.3126	20.5287	19.7621	20.518	19.8697	20.354	19.3198	-0.512703	0.010921	0.0813294	GCVGMLDPPRIEVASSVKLCRQAGIRVIMIT	S	609	ATP2A2;S609;	___1
O43707;P12814;P35609	Alpha-actinin-4;Alpha-actinin-1;Alpha-actinin-2	ACTN4;ACTN1;ACTN2	15.8641	16.3022	16.5191	16.6879	16.3886	16.4883	16.856	16.803	16.6107	16.6808	0.335393	0.0109218	0.0813294	LSDIKALIRKHEAFESDLAAHQDRVEQIAAI;LSEIKALLKKHEAFESDLAAHQDRVEQIAAI;LTEVRALLRKHEAFESDLAAHQDRVEQIAAI	S	449	ACTN4;ACTN1;ACTN2;S449;	___1
P46459	Vesicle-fusing ATPase	NSF	13.6503	13.994	14.16	14.1206	13.9111	13.3111	13.6031	14.2132	13.4488	13.4911	-0.353734	0.0109454	0.0814411	LSLTNCAVVNEKDFQSGQHVIVRTSPNHRYT	S	31	NSF;S31;	___1
Q02218	2-oxoglutarate dehydrogenase, mitochondrial;2-oxoglutarate dehydrogenase-like, mitochondrial	OGDH;OGDHL	14.9189	14.267	14.8801	14.8347	14.9658	15.3646	14.6775	15.2001	15.9734	14.9794	0.465683	0.0109679	0.0815448	IFCQFDSKLEAADEGSGDVKYHLGMYHRRIN	S	344	OGDH;OGDHL;S344;	___1
Q4KMP7	TBC1 domain family member 10B	TBC1D10B	14.7742	14.9706	14.7667	15.0488	15.0709	15.2883	15.1915	15.0944	15.2218	15.1064	0.254237	0.0109965	0.0816804	PGLKSRGSRAAGGAPSPPPPVRRASAGPAPG	S	678	TBC1D10B;S678;	___1
P08133	Annexin A6	ANXA6	15.2913	15.4178	15.3064	15.4768	15.2203	15.2834	15.1332	15.0093	14.8922	15.0626	-0.266381	0.0110159	0.0816804	GDFEKLMLAVVKCIRSTPEYFAERLFKAMKG	S	251	ANXA6;S251;	___1
P12883;P13533	Myosin-7;Myosin-6	MYH7;MYH6	19.9874	20.0463	20.2868	20.1506	20.0168	19.8381	19.8505	19.8463	20.0734	19.4955	-0.276841	0.0110205	0.0816804	GTEDADKSAYLMGLNSADLLKGLCHPRVKVG;GTEEADKSAYLMGLNSADLLKGLCHPRVKVG	S	392	MYH7;MYH6;S392;	___1
P48681	Nestin	NES	17.1515	16.931	17.5962	17.774	16.7869	16.3565	16.453	17.0335	17.0588	17.0339	-0.460769	0.0110206	0.0816804	ESLTALEKENQEPLRSPEVGDEEALRPLTKE	S	680	NES;S680;	___1
P18206	Vinculin	VCL	12.5433	12.8885	12.8199	12.8479	12.6602	12.2302	12.6575	12.768	12.4059	11.6385	-0.411935	0.0110589	0.0818551	SGKLGATAEKAAAVGTANKSTVEGIQASVKT	T	652	VCL;T652;	___1
Q9C091	GREB1-like protein	GREB1L	15.5219	15.357	15.3048	14.9899	15.1415	14.8066	15.1552	14.7694	15.2053	14.4165	-0.392426	0.0110615	0.0818551	AWVSSLRPLLNKDMSSEEQSLYYRQWTLARQ	S	1278	GREB1L;S1278;	___3
Q99497	Protein deglycase DJ-1	PARK7	13.508	13.3318	13.3859	13.6726	13.7188	12.4892	13.0361	13.6624	13.2703	12.7233	-0.48718	0.0110815	0.081939	THPLAKDKMMNGGHYTYSENRVEKDGLILTS	T	140	PARK7;T140;	___1
Q5SV97	PGC-1 and ERR-induced regulator in muscle protein 1	PERM1	14.1269	14.0047	13.7534	14.0897	13.982	13.4237	13.9846	13.8134	12.9183	13.5442	-0.454498	0.0110989	0.0820034	SEAVPRMTESSGLVSTPVPRADAAGLAWPPT	T	447	PERM1;T447;	___1
O43164	E3 ubiquitin-protein ligase Praja-2	PJA2	13.4054	13.5931	13.7079	13.4262	13.484	13.5099	13.8675	13.8147	13.8084	13.8715	0.251085	0.0111244	0.0821279	LVKSSAGDTEFVHQNSQEIQRSSQDEMVSTK	S	253	PJA2;S253;	___1
Q8NF91	Nesprin-1	SYNE1	16.2807	16.2599	15.5014	15.8224	16.0146	15.7751	15.7662	15.7841	14.8003	15.3701	-0.476647	0.0112203	0.0827713	EQGQVDDRDEFNLKLTLLSNQWQGVIRRAQQ	T	7538	SYNE1;T7538;	___2
Q9NZU5	LIM and cysteine-rich domains protein 1	LMCD1	15.5705	16.0277	16.4656	15.9152	15.5017	15.4918	15.5693	16.0867	15.3215	15.0138	-0.399509	0.0112355	0.0828193	KQQEKPEGAETTAATTNGSLSDPSKEVEYVC	T	228	LMCD1;T228;	___1
P20929	Nebulin	NEB	16.4399	16.5762	16.8425	16.5773	16.2892	16.1427	16.4861	16.5909	16.0616	15.9149	-0.305811	0.0112531	0.0828842	IMLARQNKINYSESLYRQAMEEAKKEGYDLR	Y	3244	NEB;Y3244;	___1
Q12906	Interleukin enhancer-binding factor 3	ILF3	16.0073	15.7166	15.5228	15.6981	15.8614	15.6662	15.4713	15.3615	15.5205	15.5628	-0.244746	0.0112703	0.0829464	DWIDEQEKGSSEQAESDNMDVPPEDDSKEGA	S	62	ILF3;S62;	___1
Q9UGI8	Testin	TES	17.5006	16.9924	16.9989	17.3515	17.3494	17.2318	16.993	16.6633	16.7183	17.0213	-0.313041	0.0112876	0.0829588	NEEDRKVGKLFEDTKYTTLIAKLKSDGIPMY	Y	72	TES;Y72;	___3
P00966	Argininosuccinate synthase	ASS1	15.7755	15.9482	15.1221	14.9611	15.5964	15.26	15.5846	15.0631	14.4598	14.8949	-0.428156	0.0112983	0.0829588	PGLYTKTQDPAKAPNTPDILEIEFKKGVPVK	T	219	ASS1;T219;	___1
Q86VF7	Nebulin-related-anchoring protein	NRAP	11.7579	12.5138	12.4859	11.6916	11.7143	11.7493	11.984	11.7976	10.8312	11.4736	-0.465522	0.0113065	0.0829588	YMHCNERMYRSGDAESLHRYTLIPDHPDFTR	S	1487	NRAP;S1487;	___1
P12883	Myosin-7	MYH7	19.9001	20.2136	20.1673	20.0331	19.9902	19.8399	19.8951	19.8804	19.8782	19.5643	-0.249298	0.011307	0.0829588	KNLQEEISDLTEQLGSSGKTIHELEKVRKQL	S	1518	MYH7;S1518;	___1
Q00872	Myosin-binding protein C, slow-type	MYBPC1	16.1307	16.1995	16.8516	17.0077	16.8135	16.7779	16.7974	17.0127	17.1902	17.0232	0.359695	0.0113703	0.0833586	EGATKADAAEYSVMTTGGQSSAKLSVDLKPL	T	418	MYBPC1;T418;	___1
P62987	Ubiquitin-60S ribosomal protein L40;Ubiquitin;60S ribosomal protein L40;Ubiquitin-40S ribosomal protein S27a;Ubiquitin;40S ribosomal protein S27a;Polyubiquitin-B;Ubiquitin;Polyubiquitin-C;Ubiquitin	UBA52;RPS27A;UBB;UBC	17.0281	17.3034	17.7767	17.4781	17.2972	17.8404	17.3916	17.9993	17.5549	17.9173	0.363985	0.0113811	0.0833617	LEDGRTLSDYNIQKESTLHLVLRLRGGIIEP	S	65	UBA52;RPS27A;UBB;UBC;S65;	___1
P42345	Serine/threonine-protein kinase mTOR	MTOR	14.8812	15.2535	15.2485	15.016	15.1676	14.1223	14.8654	15.4856	14.3783	14.3821	-0.466635	0.0113883	0.0833617	NKRSRTRTDSYSAGQSVEILDGVELGEPAHK	S	2454	MTOR;S2454;	___1
O75569	Interferon-inducible double-stranded RNA-dependent protein kinase activator A	PRKRA	21.3548	21.159	20.999	21.2187	20.9063	21.2305	20.6628	20.6981	20.9017	20.7391	-0.2811	0.0114018	0.0833963	QSRHRAEAPPLEREDSGTFSLGKMITAKPGK	S	18	PRKRA;S18;	___1
O43295	SLIT-ROBO Rho GTPase-activating protein 3	SRGAP3	13.7295	12.9626	12.9247	12.6451	13.0926	13.762	13.9305	13.6095	13.0552	13.2264	0.445869	0.0114231	0.0834531	SDYGFGGVMGRVRLRSDGAAIPRRRSGGDTH	S	858	SRGAP3;S858;	___1
Q8WZ42	Titin	TTN	22.264	22.2683	22.2999	22.2921	22.0371	22.725	22.6149	22.4872	22.525	22.1346	0.265068	0.0114362	0.0834531	TLTIQKARVTEKAVTSPPRVKSPEPRVKSPE	S	33589	TTN;S33589;	___1
P61981	14-3-3 protein gamma;14-3-3 protein gamma, N-terminally processed	YWHAG	14.9803	15.4558	14.3222	14.6932	14.6322	15.9281	15.5253	14.9496	14.659	15.9027	0.576185	0.0114376	0.0834531	MAAAMKNVTELNEPLSNEERNLLSVAYKNVV	S	38	YWHAG;S38;	___1
P00558	Phosphoglycerate kinase 1	PGK1	19.7097	19.9488	20.1707	19.8989	19.9425	20.3035	20.4693	20.4494	19.8688	20.1322	0.31055	0.0114448	0.0834531	SHLGRPDGVPMPDKYSLEPVAVELKSLLGKD	S	77	PGK1;S77;	___1
P22059	Oxysterol-binding protein 1	OSBP	17.1954	17.074	17.0235	16.9346	17.2234	16.6645	17.0871	16.8559	16.7619	16.6404	-0.288243	0.0114673	0.0835028	LAKAKAVKMLAESDESGDEESVSQTDKTELQ	S	193	OSBP;S193;	___1
Q8WZ42	Titin	TTN	18.8643	19.1022	19.2765	19.3747	19.1583	18.7509	18.9359	19.1098	18.9538	18.5231	-0.300513	0.0114693	0.0835028	KDEADVLEDDRTHIKTTPATLALEKIKAKRS	T	17796	TTN;T17796;	___1
P06732	Creatine kinase M-type;Creatine kinase M-type, N-terminally processed	CKM	17.4214	16.8667	17.2887	17.5731	17.0191	17.8674	17.0837	17.6929	17.6631	17.5242	0.332467	0.0114834	0.0835412	SKHNNHMAKVLTLELYKKLRDKETPSGFTVD	Y	39	CKM;Y39;	___1
Q8WZ42	Titin	TTN	15.8582	15.8569	15.9914	15.7999	15.7743	16.0808	16.2158	16.0523	16.108	15.9648	0.228177	0.0114932	0.0835485	ALNKAGSSPPSKPTEYVTARMPVDPPGKPEV	Y	20110	TTN;Y20110;	___1
Q02078	Myocyte-specific enhancer factor 2A	MEF2A	14.7625	14.1041	13.7596	14.2285	14.2881	13.8349	13.7753	13.5623	14.0414	14.0694	-0.371882	0.0115063	0.0835797	HRGCDSPDPDTSYVLTPHTEEKYKKINEEFD	T	108	MEF2A;T108;	___2
Q96GS4	Uncharacterized protein C17orf59	C17orf59	15.4654	15.7371	16.0663	15.1334	15.8419	14.9244	15.5445	15.5514	14.9301	15.4799	-0.362745	0.0115158	0.0835843	SSGSAESGAGGGRRATISSPLELEGTVSRHG	T	196	C17orf59;T196;	___1
P30041	Peroxiredoxin-6	PRDX6	15.2409	15.2118	15.3388	15.0619	15.5523	15.1104	15.1247	14.8982	14.9036	15.0269	-0.268394	0.0115317	0.0836	LGDSWGILFSHPRDFTPVCTTELGRAAKLAP	T	44	PRDX6;T44;	___1
Q8WZ42	Titin	TTN	13.6319	13.7134	14.0164	14.029	13.6528	14.133	14.0675	14.3595	14.0895	13.8048	0.28216	0.0115435	0.0836	YGIGLPAETAESVKASERPLPPGKITLMDVT	S	22973	TTN;S22973;	___1
P83731	60S ribosomal protein L24	RPL24	17.9471	17.862	17.4637	17.7795	17.9098	17.4281	17.094	17.2129	17.886	17.5605	-0.356096	0.0115509	0.0836	QKKRTRRAVKFQRAITGASLADIMAKRNQKP	T	83	RPL24;T83;	___1
Q9UPQ0	LIM and calponin homology domains-containing protein 1	LIMCH1	14.4978	14.6437	14.5293	14.5337	14.6673	14.5254	14.1865	14.1368	14.4109	14.3051	-0.261403	0.0115532	0.0836	KSPREHFQAGPFSPCSPTPPGQSPNRSISGK	S	995	LIMCH1;S995;	___1
Q9NTK5	Obg-like ATPase 1	OLA1	14.6759	14.8356	15.0397	15.1736	15.0709	14.9342	14.989	15.216	15.7089	15.6147	0.333428	0.0115727	0.0836571	IRKGTKAPQAAGKIHTDFEKGFIMAEVMKYE	T	336	OLA1;T336;	___1
Q9UN36	Protein NDRG2	NDRG2	17.9285	18.0036	18.149	17.3082	17.5974	17.3877	17.7753	17.8856	16.9159	17.1242	-0.379577	0.0115852	0.0836571	MASSCMTRLSRSRTASLTSAASVDGNRSRSR	S	332	NDRG2;S332;	___1
P12882;P13535;Q9UKX2;Q9Y623	Myosin-1;Myosin-8;Myosin-2;Myosin-4	MYH1;MYH8;MYH2;MYH4	17.788	17.5761	17.8602	17.9692	17.7673	18.0043	17.8294	18.103	18.0438	18.2591	0.255748	0.0115876	0.0836571	THPHFVRCIIPNETKTPGAMEHELVLHQLRC	T	686	MYH1;MYH8;MYH2;MYH4;T686;	___1
P25789	Proteasome subunit alpha type-4	PSMA4	16.6516	16.8979	17.0738	17.1269	16.9133	16.6442	16.6732	16.6935	16.746	16.6546	-0.250403	0.0116157	0.083796	SMLKQDYKEGEMTLKSALALAIKVLNKTMDV	S	188	PSMA4;S188;	___1
O43719	HIV Tat-specific factor 1	HTATSF1	14.5236	14.3766	14.4619	14.8519	14.9045	14.3745	14.2239	14.1728	14.5875	14.3475	-0.282507	0.0116394	0.0838546	GEFEEGASENNAKESSPEKEAEEGCPEKESE	S	453	HTATSF1;S453;	___2
P14649	Myosin light chain 6B	MYL6B	14.4045	14.9838	15.1059	14.5108	14.1872	14.0435	14.5743	14.9024	13.7054	13.6839	-0.456534	0.0116515	0.0838546	VPQAPQKTQEPPVDLSKVVIEFNKDQLEEFK	S	55	MYL6B;S55;	___1
Q9P0P8	Uncharacterized protein C6orf203	C6orf203	13.714	13.3838	13.1671	12.9813	12.9274	13.2398	12.6197	13.1756	12.6142	12.6522	-0.374397	0.011659	0.0838546	VDEEDSDEESHHDEMSEQEEELEDDPTVVKN	S	116	C6orf203;S116;	___2
P31930	Cytochrome b-c1 complex subunit 1, mitochondrial	UQCRC1	16.0092	16.1443	15.9864	15.9372	15.992	15.763	15.7831	15.8996	15.3733	15.8899	-0.27202	0.0116623	0.0838546	EGPSENVRKLSRADLTEYLSTHYKAPRMVLA	T	217	UQCRC1;T217;	___1
P22626	Heterogeneous nuclear ribonucleoproteins A2/B1	HNRNPA2B1	15.2224	15.7472	15.5723	15.5932	15.9562	14.6973	15.6056	15.3179	15.1177	15.6003	-0.350521	0.0116753	0.0838546	YNGYGGGPGGGNFGGSPGYGGGRGGYGGGGP	S	259	HNRNPA2B1;S259;	___1
Q9P0P8	Uncharacterized protein C6orf203	C6orf203	13.714	13.3838	13.1671	12.9813	12.9274	13.2251	12.6433	13.2414	12.4653	12.6241	-0.394877	0.0116824	0.0838546	TKSTKKSLQKVDEEDSDEESHHDEMSEQEEE	S	106	C6orf203;S106;	___2
Q99798	Aconitate hydratase, mitochondrial	ACO2	15.3494	15.1908	15.3536	15.2499	15.0504	15.5124	15.6358	15.2412	15.7559	15.5111	0.292469	0.0116936	0.0838546	TPGSEQIRATIERDGYAQILRDLGGIVLANA	Y	432	ACO2;Y432;	___1
Q8NF91	Nesprin-1	SYNE1	16.2807	16.2599	15.5014	15.8224	16.0146	15.8649	15.7537	15.6968	15.1035	15.5111	-0.389814	0.0116947	0.0838546	QVDDRDEFNLKLTLLSNQWQGVIRRAQQRRG	S	7541	SYNE1;S7541;	___2
Q15772	Striated muscle preferentially expressed protein kinase	SPEG	13.0937	13.692	13.9166	12.8192	12.9333	13.7801	14.1095	14.1917	13.1687	13.4045	0.439942	0.0117149	0.0839361	SSPGSSPRSSPRPEGTTLRQGPPQKPYTFLE	T	2955	SPEG;T2955;	___1
Q7Z7L8	Uncharacterized protein C11orf96	C11orf96	15.4868	15.2084	14.675	15.6553	15.5053	14.6655	14.4439	14.4935	15.2277	15.4447	-0.451101	0.01173	0.0839806	KAKKSFLQSLECLRRSTQSLSLQREQLSSCK	S	406	C11orf96;S406;	___1
P10912	Growth hormone receptor;Growth hormone-binding protein	GHR	14.704	14.454	14.5985	14.5144	14.4767	14.5438	14.0863	14.4148	14.3682	13.7845	-0.309983	0.0117627	0.084129	SDTDRLLSSDHEKSHSNLGVKDGDSGRTSCC	S	375	GHR;S375;	___1
Q711Q0	Uncharacterized protein C10orf71	C10orf71	14.9924	15.1009	15.1387	14.8054	15.0134	14.7349	15.0867	14.6134	14.6889	14.2491	-0.335581	0.011782	0.084129	YVQGEEKYPKTSPPPTPVQRRLEVPVSGLRS	T	120	C10orf71;T120;	___2
P30622;Q9UDT6	CAP-Gly domain-containing linker protein 1;CAP-Gly domain-containing linker protein 2	CLIP1;CLIP2	14.8968	15.692	16.1321	15.0693	15.0112	14.5601	14.85	16.0637	14.096	13.6225	-0.721808	0.0117828	0.084129	SGLLTETSSRYARKISGTTALQEALKEKQQH;TGLLTETSSRYARKISGTTALQEALKEKQQH	S	348	CLIP1;CLIP2;S348;	___1
P40926	Malate dehydrogenase, mitochondrial	MDH2	16.7329	15.8908	15.7772	15.6994	15.2822	16.0864	15.5361	15.2887	15.1196	15.0989	-0.450549	0.0117862	0.084129	STSAQNNAKVAVLGASGGIGQPLSLLLKNSP	S	33	MDH2;S33;	___1
P11217	Glycogen phosphorylase, muscle form	PYGM	15.936	15.6491	16.1193	16.1086	15.7602	16.3712	16.0312	16.5841	15.9228	16.3642	0.340046	0.0118049	0.0841986	CIAGSHAVNGVARIHSEILKKTIFKDFYELE	S	461	PYGM;S461;	___1
Q15149	Plectin	PLEC	17.0402	17.3751	16.9331	17.1956	17.5233	17.0117	17.0704	16.6423	16.9736	16.8815	-0.297533	0.0118221	0.0842581	LRLLEAAAQSTKGYYSPYSVSGSGSTAGSRT	S	4613	PLEC;S4613;	___1
Q14789	Golgin subfamily B member 1	GOLGB1	16.9036	16.8329	16.945	17.0575	17.0583	16.8472	16.704	16.7854	16.4777	16.6701	-0.262575	0.0118565	0.0844007	EKQQEVKQLQKDCIRYQEKISALERTVKALE	Y	2031	GOLGB1;Y2031;	___1
Q8WZ42	Titin	TTN	18.101	17.7073	18.0604	18.5128	18.0936	18.4565	18.0681	18.2243	18.7499	18.5248	0.309722	0.0118599	0.0844007	VVISAAKAKEQETRISEEITKKQKQVTQEAI	S	540	TTN;S540;	___1
P58340	Myeloid leukemia factor 1	MLF1	18.1391	18.3254	17.5038	18.5685	17.3533	17.4164	17.8799	17.2614	18.1475	16.4489	-0.547194	0.0119509	0.0849842	ILAHRENMRQMIRSFSEPFGRDLLSISDGRG	S	34	MLF1;S34;	___1
Q9UHY1	Nuclear receptor-binding protein	NRBP1	14.4805	14.3405	14.565	14.585	14.5321	14.3575	14.3793	14.3634	13.8672	13.7855	-0.350037	0.0119712	0.085065	______________MSEGESQTVLSSGSDPK	S	2	NRBP1;S2;	___1
P12883;P13533	Myosin-7;Myosin-6	MYH7;MYH6	19.7147	20.4745	20.6049	20.5236	20.0803	19.6822	19.8453	20.0981	20.3327	19.5216	-0.383637	0.0119867	0.0851108	EQAEPDGTEDADKSAYLMGLNSADLLKGLCH;EQAEPDGTEEADKSAYLMGLNSADLLKGLCH	Y	386	MYH7;MYH6;Y386;	___1
P08138	Tumor necrosis factor receptor superfamily member 16	NGFR	14.3756	12.7796	12.7472	15.3113	14.3672	11.1207	12.0521	12.3635	13.4117	14.3016	-1.26623	0.0120014	0.0851518	GEKLHSDSGISVDSQSLHDQQPHTQTASGQA	S	313	NGFR;S313;	___1
O15061	Synemin	SYNM	16.1359	17.0391	16.4163	16.4858	16.2792	17.2187	17.0871	16.6146	16.5217	17.6036	0.537885	0.0120591	0.085497	QENTTHVEEVTEAGDSEGEQSYFVSTPDEHP	S	824	SYNM;S824;	___1
Q99543	DnaJ homolog subfamily C member 2;DnaJ homolog subfamily C member 2, N-terminally processed	DNAJC2	14.9014	14.5667	14.7178	15.2068	15.554	15.3447	15.1769	15.4014	15.283	15.574	0.366673	0.0121026	0.0857194	GRWFEAFVKRRNRNASASFQELEDKKELSEE	S	47	DNAJC2;S47;	___1
P43361	Melanoma-associated antigen 8	MAGEA8	20.2462	19.7499	20.6312	21.1027	19.909	21.0071	20.229	21.0095	20.9566	20.9421	0.501058	0.0121279	0.0857194	_________MLLGQKSQRYKAEEGLQAQGEA	S	7	MAGEA8;S7;	___2
P43361	Melanoma-associated antigen 8	MAGEA8	20.2462	19.7499	20.6312	21.1027	19.909	21.0071	20.229	21.0095	20.9566	20.9421	0.501058	0.0121279	0.0857194	______MLLGQKSQRYKAEEGLQAQGEAPGL	Y	10	MAGEA8;Y10;	___2
P46821	Microtubule-associated protein 1B;MAP1B heavy chain;MAP1 light chain LC1	MAP1B	16.9331	16.3515	16.2363	17.1472	16.7937	16.2753	16.2049	15.8837	16.3956	16.7295	-0.394567	0.0121335	0.0857194	DIEKFEDEGAGFEESSETGDYEEKAETEEAE	S	937	MAP1B;S937;	___1
P10636	Microtubule-associated protein tau	MAPT	16.3732	16.4832	16.837	16.7008	16.251	15.8535	15.5476	16.4081	16.551	16.2522	-0.406522	0.0121357	0.0857194	TREPKKVAVVRTPPKSPSSAKSRLQTAPVPM	S	552	MAPT;S552;	___2
Q8IVT5	Kinase suppressor of Ras 1	KSR1	15.3756	15.5805	15.3536	15.0364	15.6611	14.8828	15.2726	15.2213	14.7811	15.3649	-0.296906	0.0121609	0.0858024	HASGRLTPRALHSFITPPTTPQLRRHTKLKP	T	270	KSR1;T270;	___1
Q6NVY1	3-hydroxyisobutyryl-CoA hydrolase, mitochondrial	HIBCH	16.4103	16.084	16.0155	15.8731	16.1873	16.2799	15.8857	15.7159	15.4065	15.7364	-0.309169	0.0121729	0.0858024	VLENYHTESKIDRDKSFILEEHMDKINSCFS	S	258	HIBCH;S258;	___1
O94929	Actin-binding LIM protein 3	ABLIM3	15.8397	15.6592	15.4315	15.4678	15.7896	15.5731	15.3714	15.1993	15.4011	15.3831	-0.251949	0.0121837	0.0858024	WTYHGSPKVPRARRFSSGGEEDDFDRSMHKL	S	503	ABLIM3;S503;	___1
O94929	Actin-binding LIM protein 3	ABLIM3	15.8397	15.6592	15.4315	15.4678	15.7896	15.5731	15.3714	15.1993	15.4011	15.3831	-0.251949	0.0121837	0.0858024	TYHGSPKVPRARRFSSGGEEDDFDRSMHKLQ	S	504	ABLIM3;S504;	___1
Q5BKX8	Muscle-related coiled-coil protein	MURC	14.879	14.7418	14.4239	14.8804	14.8909	14.3004	14.6107	14.5264	14.2363	14.5652	-0.315415	0.0122101	0.0859242	LKVTFKSQVKVEDDESLLLDLKHSS______	S	355	MURC;S355;	___1
Q05519	Serine/arginine-rich splicing factor 11	SRSF11	14.7304	14.5877	14.5669	14.5248	14.6197	15.2056	15.0583	14.7478	14.6332	14.7509	0.273264	0.0122216	0.0859375	SKVNGDDHHEEDMDMSD______________	S	483	SRSF11;S483;	___1
Q8WZ42	Titin	TTN	17.2288	17.2633	17.4811	17.5522	17.3804	16.9692	17.1571	17.4757	16.9447	16.7965	-0.312525	0.0122301	0.0859375	NPYGPPDPPKNPEVTTITKDSMVVCWGHPDS	T	22592	TTN;T22592;	___1
P49821	NADH dehydrogenase [ubiquinone] flavoprotein 1, mitochondrial	NDUFV1	16.249	16.0485	16.56	16.4221	16.5036	16.3756	16.3892	16.5686	17.3138	17.4294	0.458676	0.0122636	0.086109	RVSVRFSGDTTAPKKTSFGSLKDEDRIFTNL	T	30	NDUFV1;T30;	___1
Q8WZ42	Titin	TTN	16.8435	16.847	17.1209	17.1476	17.2264	17.2333	17.1527	17.4628	17.2473	17.3413	0.250389	0.012287	0.086111	VKWFKNGTEILKSKKYEIVADGRVRKLVIHD	Y	13257	TTN;Y13257;	___1
P03905	NADH-ubiquinone oxidoreductase chain 4	MT-ND4	15.2058	15.2287	15.2277	15.1318	14.8238	15.6237	15.5624	15.9183	15.0012	15.276	0.352764	0.0122944	0.086111	WLLPLTIMASQRHLSSEPLSRKKLYLSMLIS	S	86	MT-ND4;S86;	___1
Q14315	Filamin-C	FLNC	15.8929	16.0044	16.0512	15.7923	15.7179	15.5996	15.8604	15.842	15.4536	15.4537	-0.249863	0.0122955	0.086111	HDASKVKAEGPGLNRTGVEVGKPTHFTVLTK	T	880	FLNC;T880;	___1
Q8N3L3	Beta-taxilin	TXLNB	17.1756	17.4906	17.2851	17.4291	17.5112	17.1237	17.25	16.999	17.2676	16.9438	-0.261498	0.0123046	0.086111	KEPEQPPLIPSRDSESPLPPLTPQAEAEGGS	S	554	TXLNB;S554;	___1
Q00872	Myosin-binding protein C, slow-type	MYBPC1	17.0425	16.4069	17.5574	17.7685	17.1757	18.0227	17.4878	17.8079	18.0696	17.1512	0.517619	0.01231	0.086111	PKAMWSRGDKAIMEGSGRIRTESYPDSSTLV	S	570	MYBPC1;S570;	___1
Q9Y5Z4	Heme-binding protein 2	HEBP2	15.7906	15.8688	16.0161	15.4836	15.8366	15.4431	15.5711	15.6729	15.4693	15.5823	-0.251393	0.0123265	0.086111	TPGWKAPEDAGPQPGSYEIRHYGPAKWVSTS	S	37	HEBP2;S37;	___1
P00915	Carbonic anhydrase 1	CA1	16.158	16.1429	16.7885	15.6698	15.6966	16.8762	17.1046	16.8969	16.5298	15.7013	0.530604	0.0123314	0.086111	SAELHVAHWNSAKYSSLAEAASKADGLAVIG	S	131	CA1;S131;	___1
Q8WZ42	Titin	TTN	14.7835	14.7607	15.2184	15.1133	15.0044	15.7841	15.1266	15.2124	15.4101	15.1692	0.364403	0.0123366	0.086111	SWIKDEYLISQSERCSITMTEKSTILEILES	S	7901	TTN;S7901;	___1
Q8WZ42	Titin	TTN	15.924	16.4863	16.2408	16.2028	16.1217	15.9577	15.6605	15.9548	16.0341	15.7902	-0.315677	0.0123601	0.0862115	PISVSWYKDGKPLKDSPNVQTSFLDNTATLN	S	9027	TTN;S9027;	___1
Q6P4E1	Protein CASC4	CASC4	14.7817	15.2791	14.9609	15.4227	15.7088	14.1416	15.0323	14.998	14.7001	15.1801	-0.420247	0.0123827	0.0862643	DFHKLKQSRFFDENESPVDPQHGSKLADYNG	S	366	CASC4;S366;	___1
P11217	Glycogen phosphorylase, muscle form	PYGM	14.6534	14.6663	14.9692	14.9942	14.565	14.2028	14.4257	15.061	14.1693	14.0607	-0.38573	0.0123859	0.0862643	VIRNIATSGKFSSDRTIAQYAREIWGVEPSR	T	817	PYGM;T817;	___1
Q14195	Dihydropyrimidinase-related protein 3;Dihydropyrimidinase-related protein 4	DPYSL3;DPYSL4	13.051	13.5356	13.7389	13.3236	13.3507	12.8176	12.9958	13.7958	12.711	12.5316	-0.429601	0.0124179	0.0864234	RIVAPPGGRSNITSLS_______________	S	570	DPYSL3;DPYSL4;S570;	___1
Q14324	Myosin-binding protein C, fast-type	MYBPC2	16.8788	16.9206	17.104	17.3993	17.0451	17.4521	17.0211	17.4103	17.3932	17.6342	0.312616	0.0124548	0.0865566	LKWFKNGQEIKPSSKYVFENVGKKRILTINK	Y	302	MYBPC2;Y302;	___1
O75128	Protein cordon-bleu	COBL	18.8795	17.8562	18.3686	18.6015	18.5941	17.9637	17.873	18.168	18.0646	18.3202	-0.382089	0.0124553	0.0865566	GSQQNLVRMKEALRASTMDVTVVLPSGLEKR	S	61	COBL;S61;	___1
Q9Y450	HBS1-like protein	HBS1L	12.4636	12.9204	13.1825	13.1937	12.6091	12.6541	13.2007	13.6672	13.4463	13.2364	0.367088	0.0124664	0.0865703	PVEEYDYEDLKESSNSVSNHQLSGFDQARLY	S	67	HBS1L;S67;	___1
P05413	Fatty acid-binding protein, heart	FABP3	16.7378	17.0518	17.4227	17.3762	17.5046	16.1688	16.3897	17.2082	16.8354	17.3704	-0.424096	0.0124882	0.0866145	KNFDDYMKSLGVGFATRQVASMTKPTTIIEK	T	30	FABP3;T30;	___1
Q15648	Mediator of RNA polymerase II transcription subunit 1	MED1	15.0583	14.9838	14.8981	15.1102	15.0234	14.499	14.7912	14.8173	14.9953	14.6625	-0.2617	0.0124911	0.0866145	SQSKNSSQSGGKPGSSPITKHGLSSGSSSTK	S	1156	MED1;S1156;	___1
Q5VY43	Platelet endothelial aggregation receptor 1	PEAR1	14.3593	14.4694	14.6158	14.6072	14.8251	14.2912	14.5108	14.1455	14.2859	13.8676	-0.355147	0.012526	0.0866421	RQPQPQRDSGTYEQPSPLIHDRDSVGSQPPL	S	983	PEAR1;S983;	___1
Q9UIG0	Tyrosine-protein kinase BAZ1B	BAZ1B	13.8203	13.4809	13.4961	13.8601	13.665	13.4286	13.1858	12.9459	13.9262	13.0655	-0.35412	0.0125284	0.0866421	KRKKFPDRLAEDEGDSEPEAVGQSRGRRQKK	S	1468	BAZ1B;S1468;	___1
Q13642	Four and a half LIM domains protein 1	FHL1	13.9569	14.6034	14.9333	14.865	14.4813	13.6995	14.1634	14.7387	14.214	14.1168	-0.38149	0.0125304	0.0866421	FKAIVAGDQNVEYKGTVWHKDCFTCSNCKQV	T	120	FHL1;T120;	___1
P12883	Myosin-7	MYH7	17.2142	17.8574	17.9096	17.724	17.4964	16.9007	17.5081	17.6299	17.5397	16.6264	-0.39935	0.0125316	0.0866421	HRSKAEETQRSVNDLTSQRAKLQTENGELSR	T	1274	MYH7;T1274;	___1
P41236	Protein phosphatase inhibitor 2;Protein phosphatase inhibitor 2-like protein 3	PPP1R2;PPP1R2P3	12.5762	12.1799	12.4198	12.8469	12.7106	11.8949	12.1598	12.4663	12.3982	12.0361	-0.355626	0.0125979	0.0870364	___________MAASTASHRPIKGILKNKTS	T	5	PPP1R2;PPP1R2P3;T5;	___1
Q08357	Sodium-dependent phosphate transporter 2	SLC20A2	16.0318	16.7105	15.7789	15.3625	15.8663	15.5934	15.8999	15.5868	15.1771	15.4655	-0.405468	0.0126239	0.0871526	TSAGSHPRAAYGRALSMTHGSVKSPISNGTF	S	316	SLC20A2;S316;	___1
P14649	Myosin light chain 6B	MYL6B	15.6802	16.5654	16.6404	16.112	15.6417	15.364	15.8975	16.3201	15.6219	15.3404	-0.419155	0.0126568	0.0873162	EGNGKVMGAELRHVLTTLGEKMTEEEVETVL	T	171	MYL6B;T171;	___1
P52594	Arf-GAP domain and FG repeat-containing protein 1	AGFG1	17.5043	17.9884	17.1046	16.6513	17.5284	16.5648	17.4411	16.9686	16.6116	16.8836	-0.461427	0.0126762	0.0873865	HLNKGTPSQSPVVGRSQGQQQEKKQFDLLSD	S	187	AGFG1;S187;	___1
Q15772	Striated muscle preferentially expressed protein kinase	SPEG	13.5472	13.8741	13.5701	13.4003	13.7252	12.9699	13.2549	13.1015	13.6462	13.4157	-0.345716	0.0126954	0.0874551	SRLQRSGSSEDSGGASGRSTPLFGRLRRATS	S	2481	SPEG;S2481;	___3
P12883	Myosin-7	MYH7	20.3768	21.0499	21.0225	20.8997	20.8087	20.2679	20.6867	20.5496	20.8295	20.0804	-0.348686	0.0127294	0.0876257	DEKEALISQLTRGKLTYTQQLEDLKRQLEEE	T	1307	MYH7;T1307;	___1
Q13451	Peptidyl-prolyl cis-trans isomerase FKBP5;Peptidyl-prolyl cis-trans isomerase FKBP5, N-terminally processed	FKBP5	14.9144	15.1694	15.1878	15.1662	14.9849	14.5041	14.7647	15.2815	14.8185	14.4701	-0.316739	0.0127706	0.0878451	___MTTDEGAKNNEESPTATVAEQGEDITSK	S	13	FKBP5;S13;	___1
Q8WZ42	Titin	TTN	14.2338	14.6163	14.9217	15.047	14.5323	14.9754	14.8363	15.126	15.1273	14.8944	0.321656	0.0128096	0.0880499	KSTDKCQMRTKKLTHSLNIRNVHFGDAADYT	S	3024	TTN;S3024;	___1
P69905	Hemoglobin subunit alpha	HBA1	16.8922	16.6168	16.6607	15.7594	15.8941	16.8506	17.4564	16.9637	16.6483	16.3194	0.483047	0.0129014	0.0884952	ASLDKFLASVSTVLTSKYR____________	S	139	HBA1;S139;	___1
Q8WZ42	Titin	TTN	17.39	17.1693	17.4591	17.2064	17.123	18.2254	17.4416	17.4905	17.5318	17.3767	0.343675	0.0129021	0.0884952	DATKRTWSVVSHKCSSTSFKLIDLSEKTPFF	S	28348	TTN;S28348;	___1
Q8WZ42	Titin	TTN	14.4895	14.2968	14.8391	15.0418	14.7026	14.944	14.6969	14.9602	15.2407	14.9966	0.293721	0.0129024	0.0884952	ATSTILNINECVRSDSGPYPLTARNIVGEVG	S	22060	TTN;S22060;	___1
P20929	Nebulin	NEB	15.355	15.1627	15.2398	15.1741	14.9253	14.7245	14.8528	15.239	14.9992	14.521	-0.304094	0.0129269	0.088599	KSEHSEAPDHHLSTYSDGGVFAVSTAYKHAK	S	6567	NEB;S6567;	___2
Q8WZ42	Titin	TTN	17.9953	17.8325	18.149	17.9659	18.0913	18.4719	18.2031	18.2345	18.3033	18.1006	0.255842	0.012985	0.088933	TPPSIAAKAQLARQQSPSPIRHSPSPVRHVR	S	282	TTN;S282;	___1
Q8WZ42	Titin	TTN	16.1436	16.8454	16.3944	16.4586	16.3446	15.4671	16.5579	16.3091	16.142	15.8733	-0.367466	0.0130025	0.0889884	DLTTERLVHVDKRPRTASPHFTVSKISVPKT	T	811	TTN;T811;	___1
Q9Y4J8	Dystrobrevin alpha	DTNA	15.5431	15.1027	15.0959	15.4568	15.3104	15.6626	15.7563	15.4817	15.4987	15.5193	0.281971	0.0130758	0.0894255	GLMKLLKTQGAGSPRSSPSHTISRPIPMPIR	S	563	DTNA;S563;	___1
P20929	Nebulin	NEB	14.8268	14.7404	15.5507	15.56	15.2095	15.5004	15.3315	15.661	15.6014	15.5371	0.348802	0.0131028	0.0895342	DLPQFIQAKVNAYNISENMYKADLKDLSKKG	S	1048	NEB;S1048;	___1
P20929	Nebulin	NEB	18.5521	18.7274	18.5397	18.4703	18.3933	19.6087	19.1269	18.761	18.4626	18.7514	0.405595	0.0131106	0.0895342	AKANAINMSDKLYKLSLEESKKKGYDLRPDA	S	2031	NEB;S2031;	___1
O95817	BAG family molecular chaperone regulator 3	BAG3	15.8335	15.9941	16.5583	16.4133	15.861	16.3644	16.2574	16.6795	16.9361	16.1527	0.345991	0.0131559	0.0897787	SSREGSPARSSTPLHSPSPIRVHTVVDRPQQ	S	289	BAG3;S289;	___1
Q8WZ42	Titin	TTN	17.2216	17.6371	17.2764	17.1311	17.5938	17.0046	17.4655	17.1939	16.5298	16.9366	-0.345916	0.0131991	0.0900082	KTADQDLVVDVGKPLTMVVPYDAYPKAEAEW	T	13945	TTN;T13945;	___1
O00712	Nuclear factor 1 B-type	NFIB	15.6512	15.2519	15.0489	14.9697	15.2573	15.0023	15.1003	14.9489	14.8756	14.2369	-0.403001	0.0132464	0.090198	YHDMNSGVNLQRSLSSPPSSKRPKTISIDEN	S	265	NFIB;S265;	___1
Q05639	Elongation factor 1-alpha 2;Elongation factor 1-alpha 1;Putative elongation factor 1-alpha-like 3	EEF1A2;EEF1A1;EEF1A1P5	14.3778	14.0185	14.2412	14.412	14.2223	14.4131	14.2639	14.4766	14.9686	14.5924	0.288579	0.0132566	0.090198	HINIVVIGHVDSGKSTTTGHLIYKCGGIDKR	T	22	EEF1A2;EEF1A1;EEF1A1P5;T22;	___1
P11047	Laminin subunit gamma-1	LAMC1	12.5705	13.1839	12.8624	12.7247	12.7344	12.8053	12.62	12.4872	12.3248	11.9891	-0.369894	0.0132643	0.090198	KNEFDKLVCNCKHNTYGVDCEKCLPFFNDRP	Y	312	LAMC1;Y312;	___1
Q9H2P0	Activity-dependent neuroprotector homeobox protein	ADNP	15.0239	14.7031	14.6142	14.6107	14.9042	14.3369	14.286	14.6492	14.6806	14.141	-0.35245	0.013265	0.090198	DNPEEHVLKVIPEDASESEEKLDQKEDGSKY	S	921	ADNP;S921;	___1
P13807	Glycogen [starch] synthase, muscle	GYS1	15.6733	15.991	15.7049	15.8328	15.9352	15.4322	15.7078	15.5184	15.5886	15.7506	-0.227914	0.0132935	0.0903178	QGYRYPRPASVPPSPSLSRHSSPHQSEDEED	S	647	GYS1;S647;	___3
P54296	Myomesin-2	MYOM2	15.114	14.9836	15.6337	15.5561	15.2101	15.6645	15.1762	16.0669	15.5804	15.707	0.339505	0.0133017	0.0903178	DASYRFIINDREVSDSEIHRIKCDKATGIIE	S	1059	MYOM2;S1059;	___1
Q8WZ42	Titin	TTN	14.3011	14.526	14.7186	14.5663	14.3191	15.0944	15.1352	14.8777	14.5957	14.4531	0.344992	0.0133527	0.0904931	VGDPVFTEPAIAKNPYDPPGRCDPPVISNIT	Y	20412	TTN;Y20412;	___1
P12235	ADP/ATP translocase 1	SLC25A4	16.4895	16.5944	16.1896	16.0921	16.9629	16.0961	16.3492	16.1193	15.7235	16.3616	-0.33576	0.0133566	0.0904931	SFLKDFLAGGVAAAVSKTAVAPIERVKLLLQ	S	22	SLC25A4;S22;	___1
Q8WZ42	Titin	TTN	16.3907	15.8994	15.9678	16.3077	16.3853	17.1691	16.2967	16.3894	16.189	16.8375	0.3862	0.0133638	0.0904931	VRKLVIHDCTPEDIKTYTCDAKDFKTSCNLN	T	13280	TTN;T13280;	___1
Q15311	RalA-binding protein 1	RALBP1	16.4977	16.4526	16.0425	16.2984	16.3751	16.2974	16.1168	15.9606	16.1127	15.8873	-0.258305	0.0133752	0.0904931	EHRRVEHGSGLTRTPSSEEISPTKFPGLYRT	S	29	RALBP1;S29;	___1
O00522	Krev interaction trapped protein 1	KRIT1	18.4445	18.8623	19.1301	19.3354	19.3177	18.288	18.6632	18.9495	18.5852	18.8145	-0.35796	0.0133901	0.0904931	SKKHKQGFLNEENLKSIVPVTKLKSKAPHWT	S	583	KRIT1;S583;	___2
P42166;P42167	Lamina-associated polypeptide 2, isoform alpha;Thymopoietin;Thymopentin;Lamina-associated polypeptide 2, isoforms beta/gamma;Thymopoietin;Thymopentin	TMPO	15.0485	14.9465	14.8467	15.0254	15.0704	14.7632	14.6874	14.5124	14.7839	15.0061	-0.236901	0.0133976	0.0904931	PPLPAGTNSKGPPDFSSDEEREPTPVLGSGA	S	66	TMPO;S66;	___2
P42166;P42167	Lamina-associated polypeptide 2, isoform alpha;Thymopoietin;Thymopentin;Lamina-associated polypeptide 2, isoforms beta/gamma;Thymopoietin;Thymopentin	TMPO	15.0485	14.9465	14.8467	15.0254	15.0704	14.7632	14.6874	14.5124	14.7839	15.0061	-0.236901	0.0133976	0.0904931	SKGPPDFSSDEEREPTPVLGSGAAAAGRSRA	T	74	TMPO;T74;	___2
P36542	ATP synthase subunit gamma, mitochondrial	ATP5C1	17.2599	17.1814	16.9474	17.1015	17.327	16.8758	16.8805	16.7044	16.7243	17.2937	-0.267723	0.0134039	0.0904931	NASKNASEMIDKLTLTFNRTRQAVITKELIE	T	274	ATP5C1;T274;	___1
Q9NPC6	Myozenin-2	MYOZ2	16.4527	16.4071	16.5006	16.4848	16.4787	15.9451	16.3186	16.5808	15.3592	15.9618	-0.431663	0.0134299	0.0905866	NLEGGSQQAPLTPPNTPDPRSPPNPDNIAPG	T	111	MYOZ2;T111;	___1
Q702N8	Xin actin-binding repeat-containing protein 1	XIRP1	13.8253	14.2684	14.3966	13.9705	14.246	14.2414	14.2335	14.525	14.4649	14.8198	0.315569	0.0134369	0.0905866	GGGSDPRIPAAPRKVSREEQALPRGLPGGWV	S	1121	XIRP1;S1121;	___1
Q09666	Neuroblast differentiation-associated protein AHNAK	AHNAK	12.6211	12.6769	12.1246	12.7363	12.3513	13.2731	12.534	13.2838	12.6896	12.9838	0.450797	0.0134584	0.0906674	KGKFSLFKSKKPRHRSNSFSDEREFSGPSTP	S	5780	AHNAK;S5780;	___1
P08237	ATP-dependent 6-phosphofructokinase, muscle type;ATP-dependent 6-phosphofructokinase, liver type;ATP-dependent 6-phosphofructokinase, platelet type	PFKM;PFKL;PFKP	15.8155	15.8446	16.011	16.1437	15.6862	16.2412	16.2079	16.0808	16.3424	15.9088	0.256023	0.0134742	0.0906684	YDTRVTVLGHVQRGGTPSAFDRILGSRMGVE	T	304	PFKM;PFKL;PFKP;T304;	___1
P06753	Tropomyosin alpha-3 chain	TPM3	21.935	22.2084	21.4694	20.9485	21.7383	21.8202	21.6042	21.1586	19.8036	20.8641	-0.609779	0.0134803	0.0906684	LERTEERAELAESKCSELEEELKNVTNNLKS	S	192	TPM3;S192;	___1
Q9H0D6	5'-3' exoribonuclease 2	XRN2	14.2876	13.8179	13.4466	13.6637	13.9879	13.4644	13.279	13.3815	13.8593	12.6967	-0.504556	0.0134873	0.0906684	GSPSPLGGIKRKAEDSDSEPEPEDNVRLWEA	S	499	XRN2;S499;	___2
P06732	Creatine kinase M-type;Creatine kinase M-type, N-terminally processed	CKM	14.1239	14.6419	15.4356	15.1845	14.3692	15.2241	15.9134	15.7396	14.8745	14.9578	0.590873	0.0135042	0.0907161	FKELFDPIISDRHGGYKPTDKHKTDLNHENL	Y	100	CKM;Y100;	___1
E7EW31	Proline-rich basic protein 1	PROB1	14.9164	15.0774	14.6924	14.6219	14.9227	14.8464	14.7348	14.283	14.4334	14.5786	-0.270914	0.0135147	0.0907161	PRQTPNGAVRGPRCPSPQNLSPWDRTTRRVS	S	411	PROB1;S411;	___1
Q96DG6	Carboxymethylenebutenolidase homolog	CMBL	12.3229	12.6842	12.5012	12.2337	12.0907	12.4227	12.0136	11.8109	11.7936	12.0357	-0.351237	0.0135231	0.0907161	__________MANEAYPCPCDIGHRLEYGGL	Y	6	CMBL;Y6;	___1
Q9UN36	Protein NDRG2	NDRG2	18.2519	17.897	17.5757	17.476	17.6843	17.6035	17.7133	17.4247	17.3617	16.6627	-0.423815	0.013596	0.0911403	MASSCMTRLSRSRTASLTSAASVDGNRSRSR	S	332	NDRG2;S332;	___3
Q08043	Alpha-actinin-3	ACTN3	16.8569	16.1611	16.1617	15.7124	16.8606	17.6252	16.6976	16.822	15.7914	17.9128	0.619252	0.0136126	0.0911869	QAFIDFMTRETAETDTTEQVVASFKILAGDK	T	834	ACTN3;T834;	___1
Q9NYF3	Protein FAM53C	FAM53C	16.881	16.8945	16.7546	17.1333	17.1151	16.7399	16.7901	16.7499	16.5538	16.527	-0.283566	0.0136532	0.0913504	GVKRRHEEDPRRLRPSLDFDKMNQKPYSGGL	S	299	FAM53C;S299;	___1
P12883;P13533	Myosin-7;Myosin-6	MYH7;MYH6	19.6284	20.5447	20.8615	20.9095	20.5545	19.7083	19.9319	20.3417	20.42	19.9755	-0.424232	0.0136563	0.0913504	EGQFIDSRKGAEKLLSSLDIDHNQYKFGHTK;EGQFIDSRKGTEKLLSSLDIDHNQYKFGHTK	S	747	MYH7;MYH6;S747;	___1
Q8NB12	Histone-lysine N-methyltransferase SMYD1	SMYD1	16.6516	16.9188	17.2287	17.2575	16.9247	17.2871	17.2649	17.5764	17.1781	17.1837	0.301725	0.0136871	0.0914924	LKDDLFLGVKDNPKPSQEVVKEMIQFSKDTL	S	298	SMYD1;S298;	___1
Q8TF72	Protein Shroom3	SHROOM3	19.8785	19.6441	19.5911	19.6029	19.7397	19.4351	19.4015	19.2197	19.762	19.0087	-0.325862	0.0137311	0.0917213	EEQLQDYQHFVKMKSTLLIEQRKLDDKIKLG	T	1930	SHROOM3;T1930;	___1
O95359	Transforming acidic coiled-coil-containing protein 2	TACC2	17.0533	17.3588	17.0095	16.4672	17.1891	17.7476	17.7389	17.1864	17.2195	17.115	0.385917	0.0137518	0.0917953	SASSTLKRTKKPRPPSLKKKQTTKKPTETPP	S	2134	TACC2;S2134;	___1
Q14315	Filamin-C	FLNC	16.5139	16.5203	16.3867	16.1415	16.4003	16.2789	16.4221	16.2214	15.7112	15.4935	-0.367113	0.0138417	0.0922689	HDASKVRASGPGLNASGIPASLPVEFTIDAR	S	1552	FLNC;S1552;	___1
P20929	Nebulin	NEB	16.1098	15.7378	16.5502	16.4073	15.7546	16.8955	16.4224	16.8692	16.3829	16.013	0.404654	0.0138423	0.0922689	DDPKLVHFMQVAKMQSDREYKKGYEKSKTSF	S	1854	NEB;S1854;	___1
P16383	GC-rich sequence DNA-binding factor 2	GCFC2	15.802	15.592	15.8441	15.6294	15.115	15.2498	15.4946	15.0636	15.5609	13.8588	-0.550971	0.0138581	0.092293	SSISGMKRESEDDPESEPDDHEKRIPFTLRP	S	180	GCFC2;S180;	___1
Q86TC9	Myopalladin	MYPN	17.3166	17.6665	17.2877	17.4569	17.1293	17.9434	18.0019	17.3086	17.9826	17.3154	0.338971	0.0138717	0.092293	FQERFNGQATKTPEPSSPVKEPPPVLAKPKL	S	643	MYPN;S643;	___1
P50222	Homeobox protein MOX-2	MEOX2	14.3588	14.5552	14.6697	14.8357	14.8865	14.3138	14.3799	14.3842	14.5131	14.4607	-0.250843	0.0138824	0.092293	TGAACAPGDYGRQALSPAEAEKRSGGKRKSD	S	155	MEOX2;S155;	___1
P35609	Alpha-actinin-2	ACTN2	13.7097	12.9671	13.7221	14.3062	13.8481	13.9617	14.2015	14.2543	14.5689	13.8746	0.461544	0.0138849	0.092293	IRRTIPWLENRTPEKTMQAMQKKLEDFRDYR	T	312	ACTN2;T312;	___1
P17661	Desmin	DES	17.9004	17.6949	17.3371	17.2072	17.0766	18.353	17.6677	17.4208	17.876	17.9105	0.402362	0.0138968	0.0923078	RTFGGAPGFPLGSPLSSPVFPRAGFGSKGSS	S	31	DES;S31;	___1
P68032;P68133	Actin, alpha cardiac muscle 1;Actin, aortic smooth muscle;Actin, gamma-enteric smooth muscle;Actin, alpha skeletal muscle	ACTC1;ACTA2;ACTG2;ACTA1	19.4338	19.3304	19.5186	19.433	19.4111	19.0391	19.0021	19.3317	19.456	19.0191	-0.25578	0.0139086	0.0923214	IVLDSGDGVTHNVPIYEGYALPHAIMRLDLA	Y	168	ACTC1;ACTA2;ACTG2;ACTA1;Y168;	___1
O75494	Serine/arginine-rich splicing factor 10	SRSF10	13.833	13.862	13.5163	13.0532	13.8626	12.67	13.4721	13.6557	12.606	13.3434	-0.476004	0.013919	0.0923252	YRRSRSRSYERRRSRSRSFDYNYRRSYSPRN	S	131	SRSF10;S131;	___1
Q14938	Nuclear factor 1 X-type	NFIX	13.9774	14.0435	13.89	13.6158	13.9351	14.5202	14.4092	14.262	13.6456	14.1743	0.309918	0.013937	0.0923433	SPSYYNINQVTLGRRSITSPPSTSTTKRPKS	S	265	NFIX;S265;	___1
Q6UUV7	CREB-regulated transcription coactivator 3	CRTC3	17.0299	17.3725	16.9229	17.0071	17.0851	16.9141	16.8574	16.927	16.6753	16.7521	-0.25836	0.0139442	0.0923433	PNASALHPSLRLFSLSNPSLSTTNLSGPSRR	S	370	CRTC3;S370;	___1
P02585	Troponin C, skeletal muscle	TNNC2	19.1145	19.0087	19.2452	19.8386	19.2381	19.7771	19.3633	19.6663	19.5913	19.8443	0.35946	0.0139509	0.0923433	______MTDQQAEARSYLSEEMIAEFKAAFD	S	10	TNNC2;S10;	___1
P67809	Nuclease-sensitive element-binding protein 1	YBX1	12.8194	12.7483	13.3752	12.8996	13.0508	12.646	12.9522	12.4139	12.4912	12.5294	-0.372113	0.0139654	0.0923747	QQNYQNSESGEKNEGSESAPEGQAQQRRPYR	S	174	YBX1;S174;	___1
P12883;P13533	Myosin-7;Myosin-6	MYH7;MYH6	19.0903	19.7335	20.1698	19.9509	19.7196	18.1176	19.3986	19.7403	19.6375	19.2822	-0.497597	0.0139776	0.0923908	EQAKRNHLRVVDSLQTSLDAETRSRNEALRV;EQAKRNHQRVVDSLQTSLDAETRSRNEVLRV	T	1599	MYH7;MYH6;T1599;	___1
P07738	Bisphosphoglycerate mutase	BPGM	14.5522	14.0839	13.6639	13.6925	14.2495	13.365	13.0722	13.449	14.1554	13.4922	-0.541651	0.0140172	0.092588	EWVPVESSWRLNERHYGALIGLNREQMALNH	Y	92	BPGM;Y92;	___1
Q8WZ42	Titin	TTN	15.2767	15.1854	15.4627	15.3811	14.8696	15.756	15.7281	15.5403	16.1806	14.9356	0.39304	0.0140876	0.0929491	AKPKGPIKGVPKKTPSPIEAERRKLRPGSGG	S	12009	TTN;S12009;	___2
O95081	Arf-GAP domain and FG repeat-containing protein 2	AGFG2	13.6295	13.1661	12.4674	11.0962	12.1152	11.289	12.5636	11.2163	11.6173	11.2589	-0.905877	0.0140938	0.0929491	RGVTYVDITVGSFVCTTCSGLLRGLNPPHRV	T	68	AGFG2;T68;	___3
P46976	Glycogenin-1	GYG1	18.1876	17.7476	18.4506	18.3686	18.5929	18.5902	18.4927	18.5224	18.6469	18.6838	0.317728	0.0141058	0.0929491	TTRRLVVLATPQVSDSMRKVLETVFDEVIMV	S	46	GYG1;S46;	___1
P13861	cAMP-dependent protein kinase type II-alpha regulatory subunit	PRKAR2A	18.3224	18.5198	18.8221	18.7499	18.6588	17.9134	18.2092	18.5511	18.7428	17.9912	-0.333081	0.0141111	0.0929491	EPGPDRVADAKGDSESEEDEDLEVPVPSRFN	S	80	PRKAR2A;S80;	___2
P49023	Paxillin	PXN	14.4797	14.6568	14.7175	15.114	14.5653	14.2343	14.5496	14.6817	14.1961	14.1444	-0.345447	0.0141269	0.0929881	QPSSSRFIHQQPQSSSPVYGSSAKTSSVSNP	S	85	PXN;S85;	___1
P48681	Nestin	NES	13.5431	13.3189	13.4198	13.3407	13.4039	12.8113	12.9896	13.3759	13.3158	13.0533	-0.296101	0.0141716	0.0932178	SIVRPLETENHKSLRSLEEQDQETLRTLEKE	S	746	NES;S746;	___1
P69905	Hemoglobin subunit alpha	HBA1	18.1369	18.0969	17.9505	16.955	16.931	18.4785	19.1035	17.9009	17.6653	17.8024	0.576034	0.0142238	0.0934768	AEALERMFLSFPTTKTYFPHFDLSHGSAQVK	T	42	HBA1;T42;	___1
Q8WZ42	Titin	TTN	15.8246	16.1692	16.0022	15.8299	16.2008	15.1872	15.7077	15.9041	15.8526	15.7876	-0.317514	0.0142399	0.0934768	ITCKAGSPFTIDVPISGRPAPKVTWKLEEMR	S	29599	TTN;S29599;	___1
Q9UN36	Protein NDRG2	NDRG2	18.3752	18.0172	17.7108	17.5918	17.8375	17.7259	17.8549	17.5475	17.4941	16.8137	-0.419272	0.0142406	0.0934768	GYMASSCMTRLSRSRTASLTSAASVDGNRSR	T	330	NDRG2;T330;	___3
Q8IVN3	Musculoskeletal embryonic nuclear protein 1	MUSTN1	19.3207	19.5889	18.9273	18.4054	17.6773	19.6503	20.3802	19.1166	19.0998	18.7829	0.622047	0.0143054	0.0938049	EQAGSAAPSVFSRTRTGTETVFEKPKAGPTK	T	63	MUSTN1;T63;	___1
Q09666	Neuroblast differentiation-associated protein AHNAK	AHNAK	14.8098	15.3015	15.1023	15.6239	15.4041	15.1131	15.5333	15.325	16.1644	15.9442	0.367677	0.0143104	0.0938049	KFNFSKPKGKGGVTGSPEASISGSKGDLKSS	S	5731	AHNAK;S5731;	___1
P13984	General transcription factor IIF subunit 2	GTF2F2	13.48	13.6245	13.8051	13.9125	13.6704	12.208	12.7793	13.5802	13.7674	13.5394	-0.523611	0.0143431	0.0939545	WELKPEYRHYQGEEKSD______________	S	248	GTF2F2;S248;	___1
Q8WZ42	Titin	TTN	14.6652	14.9795	15.7303	15.7245	15.2285	14.6522	15.6313	16.5591	16.3613	15.9416	0.563504	0.0143761	0.0940831	LRMPYDVPEPRKYKQTTIEEDQRIKQFVPMS	T	32910	TTN;T32910;	___1
Q8WZ42	Titin	TTN	18.1934	18.2527	18.4586	18.4925	18.2861	18.3291	18.5405	18.5407	18.7835	18.7202	0.246168	0.0143826	0.0940831	VIWYKGDEEIIETGRYEILTEGRKRILVIQN	Y	13435	TTN;Y13435;	___1
Q8WZ42	Titin	TTN	16.0163	16.3557	16.7007	16.4475	16.3044	15.8974	16.339	16.1687	16.0373	15.9372	-0.289013	0.014429	0.0943214	TIPQVTRNDTGKYILTIENGVGEPKSSTVSV	T	28272	TTN;T28272;	___1
Q9P2D0	Inhibitor of Bruton tyrosine kinase	IBTK	16.9758	16.8925	16.9612	17.0857	17.0699	16.8393	16.5229	16.8715	16.8074	16.8138	-0.22603	0.0144517	0.0943707	SEGSYAGVGSPRDLQSPDFTTGFHSDKIEAK	S	1045	IBTK;S1045;	___1
Q9UQ35	Serine/arginine repetitive matrix protein 2	SRRM2	15.1468	14.8198	15.0712	14.8264	14.9279	14.5196	14.4717	15.0008	14.6098	14.8012	-0.277801	0.0144603	0.0943707	RSECDSSPEPKALPQTPRPRSRSPSSPELNN	T	1492	SRRM2;T1492;	___1
Q8WZ42	Titin	TTN	15.8551	15.9262	15.813	15.5813	16.0038	15.6377	15.5815	15.6283	15.5332	15.6514	-0.229476	0.0144665	0.0943707	SLAGQYSCTATNPIGSASSSARLILTEGKNP	S	9064	TTN;S9064;	___1
P09211	Glutathione S-transferase P	GSTP1	16.8587	17.1039	16.7314	16.2319	17.3307	16.3541	16.8067	16.453	16.2738	16.4869	-0.376421	0.014525	0.0946872	VKALPGQLKPFETLLSQNQGGKTFIVGDQIS	S	135	GSTP1;S135;	___1
P46821	Microtubule-associated protein 1B;MAP1B heavy chain;MAP1 light chain LC1	MAP1B	14.7225	13.9523	14.0073	14.9317	14.8697	13.151	12.5725	14.0326	14.6775	14.4244	-0.725103	0.0145503	0.0947868	PTPVVKQTKLKQRADSRESLKPAAKPLPSKS	S	541	MAP1B;S541;	___1
Q8WU90	Zinc finger CCCH domain-containing protein 15	ZC3H15	13.3855	14.3985	13.7152	14.4436	14.5308	14.4529	14.8908	14.363	14.2044	14.9718	0.481864	0.0145745	0.0948797	KLSEASGGRAENGERSDLEEDNEREGTENGA	S	381	ZC3H15;S381;	___1
P12883;P13533	Myosin-7;Myosin-6	MYH7;MYH6	16.5176	17.4468	18.0188	17.4595	17.0565	15.9754	17.0341	17.4555	17.0344	16.5988	-0.480205	0.0145927	0.0949327	KAYKRQAEEAEEQANTNLSKFRKVQHELDEA	T	1891	MYH7;MYH6;T1891;	___1
P40939	Trifunctional enzyme subunit alpha, mitochondrial;Long-chain enoyl-CoA hydratase;Long chain 3-hydroxyacyl-CoA dehydrogenase	HADHA	15.4892	15.4563	15.2511	15.3585	15.6013	15.1312	15.2977	15.0938	15.3083	15.1288	-0.239321	0.0146349	0.0951418	YQEGVKRKDLNSDMDSILASLKLPPKSEVSS	S	654	HADHA;S654;	___1
Q8WZ42	Titin	TTN	15.5093	15.7549	16.125	16.1458	15.9507	15.1898	15.0665	15.902	15.9415	15.6314	-0.35089	0.0146687	0.0952962	MERREVTGKWVRVNKTPIADLKFRVTGLYEG	T	18682	TTN;T18682;	___1
Q8N3K9	Cardiomyopathy-associated protein 5	CMYA5	14.7791	14.9607	14.7785	14.4615	14.8738	14.6416	14.7834	14.5887	14.036	14.3258	-0.295616	0.0146879	0.0953556	____MASRDSNHAGESFLGSDGDEEATRELE	S	12	CMYA5;S12;	___2
P04406	Glyceraldehyde-3-phosphate dehydrogenase;Glyceraldehyde-3-phosphate dehydrogenase, testis-specific	GAPDH;GAPDHS	19.65	19.0031	19.835	19.7486	19.8609	19.9748	19.661	20.0522	19.8488	20.1683	0.32151	0.0147021	0.0953823	AKAVGKVIPELNGKLTGMAFRVPTANVSVVD	T	229	GAPDH;GAPDHS;T229;	___1
Q9NX58	Cell growth-regulating nucleolar protein	LYAR	13.581	13.7239	13.4707	12.262	12.709	13.9993	14.4976	14.1498	13.1389	12.8652	0.580826	0.0147556	0.0956641	EEEAHVGAGKRKRRHSEVETDSKKKKMKLPE	S	276	LYAR;S276;	___1
Q15773	Myeloid leukemia factor 2	MLF2	15.6892	15.1745	15.6788	15.4454	15.4716	15.0171	15.0812	15.5692	14.9983	15.2828	-0.302179	0.0147682	0.0956804	RAEGPPRLAIQGPEDSPSRQSRRYDW_____	S	238	MLF2;S238;	___1
P13639	Elongation factor 2	EEF2	15.6868	14.3221	14.7128	15.3004	14.9929	14.584	13.6349	14.1963	15.4764	14.1942	-0.585811	0.0148017	0.0958314	KAGIIASARAGETRFTDTRKDEQERCITIKS	T	57	EEF2;T57;	___1
Q13033	Striatin-3	STRN3	15.4953	15.6583	15.3194	15.4466	15.5551	15.234	15.4739	15.2479	15.196	15.1911	-0.226353	0.0148165	0.0958622	RVRSLLGLSNSEPNGSVETKNLEQILNGGES	S	214	STRN3;S214;	___1
Q8WZ42	Titin	TTN	16.5245	16.9316	17.4697	17.6671	17.2566	17.279	17.1586	17.76	17.8697	17.7096	0.385478	0.0148842	0.0962345	KKVPEKPQVPEKVELTPLKVPGGEKKVRKLL	T	11848	TTN;T11848;	___1
Q9H987	Synaptopodin 2-like protein	SYNPO2L	13.2829	13.8077	13.9471	13.8831	13.9653	13.6667	14.352	14.3079	13.8408	14.4108	0.338412	0.0149507	0.0964646	SRASEGQGSGLGGQLSEVSGRGVQLFEQQRQ	S	381	SYNPO2L;S381;	___2
Q8IX01	SURP and G-patch domain-containing protein 2	SUGP2	16.127	15.7107	15.7036	15.8964	15.9233	15.5318	15.7686	15.5986	15.6251	15.4642	-0.274549	0.014951	0.0964646	TPKTQGTNQIQKNTPSPDVTLGTNPGTEDIQ	S	277	SUGP2;S277;	___1
Q6PD62	RNA polymerase-associated protein CTR9 homolog	CTR9	13.8335	14.4747	14.2566	14.4994	14.0945	13.7681	13.8474	13.8117	14.3997	13.7123	-0.323905	0.0149559	0.0964646	RKKKKRRRHPKGEEGSDDDETENGPKPKKRR	S	970	CTR9;S970;	___1
Q9UKX2	Myosin-2	MYH2	17.4919	17.7583	17.8522	17.8137	17.3664	17.7019	18.2253	18.2664	17.7065	17.9716	0.317854	0.0149614	0.0964646	QESKAELQRALSKANTEVAQWRTKYETDAIQ	T	1372	MYH2;T1372;	___1
P23109	AMP deaminase 1	AMPD1	14.6714	14.5181	14.3362	14.2735	14.6046	13.9976	14.4728	14.0926	14.3218	13.7609	-0.351614	0.0149828	0.0964646	NLTLKELFAKLKMHPYDLTVDSLDVHAGRQT	Y	386	AMPD1;Y386;	___1
Q08AD1	Calmodulin-regulated spectrin-associated protein 2	CAMSAP2	18.0635	18.6423	17.9474	17.3765	18.4024	17.6112	18.0568	17.8619	17.3363	17.1993	-0.473328	0.0149842	0.0964646	RTAFLTVVKKKGDGISPLREEAAGAEDEKVY	S	810	CAMSAP2;S810;	___1
Q8WZ42	Titin	TTN	16.5615	16.1719	16.3797	16.3818	16.1943	16.0082	16.2835	16.0804	16.1383	15.7914	-0.277473	0.0149911	0.0964646	KTLYRISGLVEGTMYYFRVLPENIYGIGEPC	Y	30535	TTN;Y30535;	___1
Q8WZ42	Titin	TTN	14.1414	14.1554	14.349	13.8466	13.942	13.3785	13.9995	13.9858	13.8007	13.7207	-0.309843	0.0150112	0.0965283	RVKSVNKVGASDPSDSSDPQIAKEREEEPLF	S	27098	TTN;S27098;	___1
P15259	Phosphoglycerate mutase 2;Phosphoglycerate mutase 1;Probable phosphoglycerate mutase 4	PGAM2;PGAM1;PGAM4	17.9723	18.156	17.7032	17.6222	18.3439	18.58	18.5637	18.4528	17.5427	18.7011	0.408526	0.0150389	0.0965688	MWLPVVRTWRLNERHYGGLTGLNKAETAAKH	Y	92	PGAM2;PGAM1;PGAM4;Y92;	___1
Q8WZ42	Titin	TTN	16.662	16.441	17.1593	17.2121	16.8426	17.129	16.7714	17.1819	17.7173	17.2324	0.343035	0.0150472	0.0965688	SKRWKRVNRDPIKAMTLGVSYKVTGLIEGSD	T	17302	TTN;T17302;	___1
Q15942	Zyxin	ZYX	18.1731	17.948	18.0025	18.703	18.498	17.7376	17.9448	18.1087	17.8513	17.8464	-0.36714	0.0150481	0.0965688	PRGPPASSPAPAPKFSPVTPKFTPVASKFSP	S	267	ZYX;S267;	___1
Q8WZ42	Titin	TTN	16.929	16.8277	16.7439	16.8968	16.7066	17.1536	16.7287	17.0914	17.4148	17.1151	0.279915	0.0150712	0.0966515	EYQFRVCAENRYGKSSYSESSAVVAEYPFSP	S	26498	TTN;S26498;	___1
P12882;Q9UKX2	Myosin-1;Myosin-2	MYH1;MYH2	18.8142	18.7508	18.9783	19.0871	19.0672	19.0908	19.0481	19.3331	19.0841	19.3457	0.240841	0.0151005	0.0966567	QLKRNHIRIVESMQSTLDAEIRSRNDAIRLK;QMKRNHIRIVESMQSTLDAEIRSRNDAIRLK	T	1606	MYH1;MYH2;T1606;	___1
Q13439	Golgin subfamily A member 4	GOLGA4	15.6092	15.7904	15.75	16.0193	16.0269	15.3978	15.6425	15.5674	15.7998	15.5706	-0.243539	0.0151112	0.0966567	LEPQAEVFTKEENPESDGEPVVEDGTSVKTL	S	266	GOLGA4;S266;	___1
Q9BRT9	DNA replication complex GINS protein SLD5;DNA replication complex GINS protein SLD5, N-terminally processed	GINS4	12.3735	12.7315	12.7021	11.9663	12.4691	12.2805	12.1211	12.3648	11.9401	11.9503	-0.31715	0.0151117	0.0966567	DTDEQRDYVIDLEKGSQHLIRYKTIAPLVAS	S	202	GINS4;S202;	___1
P36542	ATP synthase subunit gamma, mitochondrial	ATP5C1	17.171	17.1379	16.8457	17.1548	17.0197	16.8984	16.7192	16.6111	16.5932	17.1081	-0.279822	0.0151128	0.0966567	RAERELKPARIYGLGSLALYEKADIKGPEDK	S	73	ATP5C1;S73;	___1
P49773	Histidine triad nucleotide-binding protein 1	HINT1	14.5635	14.9323	14.2674	13.983	14.5103	13.9661	14.1692	14.1331	13.896	14.3639	-0.345639	0.0151702	0.0969582	KGYRMVVNEGSDGGQSVYHVHLHVLGGRQMH	S	107	HINT1;S107;	___1
O14523	C2 domain-containing protein 2-like	C2CD2L	15.8853	16.4355	16.1781	16.0531	16.268	16.0169	15.8153	15.8692	15.8989	15.773	-0.289344	0.0152071	0.0971286	IFRRRPRQKEAGLSQSHDDLSNATATPSVRK	S	662	C2CD2L;S662;	___1
P54296	Myomesin-2	MYOM2	18.6137	18.8714	19.1165	19.1883	19.2744	19.2964	19.2648	19.3823	19.2259	19.349	0.290843	0.0152458	0.097234	QFLEKFGVTFRREGETVTLKCTMLVTPDLKR	T	294	MYOM2;T294;	___1
P12270	Nucleoprotein TPR	TPR	15.5105	15.8276	16.6635	15.9125	16.034	14.6559	16.2241	15.1608	14.6935	15.8625	-0.670273	0.0152488	0.097234	EELMKKTETMNVVMETNKMLREEKERLEQDL	T	1275	TPR;T1275;	___2
Q16891	MICOS complex subunit MIC60	IMMT	16.8256	16.7663	15.9774	15.9189	16.8243	16.0967	16.3559	16.0137	15.7815	16.0638	-0.400189	0.0152544	0.097234	GWKGMSVSDLADKLSTDDLNSLIAHAHRRID	T	398	IMMT;T398;	___1
Q9UKX2	Myosin-2	MYH2	23.5585	23.6529	23.7994	23.9222	23.1699	23.7184	24.1194	24.2681	23.7569	24.0812	0.368221	0.0152813	0.097239	HAELEASQKEARSLGTELFKIKNAYEESLDQ	T	1485	MYH2;T1485;	___1
Q8N8F7	Leucine-rich single-pass membrane protein 1	LSMEM1	18.3962	18.4779	18.4801	18.3788	18.4681	18.0191	18.3438	18.3662	18.1288	18.2398	-0.220676	0.0152834	0.097239	GSCGIQEDGKLYVVDSINDLNKLNLCPAGSQ	S	24	LSMEM1;S24;	___1
Q15772	Striated muscle preferentially expressed protein kinase	SPEG	14.7833	14.3525	14.3718	14.5822	14.602	14.1956	14.4185	13.8269	14.5933	13.5293	-0.425662	0.015286	0.097239	KVTVQSLSPAKEVVSSPGSSPRSSPRPEGTT	S	2941	SPEG;S2941;	___2
P07910	Heterogeneous nuclear ribonucleoproteins C1/C2	HNRNPC	12.7932	12.4776	11.9491	12.1099	11.7808	11.0057	11.7155	10.5811	12.6162	11.4926	-0.739914	0.0153639	0.0975793	EEGEDDRDSANGEDDS_______________	S	306	HNRNPC;S306;	___1
Q13428	Treacle protein	TCOF1	13.6628	13.3508	13.0463	13.3029	13.5267	13.1246	12.6703	13.265	13.0455	13.1219	-0.332418	0.0153674	0.0975793	GKTSQVGAASAPAKESPRKGAAPAPPGKTGP	S	381	TCOF1;S381;	___1
P13807	Glycogen [starch] synthase, muscle	GYS1	17.6399	17.4665	17.0521	17.6014	17.576	18.1852	17.8086	17.4051	17.9786	17.544	0.3171	0.0153763	0.0975793	RPASVPPSPSLSRHSSPHQSEDEEDPRNGPL	S	653	GYS1;S653;	___2
P40926	Malate dehydrogenase, mitochondrial	MDH2	14.9966	14.7458	14.8262	14.4519	14.8039	14.4626	14.758	14.6206	14.2981	13.936	-0.349793	0.0153807	0.0975793	ISQCTPKVDFPQDQLTALTGRIQEAGTEVVK	T	224	MDH2;T224;	___1
Q8WZ42	Titin	TTN	15.0837	14.5707	15.0381	14.9103	14.6927	15.7293	14.9056	14.992	15.0702	15.288	0.337928	0.0154083	0.097689	KNGINVTPSQRCNITTTEKSAILEIPSSTVE	T	8845	TTN;T8845;	___1
Q02880	DNA topoisomerase 2-beta	TOP2B	15.6866	15.9773	16.1069	15.7616	15.8764	15.5692	16.0536	14.8849	15.2129	15.5141	-0.434839	0.0154241	0.0976958	DDDDNNDLEELKVKASPITNDGEDEFVPSDG	S	1400	TOP2B;S1400;	___1
P12882;Q9UKX2;Q9Y623	Myosin-1;Myosin-2;Myosin-4	MYH1;MYH2;MYH4	19.8424	19.5484	20.0335	20.411	20.0736	20.2105	20.0343	20.3386	20.3608	20.4725	0.30154	0.01543	0.0976958	LEEISERLEEAGGATSAQIEMNKKREAEFQK	S	1164	MYH1;MYH2;MYH4;S1164;	___1
P13807	Glycogen [starch] synthase, muscle	GYS1	17.6399	17.4665	17.0521	17.6014	17.576	18.1848	17.8086	17.4054	17.9774	17.5433	0.316676	0.0154685	0.0978744	VPPSPSLSRHSSPHQSEDEEDPRNGPLEEDG	S	657	GYS1;S657;	___2
P48735	Isocitrate dehydrogenase [NADP], mitochondrial	IDH2	15.1714	14.7422	14.9371	15.0885	15.1424	14.5082	14.5793	15.0095	14.5846	14.8957	-0.300833	0.015496	0.0978761	VCPDGKTIEAEAAHGTVTRHYREHQKGRPTS	T	350	IDH2;T350;	___1
Q04637	Eukaryotic translation initiation factor 4 gamma 1	EIF4G1	18.179	18.6936	18.1149	18.4396	18.4737	18.2229	17.9899	17.8639	18.0307	18.2936	-0.299956	0.015498	0.0978761	REAALPPVSPLKAALSEEELEKKSKAIIEEY	S	1238	EIF4G1;S1238;	___1
O15085	Rho guanine nucleotide exchange factor 11	ARHGEF11	14.3391	14.6285	14.9295	14.7174	14.9893	14.283	14.6767	14.4352	14.3028	14.3771	-0.30581	0.0154998	0.0978761	SLMNRNSVLSDPGLDSPRTSPVIMARVAQHH	S	251	ARHGEF11;S251;	___2
Q15435	Protein phosphatase 1 regulatory subunit 7	PPP1R7	16.9458	17.3361	16.74	16.7323	16.6977	16.6757	17.0222	16.3047	16.6301	16.3098	-0.301884	0.0155303	0.0978768	QQQSQEMMEVDRRVESEESGDEEGKKHSSGI	S	24	PPP1R7;S24;	___2
Q15435	Protein phosphatase 1 regulatory subunit 7	PPP1R7	16.9458	17.3361	16.74	16.7323	16.6977	16.6757	17.0222	16.3047	16.6301	16.3098	-0.301884	0.0155303	0.0978768	SQEMMEVDRRVESEESGDEEGKKHSSGIVAD	S	27	PPP1R7;S27;	___2
Q9Y4J8	Dystrobrevin alpha	DTNA	14.0694	13.6261	14.0185	13.7629	13.85	13.4426	13.97	13.8235	12.6773	12.7031	-0.542052	0.0155309	0.0978768	IHARKPGYIHSGATTSTMRGDMVTEDADPYV	S	688	DTNA;S688;	___1
Q8WZ42	Titin	TTN	12.7183	12.9449	12.602	12.1546	13.0028	11.6785	12.3228	12.451	12.5021	12.1652	-0.460598	0.0155736	0.0980808	VATGPEVPPPWKQEGYVASSSEAEMRETTLT	Y	350	TTN;Y350;	___1
P13929	Beta-enolase	ENO3	18.845	18.8955	19.3153	19.1873	19.2276	19.3026	19.3812	19.686	19.1006	19.4415	0.288242	0.0156045	0.0982101	APNILENNEALELLKTAIQAAGYPDKVVIGM	T	229	ENO3;T229;	___1
Q8WZ42	Titin	TTN	14.2685	14.8527	14.5984	14.9842	14.5011	13.7284	14.6445	14.5798	14.3014	14.1813	-0.353917	0.0156437	0.098391	LGYWLEKREVNSTHWSRVNKSLLNALKANVD	S	15876	TTN;S15876;	___1
Q8WZ42	Titin	TTN	14.1703	14.0161	14.308	14.5284	13.8562	14.654	14.2645	14.4071	14.6189	14.3433	0.28172	0.0156717	0.0985016	FKNNVASLVINKVDHSDVGEYSCKADNSVGA	S	8012	TTN;S8012;	___1
O94804	Serine/threonine-protein kinase 10	STK10	13.7432	14.0979	13.6612	14.0047	14.369	13.5502	13.7652	13.5395	13.8311	13.7838	-0.281211	0.0156867	0.0985309	QVAQEKQVAEQGGDLSPAANRSQKASQSRPN	S	438	STK10;S438;	___1
Q8WZ42	Titin	TTN	18.5418	18.9818	19.1558	19.2083	18.7444	19.1138	19.2857	19.1867	19.2916	19.1719	0.283514	0.0157473	0.0988155	YFFRVKAVNKVGGGEYIELKNPVIAQDPKQP	Y	15491	TTN;Y15491;	___1
Q01968	Inositol polyphosphate 5-phosphatase OCRL-1	OCRL	14.268	14.869	14.3739	14.0422	14.5737	13.9753	14.3686	14.5756	13.2632	13.4893	-0.490963	0.0157537	0.0988155	YKDICARMSFVVPNQTLPQLNIMKHEVVIWL	T	405	OCRL;T405;	___2
P10916	Myosin regulatory light chain 2, ventricular/cardiac muscle isoform	MYL2	20.4008	20.0337	19.8949	19.1754	19.9253	19.6655	20.064	19.1758	19.0928	19.2105	-0.444303	0.0157633	0.0988155	KKAKKRAGGANSNVFSMFEQTQIQEFKEAFT	S	19	MYL2;S19;	___1
P35573	Glycogen debranching enzyme;4-alpha-glucanotransferase;Amylo-alpha-1,6-glucosidase	AGL	17.1519	17.3258	16.9756	16.7839	17.0728	17.0128	16.8967	16.813	16.6026	16.7409	-0.248812	0.0157826	0.0988709	SGSTRGYDELVPHQISVVSEERFYTKWNPEA	S	669	AGL;S669;	___1
Q8TDC0	Myozenin-3	MYOZ3	11.9164	12.8494	11.9872	11.3783	11.7727	11.3032	11.8273	12.4014	10.3506	10.4212	-0.720085	0.0158328	0.099102	EFVSYRDYQSDGRSHTPSPNDYRNFNKTPVP	T	185	MYOZ3;T185;	___3
P14618	Pyruvate kinase PKM	PKM	16.6717	16.7095	16.5276	16.6954	16.3796	16.8979	16.7775	16.9121	16.8082	16.724	0.227152	0.0158404	0.099102	GMNVARLNFSHGTHEYHAETIKNVRTATESF	Y	83	PKM;Y83;	___1
P02787	Serotransferrin	TF	16.2328	16.4426	16.3825	16.7264	16.0742	16.7779	17.067	16.3294	16.6153	17.2032	0.426885	0.0158549	0.099127	QLFSSPHGKDLLFKDSAHGFLKVPPRMDAKM	S	317	TF;S317;	___1
P42345	Serine/threonine-protein kinase mTOR	MTOR	14.7573	14.6696	14.2563	14.0475	14.5195	13.7958	14.3828	14.1106	13.9521	14.2662	-0.348577	0.0158675	0.0991403	MIDQSRDASAVSLSESKSSQDSSDYSTSEML	S	920	MTOR;S920;	___1
Q9Y4J8	Dystrobrevin alpha	DTNA	14.9747	15.0663	15.0542	14.6883	14.8309	14.3131	14.6527	15.0089	14.5824	14.6037	-0.290716	0.015939	0.0995218	SLVKELNSEVGSETESNVDSEFARTQFEDLV	S	645	DTNA;S645;	___1
P07099	Epoxide hydrolase 1	EPHX1	13.6855	14.2044	14.1267	14.0318	14.1534	14.1983	14.6621	14.1651	14.0513	14.7414	0.323275	0.0159628	0.0995943	GWWGPGTRSAAREDDSIRPFKVETSDEEIHD	S	47	EPHX1;S47;	___1
Q9Y2W1	Thyroid hormone receptor-associated protein 3	THRAP3	16.1232	16.0859	16.0433	16.0387	16.1473	16.0569	15.9412	15.7596	15.4146	15.9249	-0.268258	0.0159822	0.0995943	FRKSSTSPKWAHDKFSGEEGEIEDDESGTEN	S	928	THRAP3;S928;	___2
Q9Y2W1	Thyroid hormone receptor-associated protein 3	THRAP3	16.1232	16.0859	16.0433	16.0387	16.1473	16.0569	15.9412	15.7596	15.4146	15.9249	-0.268258	0.0159822	0.0995943	HDKFSGEEGEIEDDESGTENREEKDNIQPTT	S	939	THRAP3;S939;	___2
P20929	Nebulin	NEB	13.7709	14.2186	14.6158	14.6683	14.5639	14.1872	14.8065	14.606	15.0648	14.9939	0.364183	0.016009	0.0996364	DMVSITAAKMAQDVATNVNYKQPLHHYTYLP	T	1401	NEB;T1401;	___1
P21731	Thromboxane A2 receptor	TBXA2R	16.3388	16.1714	16.0653	15.9016	16.1643	15.9342	16.1223	15.9143	15.5806	15.8314	-0.251743	0.0160168	0.0996364	LRRLQPRLSTRPRSLSLQPQLTQRSGLQ___	S	331	TBXA2R;S331;	___1
Q8WZ42	Titin	TTN	14.7032	14.8857	15.1586	15.0497	15.0974	14.3652	14.5237	14.967	14.9463	14.7504	-0.268389	0.0160207	0.0996364	QGEEEVPAKKTKTIVSTAQISESRQTRIEKK	S	209	TTN;S209;	___1
P13805	Troponin T, slow skeletal muscle	TNNT1	19.7702	20.1747	20.4175	20.3784	20.0133	19.5857	19.7506	20.2879	20.053	19.5107	-0.313245	0.016031	0.0996364	KKKKVLSNMGAHFGGYLVKAEQKRGKRQTGR	Y	164	TNNT1;Y164;	___1
P20929	Nebulin	NEB	14.5454	14.7272	14.864	14.7938	14.4653	14.8566	14.7421	15.0871	15.0032	14.9276	0.244167	0.0160418	0.0996382	YEKNKGKADYNVLPASENPQLRQLKAAGDAL	S	367	NEB;S367;	___1
P00568	Adenylate kinase isoenzyme 1;Adenylate kinase isoenzyme 5	AK1;AK5	16.6504	16.2486	16.301	15.9987	16.7061	16.3032	16.0159	16.266	15.6756	16.0945	-0.309908	0.0160684	0.0996654	MVAKVNTSKGFLIDGYPREVQQGEEFERRIG	Y	95	AK1;AK5;Y95;	___1
Q5VWP3	Muscular LMNA-interacting protein	MLIP	18.113	17.5848	17.7499	18.1881	17.8438	18.3852	17.684	18.2053	18.712	18.1277	0.326917	0.016072	0.0996654	TSKFLVKIPEESSDKSPETVNRSKSNDYLTL	S	67	MLIP;S67;	___1
Q8WZ42	Titin	TTN	16.1571	16.2759	16.1284	16.0912	16.2989	15.9914	15.6409	16.0902	15.994	15.9288	-0.261268	0.0160923	0.0996654	GCQISNYIVEKKETTSTTWHIVSQAVARTSI	S	26458	TTN;S26458;	___1
Q8WZ42	Titin	TTN	17.5382	17.7465	17.8732	17.8663	17.8806	17.9714	18.0049	18.2448	17.9898	17.9007	0.241353	0.0161011	0.0996654	NPFVVPDAPKAPEVTTVTKDSMIVVWERPAS	T	23674	TTN;T23674;	___1
P09622	Dihydrolipoyl dehydrogenase, mitochondrial	DLD	16.1157	15.8151	15.3041	14.9611	15.5809	16.3737	16.2994	15.4786	16.1288	15.7331	0.447348	0.0161036	0.0996654	IAHLFKQNKVVHVNGYGKITGKNQVTATKAD	Y	153	DLD;Y153;	___1
P40939	Trifunctional enzyme subunit alpha, mitochondrial;Long-chain enoyl-CoA hydratase;Long chain 3-hydroxyacyl-CoA dehydrogenase	HADHA	17.7781	17.7876	17.5853	17.5837	17.7998	17.2435	17.507	17.4545	17.4994	17.6308	-0.239852	0.0161093	0.0996654	SVDKGLKTILKDATLTALDRGQQQVFKGLND	T	395	HADHA;T395;	___1
O00330	Pyruvate dehydrogenase protein X component, mitochondrial	PDHX	14.9156	15.3845	15.1803	14.8856	15.2219	14.9754	15.0961	14.8869	14.5448	14.6331	-0.290287	0.016136	0.0997651	VSKPSEPRPSPEPQISIPVKKEHIPGTLRFR	S	168	PDHX;S168;	___1
Q96Q42	Alsin	ALS2	16.8963	17.3532	16.798	16.6825	17.0398	16.6465	16.8275	16.6652	16.5808	16.7373	-0.262524	0.0161493	0.0997819	EEQVKQESMQGKKSSSLVDIREEETEGGSRR	S	466	ALS2;S466;	___1
Q8WZ42	Titin	TTN	17.0437	17.0741	17.3329	17.2945	17.0957	17.5137	17.3979	17.5212	17.3689	17.2178	0.235726	0.0161939	0.0999928	RVFAENLAGLSKPSPSSDPIKACRPIKPPGP	S	18718	TTN;S18718;	___1
P30043	Flavin reductase (NADPH)	BLVRB	14.2514	14.9985	14.864	15.1642	14.4184	14.9531	14.9648	15.0762	15.4429	15.017	0.351507	0.016218	0.10006	AVTDDHIRMHKVLRESGLKYVAVMPPHIGDQ	S	142	BLVRB;S142;	___1
Q9NYB9	Abl interactor 2	ABI2	13.4939	13.1139	13.1519	13.1433	13.386	13.2073	12.7325	12.8937	12.9563	13.25	-0.249829	0.016242	0.10006	MGGLPRTTPPTQKPPSPPMSGKGTLGRHSPY	S	183	ABI2;S183;	___1
Q96B97	SH3 domain-containing kinase-binding protein 1	SH3KBP1	16.0255	16.0635	15.7762	16.3759	16.3725	15.6141	15.7036	15.7599	15.9453	16.1708	-0.283974	0.0162467	0.10006	FGDIFKDKPIKLRPRSIEVENDFLPVEKTIG	S	230	SH3KBP1;S230;	___1
P42356	Phosphatidylinositol 4-kinase alpha	PI4KA	14.1735	13.927	13.733	13.8716	14.0823	13.2974	13.9024	13.68	13.7769	13.406	-0.34496	0.0162514	0.10006	SNLLTVCQEGTLKRKTSSVSSISQVSPERGM	T	255	PI4KA;T255;	___2
Q53SF7	Cordon-bleu protein-like 1	COBLL1	15.9167	15.396	15.8942	15.8454	15.358	15.2202	15.5021	15.8535	15.0872	14.4857	-0.452315	0.0162577	0.10006	AHIQERPASCIVKSMSVDETDKSPCEAGRVR	S	326	COBLL1;S326;	___1
Q02218	2-oxoglutarate dehydrogenase, mitochondrial	OGDH	16.4182	16.5126	16.6119	16.4309	16.3873	16.3536	16.2206	16.2675	16.1966	16.2637	-0.211777	0.0162842	0.100158	LPLSRGSLAAVAHAQSLVEAQPNVDKLVEDH	S	112	OGDH;S112;	___1
Q96MM6	Heat shock 70 kDa protein 12B	HSPA12B	17.1661	16.7989	17.2306	16.487	17.0261	17.396	17.2681	17.5912	16.9748	17.0312	0.310482	0.016301	0.100197	LSGRAPGGGRLGERRSIDSSFRQAREQLRRS	S	276	HSPA12B;S276;	___1
Q14315	Filamin-C	FLNC	14.7122	15.1387	15.6704	15.6549	14.8291	15.5576	15.4086	16.0173	15.6858	15.2717	0.38717	0.0163331	0.100279	VTARVLNPSGAKTDTYVTDNGDGTYRVQYTA	Y	1303	FLNC;Y1303;	___1
P20929	Nebulin	NEB	16.8079	17.0934	17.3098	17.4698	16.7412	17.3832	17.0865	17.6619	17.6464	17.251	0.321407	0.016343	0.100279	YTAPLDMLQVTQAKKSQAIASDVDYKHILHS	S	908	NEB;S908;	___1
Q8N3V7	Synaptopodin	SYNPO	18.2372	18.5208	18.4923	18.4165	18.4274	18.0713	18.0182	18.4461	18.1397	18.2133	-0.241109	0.0163507	0.100279	PFGIQAPGGTSQMERSPMLERRHFGEKAPAP	S	501	SYNPO;S501;	___1
Q99798	Aconitate hydratase, mitochondrial	ACO2	17.1645	16.718	17.262	17.1765	17.0069	17.3722	17.1006	17.4449	17.2054	17.8688	0.332822	0.0163567	0.100279	ALAIAGTLKFNPETDYLTGTDGKKFRLEAPD	Y	513	ACO2;Y513;	___1
Q07955	Serine/arginine-rich splicing factor 1	SRSF1	15.5031	14.6331	15.007	14.8344	14.4525	13.6911	13.6232	14.6748	15.1943	13.9208	-0.665178	0.0163853	0.100389	EGETAYIRVKVDGPRSPSYGRSRSRSRSRSR	S	199	SRSF1;S199;	___1
Q4L180	Filamin A-interacting protein 1-like	FILIP1L	15.3301	15.5189	15.4355	15.8067	15.5407	14.9019	15.0668	15.6298	14.8707	15.3393	-0.364692	0.016447	0.100702	HFSKSLRPSLNGRRISDPQVFSKEVQTEAVD	S	791	FILIP1L;S791;	___1
Q9GZV1	Ankyrin repeat domain-containing protein 2	ANKRD2	17.101	17.7056	17.5045	17.47	16.9129	17.0487	17.2774	16.9833	17.2081	16.6184	-0.311655	0.0164944	0.100862	PEPGAEHNGLEGPNDSGRETPQPVPAQ____	S	349	ANKRD2;S349;	___2
Q9GZV1	Ankyrin repeat domain-containing protein 2	ANKRD2	17.101	17.7056	17.5045	17.47	16.9129	17.0487	17.2774	16.9833	17.2081	16.6184	-0.311655	0.0164944	0.100862	AEHNGLEGPNDSGRETPQPVPAQ________	T	353	ANKRD2;T353;	___2
Q99996	A-kinase anchor protein 9	AKAP9	15.5055	15.7495	15.8915	15.1452	15.871	15.1753	15.7055	15.5382	14.7201	15.295	-0.345698	0.0165394	0.101028	EDRKHFGAVEAKPELSLEVQLQAERDAIDRK	S	2186	AKAP9;S2186;	___1
O60343	TBC1 domain family member 4	TBC1D4	16.599	16.2499	16.072	16.3149	16.4006	15.5601	16.3328	16.0992	15.8573	15.9041	-0.376566	0.0165489	0.101028	ESNSSSSLPSLHTSFSAPSFTAPSFLKSFYQ	S	704	TBC1D4;S704;	___1
P60900	Proteasome subunit alpha type-6	PSMA6	16.4278	16.7335	16.6414	16.4573	16.5176	16.344	16.4147	16.5056	16.1571	16.2259	-0.226076	0.0165535	0.101028	GFDRHITIFSPEGRLYQVEYAFKAINQGGLT	Y	23	PSMA6;Y23;	___1
P30533	Alpha-2-macroglobulin receptor-associated protein	LRPAP1	12.8486	13.3034	12.844	13.2581	13.1911	11.9186	12.9759	12.7856	12.9292	12.9302	-0.381146	0.0165843	0.10115	YSREKNQPKPSPKRESGEEFRMEKLNQLWEK	S	50	LRPAP1;S50;	___1
P27816	Microtubule-associated protein 4	MAP4	15.2423	16.4236	15.4849	15.0445	15.4563	14.6517	15.3996	15.1716	15.123	15.0988	-0.44137	0.0166398	0.101322	VVPSRVKATPMPSRPSTTPFIDKKPTSAKPS	S	899	MAP4;S899;	___1
Q14160	Protein scribble homolog	SCRIB	15.2555	15.1785	15.3795	14.7399	15.3881	15.5731	15.8348	15.4503	15.269	15.3799	0.313128	0.0166497	0.101322	LEVRVPQAEGPPKRVSLVGADDLRKMQEEEA	S	1378	SCRIB;S1378;	___1
P12882;Q9UKX2;Q9Y623	Myosin-1;Myosin-2;Myosin-4	MYH1;MYH2;MYH4	15.6055	15.6001	15.6578	15.1305	15.6273	15.245	15.4582	15.5306	14.8256	15.1327	-0.28579	0.0166525	0.101322	IEAERASRAKAEKQRSDLSRELEEISERLEE	S	1143	MYH1;MYH2;MYH4;S1143;	___2
P19484	Transcription factor EB	TFEB	13.7793	14.1419	13.9615	13.9889	14.1404	13.3302	13.9213	13.6926	13.6281	14.0779	-0.272383	0.0166552	0.101322	TYGNKFAAHISPAQGSPKPPPAASPGVRAGH	S	114	TFEB;S114;	___2
P15882	N-chimaerin	CHN1	14.9318	14.7738	15.6624	15.8986	15.7924	15.7755	15.6995	15.8758	15.9763	15.848	0.423205	0.0167245	0.101648	LALRFGSQTRNFRLYYDGKHFVGEKRFESIH	Y	99	CHN1;Y99;	___2
P63316	Troponin C, slow skeletal and cardiac muscles	TNNC1	17.6203	17.9094	17.9476	17.8675	17.751	17.8183	17.7243	17.4544	17.2325	17.3146	-0.310339	0.0167304	0.101648	ELSDLFRMFDKNADGYIDLDELKIMLQATGE	Y	111	TNNC1;Y111;	___1
Q8WZ42	Titin	TTN	16.9611	17.3845	17.5821	17.5783	17.4167	16.8924	17.2598	17.1082	17.0191	17.2435	-0.279934	0.0167546	0.10173	SEPPLPPGRVTLVDVTRNTATIKWEKPESDG	T	26235	TTN;T26235;	___1
P20929	Nebulin	NEB	16.0635	15.8427	15.9582	15.7322	15.4822	16.6246	16.2337	15.9947	16.5075	15.5644	0.369185	0.0167687	0.101751	DPPDIEFAKKVTNQVSKQKYKEDYENKIKGK	S	273	NEB;S273;	___1
O95425	Supervillin	SVIL	17.1832	18.1025	18.0403	17.7987	17.8608	16.6567	17.3317	17.6618	17.6121	17.7486	-0.394943	0.0168076	0.101922	NRIDTRQRRMNARYQTQPVTLGEVEQVQSGK	T	852	SVIL;T852;	___1
Q09666	Neuroblast differentiation-associated protein AHNAK	AHNAK	16.8551	16.9744	16.8818	17.2361	17.1459	16.5172	16.4031	16.7397	16.9155	17.0948	-0.28462	0.0168228	0.101923	SGKTVIRLPSGSGAASPTGSAVDIRAGAISA	S	216	AHNAK;S216;	___2
Q14315	Filamin-C	FLNC	16.4201	17.1958	17.5503	17.3611	16.5487	17.4869	17.2192	17.7699	17.8048	17.0066	0.442287	0.0168294	0.101923	VETVTKSSSSRGSSYSSIPKFSSDASKVVTR	S	2626	FLNC;S2626;	___1
Q9NT68	Teneurin-2;Ten-2, soluble form;Ten-2 intracellular domain	TENM2	14.8635	14.2437	14.2202	14.019	14.9219	14.3403	14.3707	13.9347	13.6113	13.9973	-0.402817	0.0168697	0.102058	FDEARCGDGGKAIDATLMSPRGIAVDKNGLM	T	1354	TENM2;T1354;	___2
P11055;P12882;P13535;Q9UKX2;Q9Y623	Myosin-3;Myosin-1;Myosin-8;Myosin-2;Myosin-4	MYH3;MYH1;MYH8;MYH2;MYH4	16.1856	16.1389	16.3295	16.6001	16.263	16.5126	16.2937	16.6734	16.6497	16.5976	0.241966	0.0168731	0.102058	AKKGAKKKGSSFQTVSALFRENLNKLMTNLR;AKKGGKKKGSSFQTVSALFRENLNKLMTNLR;GKKGGKKKGSSFQTVSALFRENLNKLMTNLR;KKKVAKKKGSSFQTVSALFRENLNKLMSNLR	S	654	MYH3;MYH1;MYH8;MYH2;MYH4;S654;	___1
Q15032;Q9UBL0	R3H domain-containing protein 1;cAMP-regulated phosphoprotein 21	R3HDM1;ARPP21	14.7589	14.7253	14.6557	14.9449	14.8211	14.2213	14.0411	14.8021	14.7651	14.4422	-0.326837	0.0168993	0.102079	DNQMRIRLKDDRRSKSIEEREEEYQRARDRI;QQNRMHPFRDDRRSKSIEEREEEYQRVRERI	S	280	R3HDM1;ARPP21;S280;	___1
P12883	Myosin-7	MYH7	20.3976	20.8242	20.9591	20.7604	20.7881	20.4152	20.5898	20.4221	20.6755	19.9596	-0.333435	0.0169023	0.102079	EKEALISQLTRGKLTYTQQLEDLKRQLEEEV	Y	1308	MYH7;Y1308;	___1
Q8WZ42	Titin	TTN	17.186	17.2273	17.6573	17.8827	17.5856	17.7209	17.5184	17.9177	17.9561	17.8379	0.282427	0.0169091	0.102079	TAEVEGKKTSARLFVTGIRLKFMSPLEDQTV	T	12497	TTN;T12497;	___1
Q4KMP7	TBC1 domain family member 10B	TBC1D10B	16.0246	15.5874	15.5899	15.7989	15.6023	16.4749	15.9286	15.7368	16.2848	15.6916	0.302744	0.016938	0.102189	VAGVETSRALAAGADSPKTEEARPSPAPGPG	S	132	TBC1D10B;S132;	___1
Q15772	Striated muscle preferentially expressed protein kinase	SPEG	18.3247	18.499	18.3751	18.8953	18.4329	17.9259	18.0882	18.2464	18.5766	18.3171	-0.274566	0.0169766	0.102356	FQQKAASLDERTRQRSPASDLELRFAQELGR	S	485	SPEG;S485;	___1
P68871	Hemoglobin subunit beta;LVV-hemorphin-7;Spinorphin	HBB	17.0892	17.1662	17.2297	16.2034	16.2019	17.4378	17.8456	17.0556	17.4414	16.6679	0.511615	0.016988	0.10236	______MVHLTPEEKSAVTALWGKVNVDEVG	S	10	HBB;S10;	___1
Q9UHW5	GPN-loop GTPase 3	GPN3	16.2794	16.0136	16.0355	15.5458	16.1834	15.6013	16.0078	15.7138	15.5747	15.4952	-0.332978	0.0170393	0.102604	____________MPRYAQLVMGPAGSGKSTY	Y	4	GPN3;Y4;	___1
P02730	Band 3 anion transport protein	SLC4A1	18.4007	19.2069	19.4354	18.7644	19.5249	18.7187	20.0125	19.4721	19.3803	20.0852	0.467299	0.017109	0.102958	ELLRRRYQSSPAKPDSSFYKGLDLNGGPDDP	S	356	SLC4A1;S356;	___1
P12883;P13533	Myosin-7;Myosin-6	MYH7;MYH6	18.272	18.6887	18.5061	18.1422	18.4651	17.9069	18.2852	18.4035	18.1212	17.998	-0.27184	0.0171354	0.102979	EAPPHIFSISDNAYQYMLTDRENQSILITGE	Y	164	MYH7;MYH6;Y164;	___1
Q8WZ42	Titin	TTN	18.9699	18.9298	18.9133	19.071	18.6834	19.964	19.3079	19.1038	19.0373	19.0011	0.369351	0.0171397	0.102979	YKFRVSAINGAGKGDSCEVTGTIKAVDRLTA	S	29266	TTN;S29266;	___1
Q15751	Probable E3 ubiquitin-protein ligase HERC1	HERC1	14.0604	14.2137	13.6828	13.7683	13.7083	14.4576	14.3789	13.8702	14.0375	14.0432	0.270768	0.017145	0.102979	STSASEGGGLMTRSESLTAESRLVHTSPNYR	S	1491	HERC1;S1491;	___1
Q5VST9	Obscurin	OBSCN	13.9568	13.8683	13.6141	13.4771	13.1485	14.7615	14.1065	13.9261	13.9726	13.3204	0.404423	0.0171657	0.103038	GAMLELVVRNLRPQDSGRYSCSFGDQTTSAT	S	3251	OBSCN;S3251;	___1
Q8WZ42	Titin	TTN	17.1665	16.9936	17.4381	17.446	17.0696	17.5575	17.2527	17.4181	17.6005	17.6196	0.266928	0.0171988	0.103171	DSSSILIIKDVTRKDSGYYSLTAENSSGTDT	S	19893	TTN;S19893;	___1
P20929	Nebulin	NEB	16.256	15.2613	15.6974	15.8581	16.0089	15.8042	15.2718	15.7618	14.5171	15.0959	-0.526202	0.0172249	0.103262	TELPQQRSSSVATQQTTVSSIPSHPSTAGKI	T	6599	NEB;T6599;	___1
Q96T60	Bifunctional polynucleotide phosphatase/kinase;Polynucleotide 3'-phosphatase;Polynucleotide 5'-hydroxyl-kinase	PNKP	17.1008	17.122	16.9641	17.2292	17.2171	16.8853	16.7366	16.9035	17.0669	16.9427	-0.219625	0.0172362	0.103265	TLRWEETRTPESQPDTPPGTPLVSQDEKRDA	T	118	PNKP;T118;	___1
P12883;P13533	Myosin-7;Myosin-6	MYH7;MYH6	16.0413	16.7354	16.5719	16.5131	16.5663	15.5914	16.3022	16.5204	16.2616	16.1744	-0.31559	0.0172521	0.103295	HLRVVDSLQTSLDAETRSRNEALRVKKKMEG;HQRVVDSLQTSLDAETRSRNEVLRVKKKMEG	T	1605	MYH7;MYH6;T1605;	___1
P69905	Hemoglobin subunit alpha	HBA1	18.1695	17.9668	17.8626	17.0525	17.0002	18.1981	18.8764	18.1978	17.6892	17.5258	0.48713	0.0173011	0.103523	_______MVLSPADKTNVKAAWGKVGAHAGE	T	9	HBA1;T9;	___1
P06753;P09493	Tropomyosin alpha-3 chain;Tropomyosin alpha-1 chain	TPM3;TPM1	23.5502	23.9425	24.1135	24.2803	24.1111	23.712	23.3091	23.8634	22.7482	23.8324	-0.506511	0.0173289	0.103623	LQKKLKGTEDELDKYSEALKDAQEKLELAEK;MQKKLKGTEDELDKYSEALKDAQEKLELAEK	S	61	TPM3;TPM1;S61;	___1
P12883;P13533	Myosin-7;Myosin-6	MYH7;MYH6	16.071	17.0822	17.0954	16.774	16.4634	16.2803	16.6284	16.4844	16.3297	15.6004	-0.432558	0.0173445	0.103651	ARHDCDLLREQYEEETEAKAELQRVLSKANS	T	1351	MYH7;MYH6;T1351;	___1
P20929	Nebulin	NEB	15.355	15.1627	15.2398	15.1741	14.9253	14.7521	14.8743	15.2728	14.9753	14.5582	-0.284834	0.0173565	0.103657	GEEKSEHSEAPDHHLSTYSDGGVFAVSTAYK	S	6564	NEB;S6564;	___2
O00418	Eukaryotic elongation factor 2 kinase	EEF2K	14.6731	15.473	14.8376	14.9828	14.8653	14.6454	15.0907	14.4234	14.6859	14.4855	-0.300219	0.0173756	0.103706	DNHRESENSGDSGYPSEKRGELDDPEPREHG	S	445	EEF2K;S445;	___1
Q8WZ42	Titin	TTN	13.6973	13.8472	14.192	14.5017	14.0495	14.3342	14.0323	14.3781	14.7603	14.3211	0.307671	0.0174331	0.103984	ISFSDGRAKLTIPAVTKANSGRYSLKATNGS	T	71	TTN;T71;	___1
Q05209	Tyrosine-protein phosphatase non-receptor type 12	PTPN12	13.6324	13.3306	13.3356	13.6901	13.5412	12.7253	13.0168	13.4953	13.2124	13.3492	-0.346179	0.0175052	0.104302	TTHSGAEKDVDVSEDSPPPLPERTPESFVLA	S	673	PTPN12;S673;	___1
Q8WZ42	Titin	TTN	15.1913	14.763	15.1545	14.9289	15.0137	14.557	14.9671	14.9649	14.2101	14.6327	-0.343962	0.0175084	0.104302	KFLTPLKDVTAKEKESAVFTVELSHDNIRVK	S	12872	TTN;S12872;	___1
P42166;P42167	Lamina-associated polypeptide 2, isoform alpha;Thymopoietin;Thymopentin;Lamina-associated polypeptide 2, isoforms beta/gamma;Thymopoietin;Thymopentin	TMPO	14.8808	14.6092	14.424	14.7361	14.8958	14.0219	14.3418	14.3266	14.6976	14.5715	-0.317304	0.0175914	0.104724	LYEKKLLKLREQGTESRSSTPLPTISSSAEN	S	156	TMPO;S156;	___1
P45378	Troponin T, fast skeletal muscle	TNNT3	16.4642	16.6783	17.151	17.4502	16.5405	17.0258	16.7552	17.5089	17.7788	17.1407	0.385039	0.0176117	0.104724	DITTLRSRIDQAQKHSKKAGTPAKGKVGGRW	S	253	TNNT3;S253;	___1
P35573	Glycogen debranching enzyme;4-alpha-glucanotransferase;Amylo-alpha-1,6-glucosidase	AGL	12.4911	12.413	12.5305	12.7182	12.602	11.9451	12.5044	12.3812	12.4677	11.9052	-0.310248	0.0176215	0.104724	FVTRLGISSLIREAMSAYNSHEEGRLVYRYG	S	582	AGL;S582;	___1
Q8WZ42	Titin	TTN	15.9307	15.9749	16.1577	16.3776	16.2322	14.8609	15.5575	15.8341	16.1718	16.1474	-0.420249	0.0176235	0.104724	VPKAVKPRVIQAPSETHIKTTDQKGMHISSQ	T	775	TTN;T775;	___1
P20929	Nebulin	NEB	16.6047	16.6915	17.4198	17.5471	16.9683	17.2929	16.8941	17.736	17.5486	17.7583	0.399669	0.0176516	0.104789	DTPMLLHVRKVKDEVSDLKYKEVYQRNKSNC	S	5508	NEB;S5508;	___1
P10644	cAMP-dependent protein kinase type I-alpha regulatory subunit;cAMP-dependent protein kinase type I-alpha regulatory subunit, N-terminally processed	PRKAR1A	14.7915	15.0717	14.8323	14.7653	14.7267	14.4368	14.6365	14.6625	14.7073	14.6005	-0.228804	0.0176746	0.104789	AKQIQNLQKAGTRTDSREDEISPPPPNPVVK	S	77	PRKAR1A;S77;	___2
Q9ULH4	Leucine-rich repeat and fibronectin type-III domain-containing protein 2	LRFN2	12.5361	14.9436	14.7358	14.6946	14.6468	9.98291	13.6642	14.4218	14.0545	13.377	-1.21129	0.0176889	0.104789	KSAPRVKMYQLQYNCSDDEVLIYRMIPASNK	S	459	LRFN2;S459;	___2
Q5VST9	Obscurin	OBSCN	14.735	14.9015	14.7843	14.7567	14.634	14.0958	14.6112	14.7669	14.3797	14.5644	-0.278732	0.0176892	0.104789	ARKRRMSREPTLDSISELPEEDGRSQRLPQE	S	4759	OBSCN;S4759;	___1
Q9NTI5	Sister chromatid cohesion protein PDS5 homolog B	PDS5B	17.2492	17.1715	16.9064	17.23	17.1677	16.7307	16.8241	16.9846	16.9194	17.0228	-0.248645	0.0176948	0.104789	SKQHRVSRRAQQRAESPESSAIESTQSTPQK	S	1358	PDS5B;S1358;	___1
Q8NI08	Nuclear receptor coactivator 7	NCOA7	14.6076	14.8208	14.5532	14.9435	15.0509	14.1172	14.272	14.4803	14.6245	14.9511	-0.306198	0.0177009	0.104789	NQLKEIRRTELKRYYSIDDNQNKTHDKKEKK	S	89	NCOA7;S89;	___1
Q8WZ42	Titin	TTN	13.6669	13.86	14.2443	13.6569	14.1735	13.4277	13.4811	13.8647	13.7331	13.6505	-0.288906	0.0177351	0.104881	LDLKLSGVLTVKAGDTIRLEAGVRGKPFPEV	T	19145	TTN;T19145;	___1
P67775	Serine/threonine-protein phosphatase 2A catalytic subunit alpha isoform;Serine/threonine-protein phosphatase 2A catalytic subunit beta isoform	PPP2CA;PPP2CB	15.4366	15.8454	15.7621	15.9553	15.8828	15.7435	15.9389	16.1132	16.4389	16.012	0.27287	0.0177386	0.104881	VKSLCEKAKEILTKESNVQEVRCPVTVCGDV	S	43	PPP2CA;PPP2CB;S43;	___1
Q9NQ84	G-protein coupled receptor family C group 5 member C	GPRC5C	16.441	15.8431	16.1354	16.0446	16.4279	16.8028	16.2796	16.1663	16.6681	16.5102	0.306987	0.0177686	0.104967	KEQKGQSMFVENKAFSMDEPVAAKRPVSPYS	S	344	GPRC5C;S344;	___1
Q32MK0	Myosin light chain kinase 3	MYLK3	15.9908	16.3798	16.294	15.7515	16.2892	15.4233	16.0697	16.0729	15.6805	15.9692	-0.297936	0.0177804	0.104967	TPEGARELSPLQESSSPGGVKAEEEQRAGAE	S	408	MYLK3;S408;	___1
P16070	CD44 antigen	CD44	13.5501	13.3511	14.0501	13.8802	14.0523	13.5844	13.7308	15.2181	14.5467	14.301	0.499478	0.0177863	0.104967	LVINSGNGAVEDRKPSGLNGEASKSQEMVHL	S	697	CD44;S697;	___1
P00414	Cytochrome c oxidase subunit 3	MT-CO3	11.8024	12.5567	11.5286	10.725	11.4714	10.7093	11.963	10.9259	9.94671	11.4695	-0.61395	0.0178079	0.105029	______________MTHQSHAYHMVKPSPWP	T	2	MT-CO3;T2;	___1
P60174	Triosephosphate isomerase	TPI1	16.161	16.381	16.7523	16.6213	16.1609	16.7819	16.6511	16.6549	17.0858	16.4452	0.308475	0.0178287	0.105086	IACIGEKLDEREAGITEKVVFEQTKVIADNV	T	140	TPI1;T140;	___1
Q9HBL0	Tensin-1	TNS1	13.1305	12.7913	12.7839	12.7279	13.1644	12.7404	12.8222	12.4065	12.6612	11.9248	-0.408616	0.0178779	0.105311	ASPLSSQPLSGSSRQSHPLTQSRSGYIPSGH	S	756	TNS1;S756;	___1
P17661	Desmin	DES	16.7927	16.6514	16.642	16.8895	16.8844	16.262	16.2417	16.5419	16.8865	16.5605	-0.273496	0.0179138	0.105457	SEVHTKKTVMIKTIETRDGEVVSEATQQQHE	T	453	DES;T453;	___1
P50461	Cysteine and glycine-rich protein 3	CSRP3	18.3315	18.5055	18.6192	18.4212	17.6459	19.1609	18.8668	18.9576	18.5434	17.985	0.398078	0.0179598	0.105662	ACRKALDSTTVAAHESEIYCKVCYGRRYGPK	S	54	CSRP3;S54;	___1
Q8WZ42	Titin	TTN	15.5158	15.1542	16.3118	16.4141	15.9212	16.1966	15.983	16.3236	16.4833	16.3838	0.410652	0.0179884	0.105739	ETHIKTTDQKGMHISSQIKKTTDLTTERLVH	S	789	TTN;S789;	___1
P35580	Myosin-10	MYH10	17.7119	17.6322	17.1167	17.3907	17.3656	16.9404	16.9685	17.0072	17.2521	17.4146	-0.326902	0.0179952	0.105739	SGRRQLHLEGASLELSDDDTESKTSDVNETQ	S	1956	MYH10;S1956;	___1
Q8WZ42	Titin	TTN	17.0282	17.4546	18.1148	18.0051	17.4556	17.7608	17.9095	18.1885	18.1268	17.8379	0.353051	0.0180191	0.105814	ESLSSYEHSASAEMKSAALEEKSLEEKSTTR	S	33465	TTN;S33465;	___1
Q5VTT5	Myomesin-3	MYOM3	15.5937	15.4961	15.535	15.283	15.5428	15.1006	15.4504	15.517	14.9314	15.0912	-0.271987	0.0180719	0.105989	EIAAGKEVRQLSTDLSGQAFEDAMAEHQRLK	S	1309	MYOM3;S1309;	___1
Q8WZ42	Titin	TTN	14.9341	15.2623	14.9082	14.8498	15.351	15.4298	15.6486	15.1934	15.0736	15.3368	0.275376	0.0180725	0.105989	MEEKERAYTLEEEAVSVQREEEYEEYEEYDY	S	10665	TTN;S10665;	___1
P12277	Creatine kinase B-type	CKB	18.8344	18.7984	19.1196	19.2761	18.8934	19.397	19.168	19.1574	19.2998	19.197	0.259459	0.0180825	0.105989	QQQLIDDHFLFDKPVSPLLLASGMARDWPDA	S	199	CKB;S199;	___1
Q15833	Syntaxin-binding protein 2	STXBP2	19.1356	18.3307	18.0025	18.4254	18.0112	19.4088	18.8983	18.7571	18.4077	18.4858	0.410489	0.0181002	0.106027	DDCMKHFKGSVEKLCSVEQDLAMGSDAEGEK	S	366	STXBP2;S366;	___1
Q9H4G0	Band 4.1-like protein 1	EPB41L1	14.2155	14.4231	13.8738	14.0452	14.2447	13.7893	14.3549	13.6599	13.7176	13.9074	-0.274644	0.0181872	0.106471	EFLDKPEDVLLKHQASINELKRTLKEPNSKL	S	510	EPB41L1;S510;	___1
Q8WZ42	Titin	TTN	17.4535	17.3507	17.7437	17.6595	17.5076	17.6297	17.8575	17.7777	17.8917	17.7292	0.234196	0.0182557	0.106805	ASLEVEVPAKIHLPKTLEGMGAVHALRGEVV	T	31957	TTN;T31957;	___1
Q13045	Protein flightless-1 homolog	FLII	15.7307	15.7228	15.8598	14.8996	14.9948	15.9072	16.2611	15.8003	15.6644	15.5125	0.387562	0.0183658	0.10723	KDPMARKMRLRRRKDSAQDDQAKQVLKGMSD	S	436	FLII;S436;	___1
P45880	Voltage-dependent anion-selective channel protein 2	VDAC2	20.6724	20.8422	20.52	20.5959	20.9497	20.4941	20.6507	20.3684	20.3624	20.5768	-0.225584	0.0183695	0.10723	QLDPTASISAKVNNSSLIGVGYTQTLRPGVK	S	252	VDAC2;S252;	___1
P40926	Malate dehydrogenase, mitochondrial	MDH2	17.8349	17.6367	17.5241	17.4261	17.2369	17.5203	17.5435	17.358	16.9256	16.7766	-0.306936	0.0183773	0.10723	QDQLTALTGRIQEAGTEVVKAKAGAGSATLS	T	235	MDH2;T235;	___1
Q8WZ42	Titin	TTN	15.1589	15.2795	15.7275	15.5791	15.4885	15.7815	15.3589	16.0174	15.8226	15.6666	0.282695	0.0183784	0.10723	GKPFPEVAWTKDKDATDLTRSPRVKIDTRAD	T	19169	TTN;T19169;	___1
Q8IU81	Interferon regulatory factor 2-binding protein 1	IRF2BP1	14.8447	14.8377	14.7319	14.3547	14.9232	14.5689	14.6366	14.3289	14.4738	14.1745	-0.301895	0.0183909	0.10723	DRYDRATSSGRLPLPSPALEYTLGSRLANGL	S	125	IRF2BP1;S125;	___1
Q08174	Protocadherin-1	PCDH1	15.9077	15.9695	15.8272	15.5511	16.0111	15.24	15.8537	15.8844	14.9932	15.588	-0.341434	0.0183962	0.10723	YRSNSPLPSIQLQPQSPSASKKHQVVQDLPP	S	984	PCDH1;S984;	___2
P10636	Microtubule-associated protein tau	MAPT	16.172	16.3263	16.4468	16.0566	16.3104	15.8346	15.8835	16.318	16.0432	15.9973	-0.247076	0.0184395	0.107416	EVDEDRDVDESSPQDSPPSKASPAQDGRPPQ	S	232	MAPT;S232;	___2
P10515	Dihydrolipoyllysine-residue acetyltransferase component of pyruvate dehydrogenase complex, mitochondrial	DLAT	15.105	15.428	14.8945	14.5077	15.1987	14.2279	14.9655	15.1338	13.9721	14.6574	-0.435437	0.0184811	0.107593	AAVVPPTGPGMAPVPTGVFTDIPISNIRRVI	T	417	DLAT;T417;	___1
O14958	Calsequestrin-2	CASQ2	18.6943	19.6991	19.5111	18.9562	18.9311	18.4776	19.6083	19.0125	18.2425	18	-0.490192	0.0185423	0.107883	EGLNFPTYDGKDRVVSLSEKNFKQVLKKYDL	S	36	CASQ2;S36;	___1
Q9NQC3	Reticulon-4	RTN4	16.131	16.3868	16.3845	16.2557	16.4042	15.9765	16.124	16.1077	16.1411	16.1865	-0.205271	0.0185608	0.107924	PAAPPSTPAAPKRRGSSGSVDETLFALPAAS	S	181	RTN4;S181;	___1
Q9UKX2	Myosin-2	MYH2	16.3922	16.6194	17.2811	17.2135	16.4475	17.2703	17.1688	17.5307	16.9571	17.0193	0.398478	0.0186078	0.108088	KVKSYKRQAEEAEEQSNTNLAKFRKLQHELE	S	1895	MYH2;S1895;	___1
Q8IWB9	Testis-expressed sequence 2 protein	TEX2	14.8063	14.48	14.0313	14.8705	15.0835	14.5032	14.6053	13.6994	14.3171	14.0353	-0.422254	0.0186119	0.108088	MSLVKSLSTEVEPKESPHPARHRHLMKTLVK	S	204	TEX2;S204;	___2
Q2PPJ7	Ral GTPase-activating protein subunit alpha-2	RALGAPA2	15.9386	16.0254	15.6607	15.7747	16.1554	15.6203	15.6316	15.6601	15.6297	15.8283	-0.236995	0.0186327	0.108143	VKREHEGITILVRRSSSPAELDLKDDLQQTQ	S	820	RALGAPA2;S820;	___2
P40939	Trifunctional enzyme subunit alpha, mitochondrial;Long-chain enoyl-CoA hydratase;Long chain 3-hydroxyacyl-CoA dehydrogenase	HADHA	15.0715	14.7795	14.7233	14.6176	14.6524	14.6796	14.4103	14.2814	14.6729	14.5126	-0.257523	0.0186456	0.108151	GFPPCLGGPFRFVDLYGAQKIVDRLKKYEAA	Y	724	HADHA;Y724;	___1
Q14324	Myosin-binding protein C, fast-type	MYBPC2	17.0186	17.3938	17.3228	17.4998	17.9536	17.6109	17.8197	17.7551	17.5926	17.9402	0.305984	0.018712	0.10847	QLEVLQDIADLTVKASEQAVFKCEVSDEKVT	S	453	MYBPC2;S453;	___1
P17096	High mobility group protein HMG-I/HMG-Y	HMGA1	15.9747	16.1163	15.6585	15.3183	15.4868	16.3886	16.7703	15.7382	15.5573	16.0332	0.386617	0.0187383	0.108556	________MSESSSKSSQPLASKQEKDGTEK	S	8	HMGA1;S8;	___1
Q8WZ42	Titin	TTN	15.9129	15.8065	16.387	16.7064	16.1853	16.6534	16.2817	16.5907	16.7542	16.3578	0.32791	0.0187656	0.108648	YRDGVLLRDDENLQTSFVDNVATLKILQTDL	S	7151	TTN;S7151;	___1
P41236	Protein phosphatase inhibitor 2;Protein phosphatase inhibitor 2-like protein 3	PPP1R2;PPP1R2P3	13.3406	13.2121	13.1577	13.5426	12.5798	12.9071	12.8353	13.0318	13.1565	11.6111	-0.458204	0.0188142	0.108863	PKYRIQEQESSGEEDSDLSPEEREKKRQFEM	S	127	PPP1R2;PPP1R2P3;S127;	___2
P20929	Nebulin	NEB	15.4084	15.9019	15.8915	15.6106	15.9339	15.9562	16.1507	16.083	15.6679	16.2471	0.271719	0.0188984	0.109283	RRSREQSRSASALSISGGEEKSEHSEAPDHH	S	6547	NEB;S6547;	___1
Q7Z3K3	Pogo transposable element with ZNF domain	POGZ	14.9594	14.9398	14.835	15.0266	14.9453	15.0962	15.0713	15.0555	15.2143	15.2796	0.202171	0.0189497	0.109513	SLDSEPSVPSAAKPPSPEKTAPVASTPSSTP	S	425	POGZ;S425;	___1
Q9BXR5	Toll-like receptor 10	TLR10	17.8445	16.0573	15.5764	14.6584	16.6105	15.8378	14.6918	15.4758	15.253	14.7007	-0.957579	0.0189964	0.109649	RMLGQCTQTWHRVRKTTQEQLKRNVRFHAFI	T	623	TLR10;T623;	___2
Q9BXR5	Toll-like receptor 10	TLR10	17.8445	16.0573	15.5764	14.6584	16.6105	15.8378	14.6918	15.4758	15.253	14.7007	-0.957579	0.0189964	0.109649	MLGQCTQTWHRVRKTTQEQLKRNVRFHAFIS	T	624	TLR10;T624;	___2
Q12955	Ankyrin-3	ANK3	17.2888	17.1796	17.123	17.3206	17.3658	16.9445	16.9965	17.0216	17.1	17.1851	-0.206019	0.0190108	0.109665	TSYLKGEAGKFEANGSHTEITPEAKTKSYFP	S	4253	ANK3;S4253;	___1
Q5VZP5	Inactive dual specificity phosphatase 27	DUSP27	13.7821	13.6365	13.3083	14.5258	13.8047	14.3868	14.1032	13.7729	15.2137	13.839	0.451612	0.0190297	0.109707	_MATRKDTEEEQVVPSEEDEANVRAVQAHYL	S	15	DUSP27;S15;	___1
P60709;P63261;P68032;P68133;Q562R1	Actin, cytoplasmic 1;Actin, cytoplasmic 1, N-terminally processed;Actin, cytoplasmic 2;Actin, cytoplasmic 2, N-terminally processed;Actin, alpha cardiac muscle 1;Actin, aortic smooth muscle;Actin, gamma-enteric smooth muscle;Actin, alpha skeletal muscle;Beta-actin-like protein 2	ACTB;ACTG1;ACTC1;ACTA2;ACTG2;ACTA1;ACTBL2	20.1766	19.5305	21.007	21.2389	19.9233	20.8635	20.5015	21.0394	21.5011	20.5624	0.518288	0.0190544	0.109783	HAILRLDLAGRDLTDYLMKILTERGYNFTTT;HAILRLDLAGRDLTDYLMKILTERGYSFTTT;HAIMRLDLAGRDLTDYLMKILTERGYSFVTT	Y	190	ACTB;ACTG1;ACTC1;ACTA2;ACTG2;ACTA1;ACTBL2;Y190;	___1
Q3V5L5	Alpha-1,6-mannosylglycoprotein 6-beta-N-acetylglucosaminyltransferase B	MGAT5B	14.3265	14.7049	15.0209	14.7843	15.3506	15.4714	15.2441	15.2699	15.0889	15.1183	0.401043	0.0190826	0.109835	ELMVKRMDALARLENSSELHRAGGDLHFPAD	S	94	MGAT5B;S94;	___1
P13535;Q9UKX2	Myosin-8;Myosin-2	MYH8;MYH2	20.3221	20.4428	20.9983	21.3359	19.9821	20.8563	20.8299	21.4242	21.1766	20.9429	0.429734	0.0190866	0.109835	EPDGTEVADKAAYLQSLNSADLLKALCYPRV	S	392	MYH8;MYH2;S392;	___1
O75112	LIM domain-binding protein 3	LDB3	18.5121	18.2004	18.3232	18.4063	18.4814	17.7129	17.7636	18.1595	18.4732	18.2243	-0.318031	0.0191061	0.109854	SSNLQSRSFRILAQMTGTEFMQDPDEEALRR	T	282	LDB3;T282;	___1
P12883	Myosin-7	MYH7	19.6754	20.1468	20.3145	20.0529	19.9498	19.6912	19.8431	19.9037	19.897	19.4357	-0.273719	0.019121	0.109854	DQMNEHRSKAEETQRSVNDLTSQRAKLQTEN	S	1269	MYH7;S1269;	___1
Q8WZ42	Titin	TTN	16.5478	16.4915	16.4355	16.2384	16.4735	16.1797	16.4092	16.1251	16.1688	16.2122	-0.218319	0.0191247	0.109854	IRIPGPPETLQIFDVSRDGMTLTWYPPEDDG	S	30871	TTN;S30871;	___1
Q12888	Tumor suppressor p53-binding protein 1	TP53BP1	15.2606	15.2466	15.319	15.2383	15.6524	15.2469	15.0719	15.0894	14.989	15.1375	-0.236392	0.019212	0.110209	PPTTPIRGNLLHFPSSQGEEEKEKLEGDHTI	S	1068	TP53BP1;S1068;	___1
E9PAV3	Nascent polypeptide-associated complex subunit alpha, muscle-specific form	NACA	16.2231	16.0254	16.0683	16.1217	15.8839	16.4762	16.1829	16.1972	16.4646	16.1101	0.221722	0.0192164	0.110209	GSKDSPATTHSPTPPSPKGAPTPSAVTPLSP	S	860	NACA;S860;	___2
A8MU46	Smoothelin-like protein 1	SMTNL1	15.9966	16.5961	16.2278	16.2791	16.2601	15.4135	16.2798	16.2862	16.0532	15.6372	-0.337945	0.0192252	0.110209	MEQKEGKLSEDGTTVSPAADNPEMSGGGAPA	S	16	SMTNL1;S16;	___1
P13535;Q9UKX2	Myosin-8;Myosin-2	MYH8;MYH2	20.5215	20.4666	20.8483	21.0786	20.1878	20.8354	20.775	21.1918	20.9851	20.9036	0.317669	0.0192331	0.110209	EQAEPDGTEVADKAAYLQSLNSADLLKALCY	Y	389	MYH8;MYH2;Y389;	___1
P02042;P68871	Hemoglobin subunit delta;Hemoglobin subunit beta;LVV-hemorphin-7;Spinorphin	HBD;HBB	20.208	20.4031	20.2944	19.4729	19.6549	20.8247	20.9611	20.3824	19.9659	19.9072	0.401617	0.0192682	0.110344	NPKVKAHGKKVLGAFSDGLAHLDNLKGTFAT;NPKVKAHGKKVLGAFSDGLAHLDNLKGTFSQ	S	73	HBD;HBB;S73;	___1
Q8NDV7	Trinucleotide repeat-containing gene 6A protein	TNRC6A	15.4282	16.2289	16.1467	15.8232	15.8609	14.171	15.7581	15.81	15.8974	15.2053	-0.529195	0.0193626	0.110817	QGGWEDDSAATGMVKSNQWGNCKEEKAAWND	S	816	TNRC6A;S816;	___1
Q8WZ42	Titin	TTN	17.708	17.8345	17.7979	17.5395	17.763	17.4814	17.6636	17.7336	17.1769	17.3952	-0.238436	0.0193799	0.110822	KPSDASKAAYARDPQYPPGPPAFPKVYDTTR	Y	20514	TTN;Y20514;	___1
P15259	Phosphoglycerate mutase 2	PGAM2	17.7795	17.8784	17.2901	17.3939	17.574	18.1539	18.0405	17.9665	17.3243	18.0851	0.330912	0.0193868	0.110822	SFDIPPPPMDEKHPYYNSISKERRYAGLKPG	Y	133	PGAM2;Y133;	___1
P41227	N-alpha-acetyltransferase 10	NAA10	15.9577	15.9897	15.8027	15.5415	16.0018	15.6672	15.836	15.8385	15.0276	14.8365	-0.417539	0.0194301	0.111002	SGEACREEKGLAAEDSGGDSKDLSEVSETTE	S	205	NAA10;S205;	___1
Q9BXB4	Oxysterol-binding protein-related protein 11	OSBPL11	16.1513	16.3876	16.4815	16.0189	15.8581	15.8526	16.133	16.4685	15.2089	14.8898	-0.46894	0.0194453	0.111022	EAIGKNNPPLKSRSFSLASSSNSPISQRRPS	S	174	OSBPL11;S174;	___1
Q8WZ42	Titin	TTN	15.1267	15.266	15.1526	14.8586	15.1105	15.1117	14.9131	14.8547	14.7041	14.7721	-0.231735	0.0194802	0.111104	NVPKKSTVTIVDSKRSDTGTYIIEAVNVCGR	S	14683	TTN;S14683;	___1
Q04726	Transducin-like enhancer protein 3	TLE3	12.321	11.4833	12.6999	13.0122	12.5652	12.4904	12.6875	12.9868	13.2574	12.931	0.454283	0.0194984	0.111104	VSPSESLRASEKHRGSADYSMEAKKRKAEEK	S	217	TLE3;S217;	___1
Q14588	Zinc finger protein 234	ZNF234	13.6626	13.5881	13.2007	12.4351	13.426	14.2667	14.2973	13.87	13.5351	13.0041	0.532166	0.019503	0.111104	CDVCGKVFSRSSQLQYHRRVHTGEKPYKCEI	Y	641	ZNF234;Y641;	___2
P12883	Myosin-7	MYH7	20.661	21.2387	21.1035	21.0339	20.9553	20.6958	20.9458	20.5898	20.931	20.0413	-0.357777	0.0195065	0.111104	LNALNARIEDEQALGSQLQKKLKELQARIEE	S	1102	MYH7;S1102;	___1
Q8WZ42	Titin	TTN	14.9203	14.7873	15.1462	15.5697	15.1676	15.3889	15.0162	15.2446	15.8737	15.6189	0.310257	0.0195324	0.111184	LEIVRPARRRTPSPDYDFYYRPRRRSLGDIS	Y	33003	TTN;Y33003;	___1
P98160	Basement membrane-specific heparan sulfate proteoglycan core protein;Endorepellin;LG3 peptide	HSPG2	12.1017	12.0531	11.5609	12.0177	11.8618	11.5096	11.6439	11.2454	12.2074	10.6038	-0.477006	0.0195877	0.111432	PHYFYWSREDGRPVPSGTQQRHQGSELHFPS	S	1720	HSPG2;S1720;	___1
O75112	LIM domain-binding protein 3	LDB3	14.4667	14.6276	15.0515	14.7532	14.7739	15.0028	15.0926	14.8811	15.0272	15.0143	0.26903	0.019623	0.111566	LAVDSASPVYQAVIKSQNKPEDEADEWARRS	S	252	LDB3;S252;	___1
Q15772	Striated muscle preferentially expressed protein kinase	SPEG	19.5714	19.5158	19.2736	19.3326	19.4142	19.2912	19.3318	19.2388	19.1627	18.777	-0.261262	0.0196681	0.111755	ARGSPVLAMRRRLSFTLERLSSRLQRSGSSE	T	2460	SPEG;T2460;	___1
Q5VST9	Obscurin	OBSCN	15.9022	15.1223	15.0583	14.9996	15.1071	14.9499	15.0069	14.965	14.2198	15.0338	-0.402785	0.0197196	0.111875	SQRLPQEAEEVAPDLSEGYSTADELARTGDA	S	4783	OBSCN;S4783;	___1
P02545	Prelamin-A/C;Lamin-A/C	LMNA	14.6209	14.6454	14.2371	14.2981	14.1939	15.0911	14.9277	14.0631	15.7081	14.6996	0.498833	0.0197258	0.111875	PSPTSQRSRGRASSHSSQTQGGGSVTKKRKL	S	406	LMNA;S406;	___1
Q8IXT5	RNA-binding protein 12B	RBM12B	12.5201	12.71	12.7344	13.0399	13.2968	11.9073	12.7496	12.0458	12.5813	13.0683	-0.38977	0.0197354	0.111875	PEEDFRHSPEEDFRQSPQEHFRRPPQEHFRR	S	718	RBM12B;S718;	___1
Q06830	Peroxiredoxin-1	PRDX1	19.6217	20.0139	19.7325	19.9785	19.4487	19.1991	19.8532	19.8427	19.1507	18.7931	-0.391314	0.0197455	0.111875	ATAVMPDGQFKDISLSDYKGKYVVFFFYPLD	S	32	PRDX1;S32;	___1
Q9NT68	Teneurin-2;Ten-2, soluble form;Ten-2 intracellular domain	TENM2	14.8635	14.2437	14.2202	14.019	14.9219	14.3355	14.4047	14.0192	13.441	13.9819	-0.417176	0.0197482	0.111875	ARCGDGGKAIDATLMSPRGIAVDKNGLMYFV	S	1357	TENM2;S1357;	___2
O75122	CLIP-associating protein 2	CLASP2	12.1214	12.3513	12.0415	11.0797	11.8426	11.7739	12.2749	11.1285	10.8743	10.8012	-0.516729	0.0197689	0.111925	VNAAAGAKAHHAAGQSVRSGRLGAGALNAGS	S	389	CLASP2;S389;	___1
Q8WZ42	Titin	TTN	16.3199	16.467	16.3832	15.96	16.3841	16.3809	16.1214	16.167	15.5389	15.7472	-0.311745	0.0198472	0.112283	VRAEPTPLPQFPFADTPDTYKSEAGVEVKKE	T	886	TTN;T886;	___1
P26927	Hepatocyte growth factor-like protein;Hepatocyte growth factor-like protein alpha chain;Hepatocyte growth factor-like protein beta chain	MST1	13.0568	13.2914	13.0249	12.4582	13.4866	12.6824	13.2068	12.6722	12.288	11.7816	-0.53741	0.0198643	0.112283	PWCFTLRPGMRAAFCYQIRRCTDDVRPQDCY	Y	356	MST1;Y356;	___1
Q13698	Voltage-dependent L-type calcium channel subunit alpha-1S	CACNA1S	13.5356	12.6216	13.6552	13.5246	13.227	13.0544	12.9701	13.342	12.5898	12.2626	-0.469018	0.0198784	0.112283	___________MEPSSPQDEGLRKKQPKKPV	S	5	CACNA1S;S5;	___1
P09382	Galectin-1	LGALS1	14.3973	15.0427	14.5115	14.0269	14.2718	13.8565	14.5054	14.5048	13.5859	13.9708	-0.365342	0.0198795	0.112283	PRFNAHGDANTIVCNSKDGGAWGTEQREAVF	S	63	LGALS1;S63;	___1
P27816	Microtubule-associated protein 4	MAP4	18.6321	18.1238	18.4111	18.7193	18.3812	18.1695	18.4598	18.0303	17.8675	18.0087	-0.346344	0.0199624	0.112654	LANGGHGVEGSDTTGSPTEFLEEKMAYQEYP	S	99	MAP4;S99;	___1
P04075	Fructose-bisphosphate aldolase A	ALDOA	24.4898	24.2327	24.1438	24.4328	24.5388	24.5962	24.5735	24.463	24.5069	24.8533	0.231013	0.0199862	0.112654	VAPGKGILAADESTGSIAKRLQSIGTENTEE	S	39	ALDOA;S39;	___1
Q96HC4	PDZ and LIM domain protein 5	PDLIM5	16.653	16.7495	17.1312	17.3777	16.6191	17.063	16.8761	17.3633	17.5421	17.2218	0.307146	0.0199866	0.112654	ERYTEFYHVPTHSDASKKRLIEDTEDWRPRT	S	260	PDLIM5;S260;	___1
Q8WZ42	Titin	TTN	13.5154	13.9014	13.9937	14.2954	13.3866	14.2706	14.1765	14.1732	14.2174	13.8988	0.328823	0.0199928	0.112654	VNINDSGEYTCKAENSIGTASSKTVFRIQER	S	7083	TTN;S7083;	___1
P10916	Myosin regulatory light chain 2, ventricular/cardiac muscle isoform	MYL2	24.2251	25.6756	24.0725	23.2585	24.0683	23.7702	24.5872	23.6293	22.8288	23.4153	-0.613853	0.0200101	0.112685	_MAPKKAKKRAGGANSNVFSMFEQTQIQEFK	S	15	MYL2;S15;	___1
P29692	Elongation factor 1-delta	EEF1D	12.1317	12.2279	11.5048	11.614	12.1091	11.5889	12.1986	11.3195	11.3078	10.5394	-0.526636	0.0200597	0.112897	VLEKSSPGHRATAPQTQHVSPMRQVEPPAKK	T	129	EEF1D;T129;	___1
Q6PKG0	La-related protein 1	LARP1	13.966	13.3185	13.8239	13.3543	13.6002	12.6275	12.8705	13.4976	13.6779	13.0614	-0.465587	0.0201031	0.113074	ESPNYRNTRTPRTPRTPQLKDSSQTSRFYPV	T	788	LARP1;T788;	___2
Q13554	Calcium/calmodulin-dependent protein kinase type II subunit beta	CAMK2B	14.4044	14.2936	14.1816	13.952	14.0035	13.8051	13.716	13.4716	14.4274	13.379	-0.407172	0.0202162	0.113635	TVIHNPVDGIKESSDSANTTIEDEDAKAPRV	S	397	CAMK2B;S397;	___2
Q86TD4	Sarcalumenin	SRL	18.6831	19.3092	18.8073	19.0446	18.9388	18.6109	18.7126	18.6946	18.7806	18.7227	-0.252309	0.0202268	0.113635	RSHIEKTLMLNEDKPSDDYSAVLQRLRKIYH	S	50	SRL;S50;	___1
P06732	Creatine kinase M-type;Creatine kinase M-type, N-terminally processed	CKM	20.0887	19.8239	20.1177	20.4845	19.7569	20.4945	19.8826	20.4341	20.5706	20.4523	0.312483	0.0202741	0.113765	DHFLFDKPVSPLLLASGMARDWPDARGIWHN	S	205	CKM;S205;	___1
P12277	Creatine kinase B-type	CKB	20.0887	19.8239	20.1177	20.4845	19.7569	20.4945	19.8826	20.4341	20.5706	20.4523	0.312483	0.0202741	0.113765	DHFLFDKPVSPLLLASGMARDWPDARGIWHN	S	205	CKB;S205;	___1
Q9NRS6	Sorting nexin-15	SNX15	16.1564	16.0402	16.2565	16.1402	16.2021	15.6858	16.2969	15.8917	15.7282	15.7702	-0.284519	0.0203078	0.113887	LALFDPFSKEEGAAPSPTHVAELATMEVESA	S	227	SNX15;S227;	___1
Q8NB12	Histone-lysine N-methyltransferase SMYD1	SMYD1	13.8132	13.437	13.6662	13.7231	13.802	13.3917	13.2917	13.36	13.6144	13.642	-0.22834	0.0203197	0.113887	NCTVIFNNGNHEAVKSMFHTQMRIELRALGK	S	226	SMYD1;S226;	___1
P07437	Tubulin beta chain	TUBB	15.9041	15.7121	15.5716	15.4493	15.7254	15.2951	15.7416	15.4689	15.1933	15.3062	-0.271506	0.020418	0.11437	FAPLTSRGSQQYRALTVPELTQQVFDAKNMM	T	285	TUBB;T285;	___1
P31930	Cytochrome b-c1 complex subunit 1, mitochondrial	UQCRC1	18.2555	18.3537	18.3722	18.369	18.5191	18.152	18.0121	18.054	18.0989	18.4471	-0.221072	0.0204539	0.114503	ENVRKLSRADLTEYLSTHYKAPRMVLAAAGG	S	221	UQCRC1;S221;	___1
P21796	Voltage-dependent anion-selective channel protein 1	VDAC1	17.4129	17.2281	17.3183	17.2363	17.151	17.317	16.9817	17.2016	16.8057	16.8715	-0.233827	0.0205271	0.114845	LDLKTKSENGLEFTSSGSANTETTKVTGSLE	S	44	VDAC1;S44;	___1
P35555	Fibrillin-1	FBN1	18.5734	17.7304	18.2862	18.3922	18.4642	17.8841	17.7019	17.3365	18.3725	18.1612	-0.398046	0.0205502	0.114906	VSGMGMGRGNPEPPVSGEMDDNSLSPEACYE	S	2702	FBN1;S2702;	___1
Q08357	Sodium-dependent phosphate transporter 2	SLC20A2	17.5391	17.1597	17.573	17.4093	17.6743	17.2345	17.5679	17.1374	16.6861	16.4529	-0.455339	0.0205799	0.114983	AGSHPRAAYGRALSMTHGSVKSPISNGTFGF	T	318	SLC20A2;T318;	___1
P35609	Alpha-actinin-2	ACTN2	16.9082	16.9167	17.0134	17.4568	16.7273	17.3093	17.0321	17.4116	17.5361	17.0897	0.271276	0.0205881	0.114983	KMRFHKIANVNKALDYIASKGVKLVSIGAEE	Y	106	ACTN2;Y106;	___1
P12882;Q9UKX2	Myosin-1;Myosin-2	MYH1;MYH2	13.9534	14.3252	14.664	14.6583	14.2828	14.6494	14.7593	14.794	14.3951	15.2254	0.387879	0.0206135	0.115057	RLQNEVEDLMIDVERTNAACAALDKKQRNFD;RLQNEVEDLMLDVERTNAACAALDKKQRNFD	T	1441	MYH1;MYH2;T1441;	___1
P20929	Nebulin	NEB	16.251	16.0331	16.4489	16.3982	16.2499	16.828	16.2756	16.4182	16.5102	16.6879	0.267767	0.02063	0.115081	RKMRDKYKVVLDTPEYRKVQELKTHLSELVY	Y	5146	NEB;Y5146;	___1
Q9HDC5	Junctophilin-1	JPH1	13.5973	13.9894	13.5813	12.8928	13.6027	13.18	13.8295	13.3208	12.5755	12.6902	-0.413482	0.0206651	0.115209	RSPLRTSLASLRSEQSNGSVLHDAAAAADSP	S	171	JPH1;S171;	___1
Q9UQ35	Serine/arginine repetitive matrix protein 2	SRRM2	15.0881	14.3806	14.4208	14.1597	14.6112	14.0064	14.1252	14.2149	14.0269	14.4969	-0.357993	0.0206908	0.115235	DAPFSEPGTTSTQRPSSPETATKQPSSPYED	S	322	SRRM2;S322;	___1
Q8TDC0	Myozenin-3	MYOZ3	16.2257	16.0312	15.8146	15.392	16.0533	15.7165	15.9013	15.7519	15.1857	15.2045	-0.351362	0.0206941	0.115235	RSHTPSPNDYRNFNKTPVPFGGPLVGGTFPR	T	197	MYOZ3;T197;	___1
P54296	Myomesin-2	MYOM2	14.0513	13.4149	13.2694	13.2216	12.9871	14.9131	13.6834	13.4905	13.3614	13.8229	0.465379	0.0207485	0.115387	RSSSQRASSQTSLGGTICRVCAKRVSTQEDE	T	66	MYOM2;T66;	___1
Q12986	Transcriptional repressor NF-X1	NFX1	13.9099	13.9394	13.5616	13.8811	14.021	13.6182	13.8362	13.3163	13.8196	13.1808	-0.30837	0.0207576	0.115387	ESSTRSESGTDLREHSPSESEKEVVGADPRG	S	150	NFX1;S150;	___1
Q9NPI6	mRNA-decapping enzyme 1A	DCP1A	14.0188	13.7203	13.4877	13.7131	13.7293	13.2068	13.5358	13.4374	13.4911	13.6041	-0.278808	0.020758	0.115387	TVTRSSDLERKASSPSPLTIGTPESQRKPSI	S	525	DCP1A;S525;	___1
P12883;P13533	Myosin-7;Myosin-6	MYH7;MYH6	22.0361	22.1283	22.2211	22.3358	22.1575	21.9544	21.7002	22.1315	21.9581	21.9992	-0.227106	0.0207935	0.115449	ERTARAKVEKLRSDLSRELEEISERLEEAGG	S	1140	MYH7;MYH6;S1140;	___1
P18206	Vinculin	VCL	15.8505	15.9123	15.3781	15.8606	15.7843	15.6476	15.4754	15.3886	15.5718	15.5118	-0.238096	0.0207935	0.115449	SKLNQAKGWLRDPSASPGDAGEQAIRQILDE	S	290	VCL;S290;	___1
Q14315	Filamin-C	FLNC	16.8072	17.4334	17.842	17.7625	17.1579	17.4666	17.6885	18.039	17.9887	17.4985	0.335625	0.02082	0.115462	ETVTKSSSSRGSSYSSIPKFSSDASKVVTRG	S	2627	FLNC;S2627;	___1
Q5H8C1	FRAS1-related extracellular matrix protein 1	FREM1	22.2352	20.6493	21.3706	22.0554	21.9777	22.4455	22.2071	21.7717	22.3718	22.0977	0.521125	0.0208299	0.115462	QSIISTEHILISDADTKLDNIDLSLRELPLH	T	807	FREM1;T807;	___3
P51991	Heterogeneous nuclear ribonucleoprotein A3	HNRNPA3	13.4228	13.8274	12.8008	13.2151	13.402	13.1807	13.0827	12.8802	12.5967	13.1885	-0.347864	0.0208438	0.115462	YGPMKGGSFGGRSSGSPYGGGYGSGGGSGGY	S	358	HNRNPA3;S358;	___1
O15061	Synemin	SYNM	15.5506	15.7352	15.4447	15.3177	15.3189	15.9648	16.0161	15.8516	15.9134	15.1773	0.311217	0.0208445	0.115462	MFDKKVQLQRMVDQRSVISDEKKVALLYLDN	S	1540	SYNM;S1540;	___1
P63316	Troponin C, slow skeletal and cardiac muscles	TNNC1	17.4754	18.2175	18.0568	17.9505	17.9752	17.8394	17.7763	17.7086	17.0847	17.349	-0.383514	0.0209206	0.115656	___MDDIYKAAVEQLTEEQKNEFKAAFDIFV	T	13	TNNC1;T13;	___1
P0DMV9;P17066	Heat shock 70 kDa protein 1B;Heat shock 70 kDa protein 1A;Heat shock 70 kDa protein 6	HSPA1B;HSPA1A;HSPA6	16.837	16.6669	16.5758	16.5239	16.8025	16.4414	16.623	16.7001	15.7851	16.1078	-0.34972	0.0209227	0.115656	NVLRIINEPTAAAIAYGLDRRGAGERNVLIF;NVLRIINEPTAAAIAYGLDRTGKGERNVLIF	Y	183	HSPA1B;HSPA1A;HSPA6;Y183;	___1
Q8WZ42	Titin	TTN	16.511	16.4154	16.6488	16.7804	16.3304	17.2734	16.4467	17.0214	16.8161	16.6814	0.3106	0.0209278	0.115656	QWFKAGREIYESDKCSIRSSKYISSLEILRT	S	4430	TTN;S4430;	___1
Q9Y618	Nuclear receptor corepressor 2	NCOR2	15.2178	15.1804	15.0897	15.2502	15.4063	14.6606	15.3018	15.0762	14.7044	14.9171	-0.296853	0.0209289	0.115656	YRDGEQTEPSRMGSKSPGNTSQPPAFFSKLT	S	2258	NCOR2;S2258;	___1
Q71F56	Mediator of RNA polymerase II transcription subunit 13-like	MED13L	17.3503	17.6549	17.2378	17.6745	18.0238	17.4814	18.7266	17.8776	17.8553	18.0735	0.414611	0.0209406	0.115656	FILAPIKDKQTELGETFGEASQKYNVLFVGY	T	1815	MED13L;T1815;	___2
Q8WZ42	Titin	TTN	14.2422	14.6025	14.8834	14.5139	14.69	15.2074	15.3669	15.0151	14.5497	14.6815	0.377714	0.0209632	0.115713	LPTIEWLRGDKEIEESARCEIKNTDFKALLI	S	24596	TTN;S24596;	___1
P23109	AMP deaminase 1	AMPD1	15.712	15.4825	15.6674	15.8026	15.6981	15.47	15.2015	15.416	15.6022	15.6023	-0.214131	0.0209788	0.115732	KRFQGRKTVNLSIPLSETSSTKLSHIDEYIS	S	122	AMPD1;S122;	___1
Q53T59	HCLS1-binding protein 3	HS1BP3	15.9712	15.5189	15.5764	15.4103	14.9234	15.5001	15.1841	15.3402	15.1462	13.7959	-0.486751	0.0210019	0.115791	EVDPDEGLFGPGRKLSPQDPSEDVSSVDPLK	S	249	HS1BP3;S249;	___1
Q8WZ42	Titin	TTN	17.486	17.7818	17.8734	17.4894	17.2956	17.104	17.6587	17.1654	17.5574	16.2359	-0.440972	0.0210443	0.115958	EQKEKNSILWVKLNKTPIQDTKFKTTGLDEG	T	25484	TTN;T25484;	___1
P12882;P13535;Q9UKX2;Q9UKX3;Q9Y623	Myosin-1;Myosin-8;Myosin-2;Myosin-13;Myosin-4	MYH1;MYH8;MYH2;MYH13;MYH4	17.4987	17.647	18.5058	18.949	18.1848	18.0722	17.9144	19.0463	19.1972	19.0314	0.495213	0.0211347	0.116332	KMFLWMVARINQQLDTKQPRQYFIGVLDIAG;KMFLWMVTRINQQLDTKQPRQYFIGVLDIAG	T	452	MYH1;MYH8;MYH2;MYH13;MYH4;T452;	___1
P48454	Serine/threonine-protein phosphatase 2B catalytic subunit gamma isoform	PPP3CC	13.4753	12.764	13.7999	13.2685	13.4249	13.9577	14.1465	13.7747	13.9205	13.2602	0.465436	0.0211368	0.116332	RGLDRINERMPPRKDSIHAGGPMKSVTSAHS	S	483	PPP3CC;S483;	___1
Q5VST9	Obscurin	OBSCN	19.6685	19.8653	19.7063	19.7785	19.3916	19.4253	19.3286	19.4913	19.8023	18.899	-0.292737	0.0212159	0.11665	LVMRSIPELLRGPPDSPSLGVARHLCRDTGG	S	6773	OBSCN;S6773;	___1
Q8WZ42	Titin	TTN	14.7817	14.9752	15.1698	15.1304	14.8965	15.4273	15.1629	15.3023	15.4382	14.9334	0.262095	0.0212555	0.11665	ITNYIVEKRETTRKAYATITNNCTKTTFRIE	Y	26172	TTN;Y26172;	___1
Q8WX93	Palladin	PALLD	16.8427	17.259	16.9399	16.9443	16.5638	17.5336	17.4827	16.9406	17.3447	16.8106	0.31252	0.0212638	0.11665	TKSISSPVSKRKPAMSPLLTRPSYIRSLRKA	S	125	PALLD;S125;	___1
P11217	Glycogen phosphorylase, muscle form	PYGM	13.8404	13.6439	13.0935	13.1627	13.8792	14.225	13.7523	13.5204	13.8448	13.9191	0.32836	0.0212736	0.11665	KAPNDFNLKDFNVGGYIQAVLDRNLAENISR	Y	263	PYGM;Y263;	___1
P13929	Beta-enolase	ENO3	16.0838	16.3032	16.1316	15.8394	16.2153	15.5805	15.8852	16.315	15.2719	15.8746	-0.329203	0.0212815	0.11665	IGSVTESIQACKLAQSNGWGVMVSHRSGETE	S	362	ENO3;S362;	___1
Q15772	Striated muscle preferentially expressed protein kinase	SPEG	16.5934	16.5883	16.362	16.4806	16.6586	16.3088	16.5304	16.115	16.3895	16.2076	-0.226353	0.0212864	0.11665	SSGPSLAGTAESRPQTPLSEASGRLSALGRS	T	375	SPEG;T375;	___2
Q9H0C8	Integrin-linked kinase-associated serine/threonine phosphatase 2C	ILKAP	17.7361	17.7171	17.4873	17.5933	17.6351	17.2389	17.4553	17.2562	17.5503	17.5362	-0.226399	0.0212915	0.11665	___MDLFGDLPEPERSPRPAAGKEAQKGPLL	S	13	ILKAP;S13;	___1
Q5VZP5	Inactive dual specificity phosphatase 27	DUSP27	16.4118	16.7231	16.4974	16.7759	16.6168	16.3905	16.6392	16.4183	16.1221	15.7632	-0.338341	0.0213016	0.11665	IQFGFHKKDLGAGDSSGEPGAEEAVGEKNPS	S	567	DUSP27;S567;	___1
Q3KQU3	MAP7 domain-containing protein 1	MAP7D1	15.2329	15.2785	14.8521	15.1177	15.2935	14.7565	14.9023	14.9674	15.0813	14.67	-0.279443	0.0213053	0.11665	ASNEKESAAPASPAPSPAPSPTPAPPQKEQP	S	548	MAP7D1;S548;	___3
P13535;Q9UKX2	Myosin-8;Myosin-2	MYH8;MYH2	19.3604	19.4556	19.8268	20.1669	19.1928	19.9658	19.7289	20.1742	19.9503	19.9246	0.348235	0.0213465	0.116808	GTEVADKAAYLQSLNSADLLKALCYPRVKVG	S	395	MYH8;MYH2;S395;	___1
P12882;Q9UKX2;Q9Y623	Myosin-1;Myosin-2;Myosin-4	MYH1;MYH2;MYH4	15.6055	15.6001	15.6578	15.1305	15.6273	15.2716	15.3961	15.3649	15.1851	15.1882	-0.243055	0.0213892	0.116974	ERASRAKAEKQRSDLSRELEEISERLEEAGG	S	1146	MYH1;MYH2;MYH4;S1146;	___2
Q8WZ42	Titin	TTN	16.402	16.5543	16.8697	17.096	16.4493	17.2623	16.6503	17.1998	17.0796	16.8283	0.329767	0.0214473	0.117224	IPAETKEGVKITEKPSPPEKLGVTSISKDSV	S	27303	TTN;S27303;	___1
Q9BX66	Sorbin and SH3 domain-containing protein 1	SORBS1	15.4916	14.928	14.6555	15.0073	15.1386	14.3588	14.4828	14.6365	15.0938	14.7253	-0.384742	0.0215354	0.11752	PHLSWSDRPTPRSVASPLALPSPHKTYSLAP	S	1051	SORBS1;S1051;	___1
Q8WZ42	Titin	TTN	15.7953	15.8041	16.3872	16.4813	16.0165	16.288	16.0409	16.4435	16.7189	16.4592	0.293252	0.0215358	0.11752	TWTKADMILKQDKRITIENVPKKSTVTIVDS	T	14665	TTN;T14665;	___1
Q8WZ42	Titin	TTN	17.095	17.1053	17.7554	17.7255	17.4975	17.4039	17.4621	17.7375	18.2603	17.9487	0.326749	0.0215508	0.11752	VALKEPPSFIKKIENTTTVLKSSATFQSTVA	T	5984	TTN;T5984;	___1
Q96S55	ATPase WRNIP1	WRNIP1	13.5563	13.707	12.997	13.7339	13.72	13.3344	13.329	13.1348	13.1895	13.2951	-0.286269	0.021561	0.11752	DGGETESRESYDAPPTPSGARLIPDFPVARS	T	116	WRNIP1;T116;	___1
P06732	Creatine kinase M-type;Creatine kinase M-type, N-terminally processed	CKM	17.5602	17.7119	17.636	17.4994	17.7723	17.3312	17.5057	17.5675	17.3273	17.4201	-0.205626	0.0215767	0.11752	TGGVDTAAVGSVFDVSNADRLGSSEVEQVQL	S	337	CKM;S337;	___1
P14649	Myosin light chain 6B	MYL6B	18.0792	19.167	19.4347	18.8047	17.4902	17.8755	18.304	18.9756	17.8683	16.8426	-0.621961	0.0215775	0.11752	PKKDVPVKKPAGPSISKPAAKPAAAGAPPAK	S	18	MYL6B;S18;	___1
P11055	Myosin-3	MYH3	17.1246	17.0301	17.536	17.6593	17.4334	17.8518	17.672	17.8822	17.3711	17.6769	0.334112	0.0216007	0.11752	LLQAEVEELRATLEQTERARKLAEQELLDSN	T	1696	MYH3;T1696;	___1
P12882;Q9UKX2	Myosin-1;Myosin-2	MYH1;MYH2	17.1246	17.0301	17.536	17.6593	17.4334	17.8518	17.672	17.8822	17.3711	17.6769	0.334112	0.0216007	0.11752	LLQAEIEELRATLEQTERSRKIAEQELLDAS	T	1701	MYH1;MYH2;T1701;	___1
O75494	Serine/arginine-rich splicing factor 10	SRSF10	14.1149	14.5462	14.2346	14.2965	14.58	13.1127	14.2652	14.3717	14.2076	13.4814	-0.466709	0.0217011	0.117917	YRRSRSRSYERRRSRSRSFDYNYRRSYSPRN	S	131	SRSF10;S131;	___2
Q86TC9	Myopalladin	MYPN	17.2424	17.8606	17.777	16.3521	17.4413	18.1685	18.7335	17.8441	17.5529	17.2337	0.571863	0.0217073	0.117917	PPMSVRPSGSRYGSLTSKGLDIFSAFSSMES	T	1288	MYPN;T1288;	___1
O60333	Kinesin-like protein KIF1B	KIF1B	14.5941	12.7649	14.6772	14.5086	14.1512	14.9505	14.7575	14.514	15.0668	14.6016	0.638931	0.0217111	0.117917	TGIYELSLCKMSDTGSPGMQRRRRKILDTSV	S	1454	KIF1B;S1454;	___1
O14983	Sarcoplasmic/endoplasmic reticulum calcium ATPase 1	ATP2A1	17.3163	16.226	16.5664	16.6361	16.5621	17.5818	16.7948	16.8119	16.7273	17.1344	0.348635	0.0217696	0.118081	FVGVVGMLDPPRKEVTGSIQLCRDAGIRVIM	T	608	ATP2A1;T608;	___1
Q8WZ42;REV__P28715	Titin	TTN	19.7302	19.9058	20.2881	20.4518	19.989	20.4184	20.1724	20.4811	20.5123	20.1894	0.281755	0.0217744	0.118081	;AGKYTIEAENQSGKKSATVLVKVYDTPGPCP	S	30454	TTN;S30454;	___1
P49841	Glycogen synthase kinase-3 beta	GSK3B	12.2428	12.1823	11.8767	12.3654	11.8089	11.4834	12.007	11.9201	11.7376	11.7663	-0.312336	0.0217957	0.118081	TILIPPHARIQAAASTPTNATAASDANTGDR	T	390	GSK3B;T390;	___1
P23327	Sarcoplasmic reticulum histidine-rich calcium-binding protein	HRC	15.2302	14.9585	14.8004	14.2348	14.0415	14.6804	14.8173	13.6397	14.2542	12.9426	-0.586242	0.0217995	0.118081	RHRSHEEDDNDDDDVSTEYGHQAHRHQDHRK	S	311	HRC;S311;	___1
Q06830	Peroxiredoxin-1;Peroxiredoxin-4	PRDX1;PRDX4	15.673	15.7387	15.9983	16.1204	15.4653	16.1532	15.9743	16.004	16.5182	15.7686	0.284542	0.0218186	0.118081	GILRQITVNDLPVGRSVDETLRLVQAFQFTD	S	152	PRDX1;PRDX4;S152;	___1
P02452	Collagen alpha-1(I) chain	COL1A1	12.1471	11.5187	13.6082	13.5391	11.5867	11.7436	11.5866	11.9729	12.0128	11.484	-0.719973	0.0218206	0.118081	IGPPGPAGAPGDKGESGPSGPAGPTGARGAP	S	784	COL1A1;S784;	___1
P54296	Myomesin-2	MYOM2	17.7306	17.0115	18.1682	18.5059	18.0523	18.2371	17.6715	18.4001	18.6178	18.6206	0.415708	0.0218357	0.118081	IQLSEHFSVKVEQAKYVSMTIKGVTSEDSGK	Y	1400	MYOM2;Y1400;	___1
Q9UKX2	Myosin-2	MYH2	20.3627	20.3706	20.5102	20.5838	20.1607	20.3937	20.6253	20.7985	20.6637	20.7192	0.242462	0.0218411	0.118081	GLYQKSAMKTLAQLFSGAQTAEGEGAGGGAK	S	625	MYH2;S625;	___1
Q8WZ42	Titin	TTN	16.0966	16.4593	16.5141	16.2256	16.2789	16.0095	16.3	16.3164	15.9367	15.6684	-0.268686	0.0218724	0.118183	TIKWEKPESDGGSKITGYVVEMQTKGSEKWS	T	26255	TTN;T26255;	___1
P20929	Nebulin	NEB	15.7399	15.3031	16.4967	16.6182	15.9801	16.7157	16.2652	16.6761	16.8847	15.9254	0.465844	0.021943	0.118497	LLAAKANTKNTSDVMYKKDYEKNKGKMIGVL	Y	597	NEB;Y597;	___1
Q03001	Dystonin	DST	13.7288	14.341	13.8927	13.9755	14.5923	13.3453	13.4259	13.8036	14.1499	13.8395	-0.393236	0.0219634	0.11854	SKLRLPGYLSGKGFHSGEDSGLITTAAARVR	S	7464	DST;S7464;	___1
O00193	Small acidic protein	SMAP	16.831	17.0788	16.6418	16.5221	16.7653	15.9241	16.7155	16.7655	16.2566	16.4704	-0.341366	0.021987	0.1186	SAARESHPHGVKRSASPDDDLGSSNWEAADL	S	17	SMAP;S17;	___1
P24752	Acetyl-CoA acetyltransferase, mitochondrial	ACAT1	15.2082	14.9718	15.1537	14.9901	15.042	15.5681	15.1785	15.1922	15.1699	15.3494	0.218457	0.0220652	0.118953	RSYVSKPTLKEVVIVSATRTPIGSFLGSLSL	S	46	ACAT1;S46;	___1
Q15811	Intersectin-1	ITSN1	18.8364	18.7495	18.1266	18.5077	18.5818	18.6293	18.4961	17.907	18.131	18.2661	-0.274491	0.0220842	0.118989	QRSAFTPATATGSSPSPVLGQGEKVEGLQAQ	S	904	ITSN1;S904;	___1
P35611	Alpha-adducin	ADD1	14.7271	14.9349	14.0702	14.4273	14.436	14.6546	15.1819	14.4654	14.8874	14.9756	0.313858	0.022106	0.119038	SGRGDEASEEGQNGSSPKSKTKWTKEDGHRT	S	465	ADD1;S465;	___1
Q8WZ42	Titin	TTN	16.7888	15.9806	16.623	16.6231	16.4728	17.2444	16.5989	16.7714	16.7891	16.5917	0.301434	0.0221201	0.119046	DSRIKNYRILEGMGVTFHCKMSGYPLPKIAW	T	1309	TTN;T1309;	___1
Q14315	Filamin-C	FLNC	14.219	14.7036	14.8581	14.8771	14.8566	14.7142	15.1229	15.1139	15.2774	14.7522	0.293289	0.0221745	0.119272	IVGSPFKAKVTGPRLSGGHSLHETSTVLVET	S	2598	FLNC;S2598;	___1
Q8TAQ2	SWI/SNF complex subunit SMARCC2	SMARCC2	18.0297	18.6021	18.1009	18.1214	18.329	17.8322	18.0542	17.9796	18.0377	18.0634	-0.243216	0.022222	0.119459	REEEQEDLTKDMDEPSPVPNVEEVTLPKTVN	S	347	SMARCC2;S347;	___1
P15259	Phosphoglycerate mutase 2	PGAM2	19.1336	19.3591	18.8068	18.9713	18.9797	19.8758	19.381	19.2634	18.8661	19.6224	0.351655	0.0222437	0.119508	DIPPPPMDEKHPYYNSISKERRYAGLKPGEL	S	135	PGAM2;S135;	___1
P78536	Disintegrin and metalloproteinase domain-containing protein 17	ADAM17	15.1736	15.1372	14.7172	15.2265	15.1174	14.6634	14.9174	14.4164	15.134	14.9152	-0.26507	0.0222852	0.119663	GFEKDPFPNSSTAAKSFEDLTDHPVTRSEKA	S	791	ADAM17;S791;	___1
Q8WUM4	Programmed cell death 6-interacting protein	PDCD6IP	15.2163	15.459	15.2997	15.0055	15.4896	15.0097	15.163	15.2054	14.957	14.9087	-0.245286	0.0223394	0.119886	___MATFISVQLKKTSEVDLAKPLVKFIQQT	S	13	PDCD6IP;S13;	___1
P08590	Myosin light chain 3	MYL3	20.5125	20.9803	20.351	20.1499	20.3845	20.4654	20.4693	20.1402	19.8238	19.9973	-0.296459	0.0223792	0.119958	LTEDEVEKLMAGQEDSNGCINYEAFVKHIMS	S	179	MYL3;S179;	___1
P55786	Puromycin-sensitive aminopeptidase	NPEPPS	14.6105	14.9939	14.9978	15.1406	15.0701	15.0102	14.9471	15.3414	15.4203	15.3712	0.255457	0.0223809	0.119958	MAGEVKAFFESHPAPSAERTIQQCCENILLN	S	879	NPEPPS;S879;	___1
P20929	Nebulin	NEB	16.7128	16.9402	16.9149	17.3048	16.8541	17.0717	17.0065	17.2226	17.3976	17.2275	0.239834	0.022399	0.119958	IPPDTPAFIQHKVNAYNLSDNLYKQDWEKSK	Y	554	NEB;Y554;	___1
P14618	Pyruvate kinase PKM	PKM	16.0312	16.6642	16.1975	16.5997	16.5962	16.8866	16.6873	16.9434	16.57	16.6889	0.337469	0.0224114	0.119958	TKGPEIRTGLIKGSGTAEVELKKGATLKITL	T	129	PKM;T129;	___1
P20929	Nebulin	NEB	15.4367	15.7978	16.0672	16.1193	15.6981	16.1479	15.8291	16.2249	16.269	16.0801	0.286384	0.0224162	0.119958	SYPPDSINVDLAKKAYALQSDVEYKADYNSW	Y	940	NEB;Y940;	___1
Q2TAL5	Smoothelin-like protein 2	SMTNL2	18.541	16.6851	17.5476	18.0111	17.5224	17.083	16.3937	17.1761	18.0412	16.6062	-0.601393	0.0224858	0.120263	FSLSGRGQSLDHDEASESEMRKTSNSCIMEN	S	141	SMTNL2;S141;	___1
Q8WZ42	Titin	TTN	14.5266	14.3935	14.9097	14.5862	14.7272	14.3765	14.3487	14.7002	14.2074	14.2939	-0.243339	0.0225507	0.120542	TLKILQTDLSHSGQYSCSASNPLGTASSSAR	S	7173	TTN;S7173;	___1
Q5VTT5	Myomesin-3	MYOM3	17.0601	17.6236	17.293	17.3744	17.647	16.946	17.4624	16.9215	17.2827	16.9446	-0.28819	0.0225641	0.120545	EGIRIFSKVKYYNVEYMKTTWFHKDKRLESG	Y	1249	MYOM3;Y1249;	___2
Q8WZ42	Titin	TTN	15.3869	15.5042	15.2103	14.9298	15.5824	14.6655	15.0544	15.4133	14.7677	15.0502	-0.332491	0.0225868	0.120598	VPGTVKVTEMLEYPDYELDERYQEGIFVRQG	Y	31063	TTN;Y31063;	___1
Q9Y6I3	Epsin-1	EPN1	15.4005	15.1692	15.2843	14.8508	15.4603	15.0339	14.8537	15.0675	14.9936	14.9002	-0.263225	0.0226615	0.12093	FSDFDRLRTALPTSGSSAGELELLAGEVPAR	S	419	EPN1;S419;	___1
Q01995	Transgelin	TAGLN	13.0392	13.1507	12.5827	13.0339	12.5861	11.3903	13.0044	12.4767	12.6232	12.3149	-0.516656	0.0227284	0.121218	SQLQEGKHVIGLQMGSNRGASQAGMTGYGRP	S	181	TAGLN;S181;	___1
Q8WZ42	Titin	TTN	14.6052	14.5035	14.7146	14.6628	14.5664	14.8464	14.7442	14.8464	14.7443	14.8275	0.191272	0.0227532	0.121222	TSRPNWAQVSATVPITSCSVEKLIEGHEYQF	T	20372	TTN;T20372;	___1
P13535	Myosin-8	MYH8	15.6055	15.6001	15.6578	15.1305	15.6273	15.2699	15.4696	15.542	14.8412	15.1684	-0.266009	0.0227548	0.121222	IEAERASRAKAEKQRSDLSRELEEISERLEE	S	1140	MYH8;S1140;	___2
P52179	Myomesin-1	MYOM1	18.0562	17.6799	18.6505	18.5462	18.857	18.7596	18.6664	18.7574	18.5852	18.9648	0.388716	0.022784	0.12131	SVFIPEEEARMAALESLKGGKKAK_______	S	1677	MYOM1;S1677;	___1
O15061	Synemin	SYNM	14.3107	13.9806	14.1112	14.1512	14.021	13.7551	14.0825	13.8963	13.8167	13.8256	-0.239688	0.0228134	0.121395	SFTFQMDVSNVEAIRSRTQEAGALGVSDRGS	S	1474	SYNM;S1474;	___1
P61981	14-3-3 protein gamma;14-3-3 protein gamma, N-terminally processed	YWHAG	17.1727	17.5507	16.577	16.9861	17.2474	17.8067	17.8786	17.4343	16.7609	17.6988	0.409064	0.022827	0.121395	ESKVFYLKMKGDYYRYLAEVATGEKRATVVE	Y	133	YWHAG;Y133;	___1
Q8WZ42	Titin	TTN	15.3502	15.7545	15.8131	15.5939	15.6333	14.7128	15.3886	15.5934	15.7609	14.8395	-0.369946	0.0228384	0.121395	EKGQKNWVKCAVAKSTHHVVSGLRENSEYFF	T	27357	TTN;T27357;	___1
Q8WUA7	TBC1 domain family member 22A	TBC1D22A	13.2557	13.3552	13.2977	13.058	13.2883	12.7876	13.0151	12.6971	12.9236	13.4176	-0.282799	0.0228515	0.121396	GPGLQQKPRPEAEPPSPPSGDLRLVKSVSES	S	132	TBC1D22A;S132;	___1
Q00G26	Perilipin-5	PLIN5	16.8776	16.9463	16.9812	16.0303	16.6695	16.856	16.6404	16.3099	15.8878	15.6921	-0.423746	0.0229046	0.12161	SVTGVVDLARRGRRWSVELKRSVSHAVDVVL	S	140	PLIN5;S140;	___1
Q02040	A-kinase anchor protein 17A	AKAP17A	14.9797	14.9434	14.8186	14.8813	14.9439	14.9191	14.9025	14.5557	14.5858	14.2694	-0.266869	0.0229568	0.121774	CKEVQSSCRVVPEDGSPEKRCPGGVLSCIPD	S	537	AKAP17A;S537;	___1
Q9BUR4	Telomerase Cajal body protein 1	WRAP53	14.9205	14.8925	14.799	14.6665	15.162	14.4934	14.8146	14.5832	14.5082	14.8787	-0.232455	0.0229612	0.121774	ELMPPPPERGDPPRLSPDPVAGSAVSQELRE	S	54	WRAP53;S54;	___1
Q8WZ42	Titin	TTN	11.574	12.4638	12.5761	12.4003	11.9375	12.2594	12.4003	13.0222	12.4809	12.6229	0.366777	0.0229849	0.121832	AEMRETTLTTSTQIRTEERWEGRYGVQEQVT	T	372	TTN;T372;	___1
Q16816	Phosphorylase b kinase gamma catalytic chain, skeletal muscle/heart isoform	PHKG1	17.7327	17.7053	17.8444	17.8376	17.8455	17.9863	18.0999	18.0986	17.8123	18.0149	0.209305	0.0230488	0.122102	RDPYALRPLRRLIDAYAFRIYGHWVKKGQQQ	Y	350	PHKG1;Y350;	___1
Q9HAU5	Regulator of nonsense transcripts 2	UPF2	15.287	15.8836	15.9933	15.2234	15.4035	15.4408	15.702	15.0811	14.9304	14.4136	-0.444604	0.0231518	0.122579	IQALDKMMLENLQQRSGESVKVHQLDVAIPL	S	1129	UPF2;S1129;	___1
Q8WZ42	Titin	TTN	17.2172	17.9431	18.3061	18.1888	17.8453	17.486	18.3558	18.9446	18.5732	18.1382	0.399471	0.0231731	0.122623	PKRVKSPEPSHPKAVSPTETKPTPTEKVQHL	S	33624	TTN;S33624;	___2
Q13496	Myotubularin	MTM1	15.5876	15.5878	15.7459	15.7285	15.9249	15.8139	15.7376	15.9955	16.0131	16.0528	0.207657	0.0231938	0.122626	SASTSKYNSHSLENESIKRTSRDGVNRDLTE	S	18	MTM1;S18;	___2
Q9H0B6	Kinesin light chain 2	KLC2	16.3643	16.4946	16.356	16.4485	16.3441	16.2174	16.1589	15.929	16.4478	16.1362	-0.223618	0.0231995	0.122626	GTPQEPPNPRMKRASSLNFLNKSVEEPTQPG	S	582	KLC2;S582;	___1
Q8WZ42	Titin	TTN	13.7415	14.142	14.2383	14.2552	13.5655	14.2219	14.373	14.617	14.2414	13.9355	0.289244	0.0232275	0.122705	DGGSEITNYILEKRDSVNNKWVTCASAVQKT	S	21045	TTN;S21045;	___1
P52179	Myomesin-1	MYOM1	15.0976	14.3597	15.0525	15.1722	15.0168	14.8191	14.3262	14.7499	14.9393	14.1029	-0.352289	0.023258	0.122798	MVPIFSGRQKHVSGITDTEEERIKEAAAYIA	T	152	MYOM1;T152;	___2
Q8WZ42	Titin	TTN	14.973	14.3927	15.5207	15.4859	15.0288	15.3216	15.1745	15.6126	16.003	15.1692	0.375947	0.0232975	0.122909	AVSSFKKTSEMEASSSVREVKSQMTETRESL	S	33437	TTN;S33437;	___1
Q09666	Neuroblast differentiation-associated protein AHNAK	AHNAK	12.7812	13.0298	12.6963	12.9696	12.632	11.7125	12.251	12.9896	12.9399	11.8049	-0.482211	0.0233049	0.122909	LQGSGVSLASKKSRLSSSSSNDSGNKVGIQL	S	5863	AHNAK;S5863;	___2
P31930	Cytochrome b-c1 complex subunit 1, mitochondrial	UQCRC1	13.4027	13.5903	13.5714	13.4386	13.9263	13.9641	13.835	13.6627	13.8097	13.9	0.248394	0.02333	0.122973	GTKNRPGSALEKEVESMGAHLNAYSTREHTA	S	115	UQCRC1;S115;	___1
Q8WZ42	Titin	TTN	15.9459	15.9106	16.0162	15.8822	15.8123	15.3006	15.8358	16.0875	14.9951	15.5647	-0.356714	0.0233712	0.123121	LKQTTRVNAESTENNSLLTIKDACREDVGHY	S	23130	TTN;S23130;	___1
Q14315	Filamin-C	FLNC	14.2528	14.7251	14.8523	14.7143	14.6872	14.5985	14.8853	15.0281	15.0235	14.8695	0.234661	0.0234507	0.123368	SQAFVGQKNSFTVDCSKAGTNMMMVGVHGPK	S	2661	FLNC;S2661;	___1
Q00688	Peptidyl-prolyl cis-trans isomerase FKBP3	FKBP3	17.0103	17.2286	17.2393	17.3237	17.4115	17.2941	17.4157	17.3536	17.5643	17.6328	0.209405	0.0234562	0.123368	QLPKKDIIKFLQEHGSDSFLAEHKLLGNIKN	S	34	FKBP3;S34;	___1
P11142	Heat shock cognate 71 kDa protein	HSPA8	16.312	16.3875	16.3873	16.5027	16.4995	16.6571	16.5958	16.5158	16.6709	16.6117	0.192459	0.0234571	0.123368	LDPVEKALRDAKLDKSQIHDIVLVGGSTRIP	S	329	HSPA8;S329;	___1
P20929	Nebulin	NEB	14.5782	14.9769	15.0246	14.9964	13.934	15.1886	15.0304	15.5156	15.0041	14.6623	0.378201	0.0234876	0.12346	GSLEVEKAKKATEYASDQKYRQHPSNFQFKK	S	2200	NEB;S2200;	___1
Q5VT52	Regulation of nuclear pre-mRNA domain-containing protein 2	RPRD2	15.5023	15.4401	15.061	15.6431	15.7004	14.7899	15.0632	15.0329	15.6519	15.22	-0.317802	0.0235923	0.123942	LPSSAQPFIPKSFNYSPNSSTSEVSSTSASK	S	593	RPRD2;S593;	___1
Q63ZY3	KN motif and ankyrin repeat domain-containing protein 2	KANK2	17.1937	17.5961	17.1444	17.7543	17.5975	16.8812	17.0383	17.2171	17.3953	17.3603	-0.27876	0.0236479	0.124165	YGTGLRALAMPGRPESPPVFRSQEVVETMCP	S	375	KANK2;S375;	___1
Q92839	Hyaluronan synthase 1	HAS1	18.4633	18.1491	18.2812	18.4838	18.0101	18.8543	18.3501	18.5229	18.3974	18.579	0.263223	0.0236882	0.124307	GLYRNNLLQQFLEAWYNQKFLGTHCTFGDDR	Y	325	HAS1;Y325;	___1
O14683	Tumor protein p53-inducible protein 11	TP53I11	15.4041	14.9714	14.43	15.2108	15.6767	14.706	14.2873	14.0009	15.0413	15.4643	-0.438652	0.0237159	0.124384	__MAAKQPPPLMKKHSQTDLVSRLKTRKILG	S	14	TP53I11;S14;	___1
Q8WZ42	Titin	TTN	17.6772	17.6469	17.9913	18.0597	17.7596	18.2191	17.7554	18.1088	18.6408	17.8881	0.295494	0.0237543	0.124516	TTDQKGMHISSQIKKTTDLTTERLVHVDKRP	T	794	TTN;T794;	___1
P02144	Myoglobin	MB	18.951	18.2352	19.1832	19.203	19.0336	18.8549	18.2652	18.7623	18.3399	18.6277	-0.351225	0.0237809	0.124587	HPETLEKFDKFKHLKSEDEMKASEDLKKHGA	S	52	MB;S52;	___1
P20929	Nebulin	NEB	19.2399	19.9825	19.0876	18.9756	19.3964	18.9419	18.8473	19.1403	18.8311	19.0805	-0.368209	0.0238008	0.124622	IQYEKMKDKYTPVPDTPILIRAKRAYWNASD	T	5248	NEB;T5248;	___1
O14983;P16615	Sarcoplasmic/endoplasmic reticulum calcium ATPase 1;Sarcoplasmic/endoplasmic reticulum calcium ATPase 3;Sarcoplasmic/endoplasmic reticulum calcium ATPase 2	ATP2A1;ATP2A3;ATP2A2	16.2052	15.7799	16.2571	16.1452	15.9928	15.4115	14.6647	16.3789	15.958	15.6485	-0.463735	0.0238421	0.124721	SVIKQLMKKEFTLEFSRDRKSMSVYCTPNKP;SVIRQLMKKEFTLEFSRDRKSMSVYCSPAKS	S	488	ATP2A1;ATP2A3;ATP2A2;S488;	___1
Q9BXS1	Isopentenyl-diphosphate delta-isomerase 2	IDI2	15.8984	16.0619	16.1926	16.1066	16.3653	15.7097	15.7415	16.121	15.9134	16.0152	-0.224773	0.0238557	0.124721	EKGLLHRAFSVVLFNTKNRILIQQRSDTKVT	T	61	IDI2;T61;	___1
Q14324	Myosin-binding protein C, fast-type	MYBPC2	15.4959	15.5448	15.8515	16.225	15.9161	15.8483	15.9106	16.0844	16.1968	16.3618	0.2737	0.0238837	0.124721	PPVATWLKGDEVFTTTEGRTRIEKRVDCSSF	T	588	MYBPC2;T588;	___1
P13807	Glycogen [starch] synthase, muscle	GYS1	12.3428	13.1251	12.2391	12.1258	11.7101	13.059	13.1593	12.589	12.2237	12.6191	0.421454	0.0238911	0.124721	RNSVDTATSSSLSTPSEPLSPTSSLGEERN_	S	723	GYS1;S723;	___1
Q9UN36	Protein NDRG2	NDRG2	15.9022	15.9361	15.5987	15.5041	15.872	15.5888	15.8083	15.5985	15.1894	14.7632	-0.373012	0.0239058	0.124721	GMGYMASSCMTRLSRSRTASLTSAASVDGNR	S	328	NDRG2;S328;	___3
P24298	Alanine aminotransferase 1	GPT	13.71	14.2132	14.0691	14.448	14.2704	13.5907	14.289	13.8663	13.2738	13.715	-0.3952	0.023927	0.124721	AIVTVLKLLVAGEGHTRTGVLIPIPQYPLYS	T	178	GPT;T178;	___1
Q8WZ42	Titin	TTN	15.3825	15.2443	15.5867	15.6126	15.3996	15.5631	15.3726	15.7805	15.946	15.6988	0.227057	0.0239372	0.124721	TYTFQVQNNVGKSSCTAVVDVSDRAVPPSFT	T	6715	TTN;T6715;	___1
P35573	Glycogen debranching enzyme;4-alpha-glucanotransferase;Amylo-alpha-1,6-glucosidase	AGL	17.3697	17.6358	17.4807	17.4434	17.6223	18.113	18.0903	17.8032	17.3617	17.684	0.300034	0.0239391	0.124721	GDWMIDYVSNRLISRSGTIAEVGKWLQAMFF	S	978	AGL;S978;	___1
Q8WZ42	Titin	TTN	17.3671	17.6155	17.8992	17.8113	17.3421	17.8864	17.9286	17.9589	17.9908	17.5423	0.254359	0.0239509	0.124721	GKYILTIENGVGEPKSSTVSVKVLDTPAACQ	S	28282	TTN;S28282;	___1
P12882;Q9UKX2	Myosin-1;Myosin-2	MYH1;MYH2	16.0742	15.4783	15.6763	15.8253	15.3178	16.6489	15.9401	15.884	15.6513	15.9958	0.349642	0.0239514	0.124721	NFDKILAEWKQKCEETHAELEASQKEARSLG;NFDKILAEWKQKCEETHAELEASQKESRSLS	T	1469	MYH1;MYH2;T1469;	___1
P35573	Glycogen debranching enzyme;4-alpha-glucanotransferase;Amylo-alpha-1,6-glucosidase	AGL	13.9771	14.1286	14.1307	14.1475	14.4578	13.9038	13.8112	14.269	13.3961	13.8632	-0.319703	0.0239809	0.124806	QFRRLLTQENRRVTKSDPNQHLTIIQDPEYR	S	327	AGL;S327;	___1
P02794	Ferritin heavy chain;Ferritin heavy chain, N-terminally processed	FTH1	15.1204	15.3894	14.976	15.1172	15.2648	15.0146	15.0377	14.8513	14.9358	15.0004	-0.205609	0.0240224	0.124953	NAMECALHLEKNVNQSLLELHKLATDKNDPH	S	114	FTH1;S114;	___1
Q8WWI1	LIM domain only protein 7	LMO7	17.6194	17.828	17.6096	17.75	17.6123	17.8402	17.7038	18.1221	18.0136	17.9207	0.236205	0.0241212	0.125399	NKEPVSLPGIMRRGESLDNLDSPRSNSWRQP	S	1510	LMO7;S1510;	___1
Q14195	Dihydropyrimidinase-related protein 3	DPYSL3	14.9139	15.4587	15.5022	15.2074	15.238	14.6351	15.2471	15.1282	15.1656	14.8441	-0.260026	0.0241661	0.125563	TRPNPPVRNLHQSGFSLSGTQVDEGVRSASK	S	539	DPYSL3;S539;	___1
P20929	Nebulin	NEB	16.2811	16.0772	16.7402	16.9696	16.246	16.5795	16.4417	17.1059	16.8821	16.9519	0.329428	0.0241869	0.125602	DRPEHFHHRAVTDTVSDVKYKEDLTWLKGIG	S	5332	NEB;S5332;	___1
P54296	Myomesin-2	MYOM2	14.1812	14.6939	15.0415	14.9118	14.7224	14.8265	15.0466	15.3349	14.8567	14.9606	0.29491	0.0242288	0.125751	AKRVSTQEDEEQENRSRYQSLVAAYGEAKRQ	S	87	MYOM2;S87;	___1
Q8WZ42	Titin	TTN	17.673	17.5732	18.3183	18.3676	18.0246	18.0508	18.0272	18.3076	18.6667	18.4199	0.303125	0.0242768	0.125931	VNPNTRVQLKALVGGTAPMTIKWFKDNKELH	T	5721	TTN;T5721;	___1
Q8WZ42	Titin	TTN	17.1601	16.9377	16.9834	16.9183	17.0294	17.354	17.1601	17.2628	17.1702	17.0707	0.197805	0.0243069	0.125977	VSAINGAGKGDSCEVTGTIKAVDRLTAPELD	T	29270	TTN;T29270;	___1
Q8WZ42	Titin	TTN	16.6738	16.2909	16.4171	16.2187	16.2465	17.0325	16.9196	16.7855	16.2776	16.3096	0.295539	0.0243135	0.125977	HCKATNEVGSDTCSCSVKFKEPPRFVKKLSD	S	7471	TTN;S7471;	___1
Q9UJZ1	Stomatin-like protein 2, mitochondrial	STOML2	13.2091	12.7301	12.8414	12.8408	13.1282	12.5123	12.6837	12.5089	12.8145	12.8973	-0.266602	0.024356	0.125977	AMGVYGALTKAPVPGTPDSLSSGSSRDVQGT	T	327	STOML2;T327;	___1
Q8WZ42	Titin	TTN	16.2064	16.227	16.3426	16.0186	15.8149	16.8779	16.7568	16.2984	16.2309	16.0178	0.314444	0.0243578	0.125977	IPNGQYEFRVRAVNKYGISDECKSDKVVIQD	Y	16506	TTN;Y16506;	___1
P11532	Dystrophin	DMD	13.4676	13.5384	13.6227	13.8309	13.8509	13.5312	13.2585	13.235	13.6228	13.4831	-0.235945	0.0243726	0.125977	QAEAKVNGTTVSSPSTSLQRSDSSQPMLLRV	T	3616	DMD;T3616;	___2
P12882;P13535;Q9UKX2	Myosin-1;Myosin-8;Myosin-2	MYH1;MYH8;MYH2	21.4707	21.499	21.6605	22.037	21.8044	21.7613	21.9149	21.9663	21.8893	22.2723	0.266513	0.0243788	0.125977	LLDASERVQLLHTQNTSLINTKKKLENDVSQ;LLDASERVQLLHTQNTSLINTKKKLETDISQ	T	1727	MYH1;MYH8;MYH2;T1727;	___1
Q9Y623	Myosin-4	MYH4	21.4707	21.499	21.6605	22.037	21.8044	21.7613	21.9149	21.9663	21.8893	22.2723	0.266513	0.0243788	0.125977	LLDASERVQLLHTQNTSLINTKKKLETDISQ	T	1725	MYH4;T1725;	___1
P05976	Myosin light chain 1/3, skeletal muscle isoform	MYL1	17.751	17.851	17.2325	17.6076	17.059	17.6937	17.9983	18.1626	17.5354	18.5058	0.478934	0.0244618	0.126231	LSQVGDVLRALGTNPTNAEVRKVLGNPSNEE	T	87	MYL1;T87;	___1
Q15678	Tyrosine-protein phosphatase non-receptor type 14	PTPN14	15.6463	15.8095	15.7273	15.8661	15.5718	15.5068	15.5547	15.79	15.3292	15.1813	-0.251803	0.0244802	0.126231	TPDLASHRHKYVSGSSPDLVTRKVQLSVKTF	S	594	PTPN14;S594;	___1
H7BZ55	Putative ciliary rootlet coiled-coil protein-like 3 protein		16.7081	17.4638	16.6964	17.1172	16.92	16.1678	16.7133	16.8995	16.9979	16.2724	-0.370913	0.0244947	0.126231	HREALAQLQREKETLSLTLAEEKEVARCQLE	S	888	;S888;	___3
H7BZ55	Putative ciliary rootlet coiled-coil protein-like 3 protein		16.7081	17.4638	16.6964	17.1172	16.92	16.1678	16.7133	16.8995	16.9979	16.2724	-0.370913	0.0244947	0.126231	LAHREALAQLQREKETLSLTLAEEKEVARCQ	T	886	;T886;	___3
H7BZ55	Putative ciliary rootlet coiled-coil protein-like 3 protein		16.7081	17.4638	16.6964	17.1172	16.92	16.1678	16.7133	16.8995	16.9979	16.2724	-0.370913	0.0244947	0.126231	EALAQLQREKETLSLTLAEEKEVARCQLEQE	T	890	;T890;	___3
E7EW31	Proline-rich basic protein 1	PROB1	17.1896	17.1283	17.1872	17.5153	17.3285	16.7343	17.0264	16.8326	17.4117	17.1037	-0.248044	0.0245415	0.126365	RSSSQRSPVGPAGVRSPRPGSPQMQASPSPG	S	798	PROB1;S798;	___2
Q8N8S7	Protein enabled homolog	ENAH	12.7977	13.5812	12.9965	13.5032	13.4499	12.7298	13.1759	11.6993	13.656	12.0326	-0.606958	0.0245472	0.126365	KGEDSEPVTSKASSTSTPEPTRKPWERTNTM	S	488	ENAH;S488;	___1
Q8IZT6	Abnormal spindle-like microcephaly-associated protein	ASPM	17.9509	18.2922	18.1876	17.9054	18.1803	17.8005	18.2763	17.7513	17.6894	17.7566	-0.248471	0.0245735	0.126431	KKKKISASTSHNRRVSNIQNVNKTFSVSQKV	S	170	ASPM;S170;	___1
O60716	Catenin delta-1	CTNND1	15.9871	15.5113	15.6924	16.282	16.3568	15.4699	15.3314	15.1895	16.1197	16.0154	-0.34075	0.0245886	0.12644	IEERYRPSMEGYRAPSRQDVYGPQPQVRVGG	S	252	CTNND1;S252;	___1
Q15911	Zinc finger homeobox protein 3	ZFHX3	11.8703	12.4929	14.531	12.6369	13.0008	10.6779	12.0911	12.8275	11.104	13.3502	-0.896256	0.0246467	0.126671	HSFRVFDVRHKSNKDYLNSDGSAKSSCVSKD	Y	244	ZFHX3;Y244;	___2
Q6VY07	Phosphofurin acidic cluster sorting protein 1	PACS1	13.7946	14.3646	13.9049	14.0193	13.9097	13.7315	14.0906	13.8947	13.3983	13.4104	-0.293522	0.0247072	0.126849	DLQGSASPSKVEGVHTPRQKRSTPLKERQLS	T	504	PACS1;T504;	___1
P98160	Basement membrane-specific heparan sulfate proteoglycan core protein;Endorepellin;LG3 peptide	HSPG2	11.6432	11.9242	11.8245	11.8965	11.7777	12.2136	12.3545	12.4672	11.9671	11.6174	0.310755	0.0247082	0.126849	VTWYKRGGSLPARHQTHGSQLRLHLVSPADS	T	2971	HSPG2;T2971;	___1
P43155	Carnitine O-acetyltransferase	CRAT	14.7756	14.4931	14.3058	14.3709	14.7122	15.2842	14.6575	14.3637	14.832	14.9464	0.285245	0.0247389	0.126938	TVCLDATMPRVSEDVYRSHVAGQMLHGGGSR	Y	300	CRAT;Y300;	___1
Q9ULT8	E3 ubiquitin-protein ligase HECTD1	HECTD1	12.492	12.6691	12.2728	12.2822	12.4743	11.9671	12.5642	12.2985	12.1094	11.5602	-0.338187	0.0247929	0.127104	ARTNATNNMNLSRSSSDNNTNTLGRNVMSTA	S	1571	HECTD1;S1571;	___1
Q8N3V7	Synaptopodin	SYNPO	16.9625	16.9097	16.3881	16.6421	16.3758	16.5462	16.3926	16.2302	16.3313	16.4585	-0.263894	0.0247981	0.127104	TKQPPYQLRPSLFVLSPIKEPAKVSPRAASP	S	819	SYNPO;S819;	___1
O00571	ATP-dependent RNA helicase DDX3X	DDX3X	15.9632	16.2577	15.8954	16.0434	16.2058	15.8388	16.1478	15.1798	16.0045	15.604	-0.318136	0.0248276	0.127186	DAYSSFGSRSDSRGKSSFFSDRGSGSRGRFD	S	82	DDX3X;S82;	___1
P54296	Myomesin-2	MYOM2	17.4261	16.8747	17.0764	17.1489	17.2021	17.7428	17.3012	17.2449	17.4694	17.2031	0.24664	0.0248751	0.127361	SPDASYRFIINDREVSDSEIHRIKCDKATGI	S	1057	MYOM2;S1057;	___1
[truncated: 7,622 more rows]

## Sheet: B. Exercise_table
Leading.proteins	Protein.names	Gene.names	Rest_1	Rest_2	Rest_3	Rest_4	Rest_5	Exercise_1	Exercise_2	Exercise_3	Exercise_4	Exercise_5	logFC	P.Value	adj.P.Val	Sequence.window	Amino.acid	Position	Gene_index	Multiplicity
[truncated: 9,317 more rows]

[truncated: 4 more sheets: C. Combined, D. Regulated_in_both, E. Insulin_activated_kinases, F. Exercise_activated_kinases]
