# Supplementary material for: Insulin- and exercise-induced phosphoproteomics of human skeletal muscle identify REPS1 as a regulator of muscle glucose uptake
Source: Cell Rep Med. 2025 Jun 6;6(6):102163. doi: 10.1016/j.xcrm.2025.102163 (PMC12208332; doi:10.1016/j.xcrm.2025.102163)
Supplement: Table S2. Genetic associations with REPS1 expression and regulation — (A) Results of REPS1 query in GWAS Catalog. (B) Associations with the lead SNPs reported in (A) Open Targets Genetics. (C) Results of querying the 17 REPS1 variants in Open Targets Genetics for eQTL and sQTL REPS1 associations [file mmc3.xlsx]

## Sheet: Supplementary Table 2A 
SNP (GRCh37 position)	Proxies SNPs (GRCh37 position)	Risk allele	Risk allele frequency	r2 with lead SNP	Phenotype	Direction of the association	Beta/OR (95% CI)	P-value	Ancestry (Sample Size)	Study accession	PUBMED ID
rs2750415 (6:139261477)	rs2750411 (6:139226630)	T	0.5081	0.246	HDL cholesterol levels	Increase	0.0108389 (0.0071; 0.0146)	1 x 10-8	EUR (403,943)	GCST010242	32203549
	rs2698737 (6:139226719)	C	0.508534	0.243	Apolipoprotein A1 levels	Increase	0.0108928 (0.007, 0.0148)	3 x 10-8	EUR (393,193)	GCST010241	32203549
	rs2750415 (6:139261477)	A	0.825108	1	HDL cholesterol levels	Decrease	0.0156339 [0.012-0.019]	7 x 10-11	EUR (1,320,016)	GCST90239652	34887591
	rs9376390 (6:139292683)	?	NA	0.42	Reaction time	Increase	0.0079142 (0.0045-0.0114)	7 x 10-6	NA	GCST006268	29844566
	rs9389642 (6:139311365)	T	0.182	0.06 (r2>0.10 with the rest of variants in clump)	Coronary artery disease in diabetes	NR	0.6342 (0.5237-0.768)*	3 x 10-6	NA	GCST90014128	33632238
rs78570658 (6:139243141)	rs78570658 (6:139243141)	?	NR	1	Non-albumin protein levels	Negative	0.03094 (0.02, 0.042)	2 x 10-8	EA (98,538)	GCST005990	29403010
		?	NR		Albumin-globulin ratio	Increase	0.03135 (0.021, 0.042)	1 x 10-8	EA (98,626)	GCST005987	29403010
	rs17068112 (6:139250125)	?	NR	1	Response to serotonin reuptake inhibitors in major depressive disorder	Increase	0.26 (NA, NA)	3 x 10-6	Mixed (2,394)	GCST002868	25897834
	rs6923534 (6:139311290)	A	0.228347	1	Total cholesterol levels	Decrease	0.031408 [0.021-0.042]	4 x 10-8	AA (99,4432)	GCST90239674	34887591
	rs11961816 (6:139324875)	?	NR	0.261	Diabetic kidney disease in type 2 diabetes (ESRD vs. no ESRD)	NR	1.81 [1.10, 2.97]	2 x 10-6	EUR (4,842)	GCST005893	29703844
rs12193050 (6:139248256)	rs12193050 (6:139248256)	T	0.0813	1	Corneal resistance factor (MTAG)	Increase	0.057808 [0.042-0.074]	2 x 10-12	EUR (123,734)	GCST90102517	35446358
		T	0.0879		Central corneal thickness (MTAG)	Increase	2.961108 [2.01-3.92]	1 x 10-9	EUR (17,803)	GCST90102518	35446358
rs200307517 (6:139259142)	rs200307517 (6:139259142)	C	0.352	1	Leisure screen time	Decrease	0,028 (0,02- 0,036)	1 x 10-10	EUR (526,725)	GCST90104339	36071172
rs66883945 (6:139317828)	rs66883945 (6:139317828)	?	0.8191	1	LDL cholesterol	Positive	0.0207 [0.015-0.027];	3 x 10-10	EUR (324,708)	GCST010204	32154731
		G	0.8080		Appendicular lean mass	Positive	0.0172 [0.012-0.022]	2 x 10-12	EUR (450,243)	GCST90000025	33097823
		GC	0.193585		Sex hormone-binding globulin levels adjusted for BMI	Positive	0.00688011 [0.0048-0.009]	8 x 10-11	EUR (368,929)	GCST90012110	32042192
		GC	0.193585		Sex hormone-binding globulin levels	Positive	0.00725026 [0.0049-0.0096]	2 x 10-11	EUR (370,125)	GCST90012111	32042192
		GC	NA		Serum gamma glutamyl transferase	Positive	0.0187 [0.013-0.024]	1 x 10-11	Mixed (477,575)	GCST90018954	34594039
rs62441843 (6:139331253)	rs62441842 (6:139331131)	?	NA	1	Height	NA	NA	3 x 10-13	EUR (458,000)	GCST007841	30595370
		G	0.179413		Total cholesterol levels	Positive	0.0201324 [0.017-0.024]	2 x 10-21	EUR (1,320,016)	GCST90239676	34887591
	rs62441843 (6:139331253)	NA	NA	1	Non-HDL cholesterol levels	NA	NA	1 x 10-18	Mixed (1,654,960)	GCST90239667	34887591
		NA	NA		Total cholesterol levels	NA	NA	7 x 10-27	Mixed (1,654,960)	GCST90239673	34887591
		NA	NA		LDL cholesterol levels	NA	NA	4 x 10-27	Mixed (1,714,450)	GCST90239655	34887591
	rs72974722 (6:139331419)	C	0.17653	0.961	LDL cholesterol levels	Positive	0.0211309 [0.018-0.025]	4 x 10-23	Mixed (1,850,370); EUR (1,320,016)	GCST90239658	34887591
		C	0.179		Non-HDL cholesterol levels	Positive	0.0202298 [0.016-0.024]	7 x 10-16	EUR (1,320,016)	GCST90239670	34887591
		NA	NA		Response to ondansetron, QT interval	Positive	0.67 [0.42-0.92]	6 x 10-7	Mixed (244)	GCST90103786	35149390
	rs62441844 (6:139335595)	T	NA	0.636	Total cholesterol levels	Positive	0.0185 [0.013-0.024]	3 x 10-10	Mixed (355,858)	GCST90019501	33462484
		T	NA		Serum total protein level	Positive	0.0187 [0.013-0.025]	1 x 10-9	Mixed (325,292)	GCST90019522	33462484
	rs62441846 (6:139336950)	NA	NA	0.507	Subcortical volume (MOSTest)	NA	NA	5 x 10-8	EUR (26,502)	GCST010702	32665545
Supplementary Table 2A: Results of REPS1 query in GWAS Catalog, resulting in 17 variants associated with 22 different phenotypes. We organized the associations in groups of variants with r2>0.1, each group being represented by the variant that presented the lowest p-value (lead SNP) and considering the others its proxies (Proxy SNPs). For each variant we report: Risk allele; Risk allele frequency…

## Sheet: Supplementary Table 2B
Study ID	Trait	Trait Category	P-value	Beta	OR	PMID	Author (Year)	N Cases	N Overall	Lead variant
GCST90002412	Low density lipoprotein cholesterol levels	measurement	3.1e-11	0.0166526	NR	32493714	Klimentidis YC		431167	rs62441843
GCST90000025	Appendicular lean mass	measurement	2.912e-11	-0.0165	NR	33097823	Pei YF		450243
NEALE2_50_raw	Standing height	measurement	7.47937e-10	-0.119673	NR	NR	UKB Neale v2		360388
GCST90012110	Sex hormone-binding globulin levels adjusted for BMI	measurement	7.1e-10	0.00676764	NR	32042192	Ruth KS		368929
GCST90012111	Sex hormone-binding globulin levels	measurement	1.1e-09	0.0072062	NR	32042192	Ruth KS		370125
NEALE2_6153_1	Cholesterol lowering medication | medication for cholesterol, blood pressure, diabetes, or take exogenous hormones	Uncategorised	5.0457e-07	0.0617481283243347	1.06369439649512	NR	UKB Neale v2	24247	193148
GCST90000027	Appendicular lean mass	measurement	3.3e-07	-0.0168944	NR	33097823	Pei YF		244730
GCST90012107	Sex hormone-binding globulin levels	measurement	6.1e-07	0.00814011	NR	32042192	Ruth KS		189473	rs66883945
GCST90002412	Low density lipoprotein cholesterol levels	measurement	1.2e-14	0.0190425	NR	32493714	Klimentidis YC		431167
GCST90038690	High cholesterol	phenotype	8.9e-07	0.00426698	1.00427609652122	33959723	Donertas HM	59853	484598
GCST90000025	Appendicular lean mass	measurement	1.709e-12	-0.0172	NR	33097823	Pei YF		450243
NEALE2_50_raw	Standing height	measurement	1.13065e-08	-0.109285	NR	NR	UKB Neale v2		360388
GCST90012110	Sex hormone-binding globulin levels adjusted for BMI	measurement	8.3e-11	0.00688011	NR	32042192	Ruth KS		368929
GCST90012111	Sex hormone-binding globulin levels	measurement	2.4e-10	0.00725026	NR	32042192	Ruth KS		370125
NEALE2_6153_1	Cholesterol lowering medication | medication for cholesterol, blood pressure, diabetes, or take exogenous hormones	Uncategorised	1.64626e-08	0.0682520641008353	1.070635	NR	UKB Neale v2	24247	193148
GCST90000027	Appendicular lean mass	measurement	7.1e-09	-0.0182846	NR	33097823	Pei YF		244730
Supplementary Table 2B: Associations with p-value < 1e-06 of the lead SNPs reported in Supplementary Table 1 in Open Target Genetics (OTG). We only identified genome-wide associations for variants rs32441843 and rs66883945. Here we report the information of each association available in OTG: Sudy Accession ID; Trait; Trait category; P-value; Beta: the effect size of the association of variant wit…

## Sheet: Supplementary Table 2C
Gene	Variant	Association type	Effect size	P-value	Tissue OTG ID	Tissue name (source)
REPS1	rs2750411	eqtl	-0.181868	3.95435e-07	BLUEPRINT-MONOCYTE	Monocyte (Blueprint)
REPS1	rs2750411	sqtl	-0.345168	1.68439e-06	GTEx-sQTL-Esophagus_Muscularis	Gtex-sqtl-esophagus muscularis
REPS1	rs2698737	eqtl	-0.182224	3.81277e-07	BLUEPRINT-MONOCYTE	Monocyte (Blueprint)
REPS1	rs2698737	eqtl	-0.184558	6.4958e-102	eQTLGen-UBERON_0000178	Blood (eQTLGen)
REPS1	rs2750415	eqtl	-0.0705307	1.6804e-11	eQTLGen-UBERON_0000178	Blood (eQTLGen)
REPS1	rs9376390	eqtl	0.0494078	4.713e-09	eQTLGen-UBERON_0000178	Blood (eQTLGen)
REPS1	rs9376390	eqtl	-0.086775	6.14161e-07	GTEx-eQTL-STOMACH	Stomach (GTEx v8)
REPS1	rs9376390	sqtl	0.370572	6.12295e-07	GTEx-sQTL-Esophagus_Muscularis	Gtex-sqtl-esophagus muscularis
REPS1	rs9376390	sqtl	0.296471	4.18902e-08	GTEx-sQTL-Muscle_Skeletal	Gtex-sqtl-muscle skeletal
REPS1	rs9376390	sqtl	0.370131	4.94806e-08	GTEx-sQTL-Esophagus_Mucosa	Gtex-sqtl-esophagus mucosa
REPS1	rs9376390	sqtl	0.444697	9.19108e-07	GTEx-sQTL-Colon_Sigmoid	Gtex-sqtl-colon sigmoid
REPS1	rs9376390	sqtl	0.297513	2.87681e-06	GTEx-sQTL-Skin_Sun_Exposed_Lower_leg	Gtex-sqtl-skin sun exposed lower leg
REPS1	rs9376390	sqtl	0.502943	3.97341e-07	GTEx-sQTL-Pituitary	Gtex-sqtl-pituitary
REPS1	rs9376390	sqtl	0.621203	2.51426e-07	GTEx-sQTL-Brain_Cerebellum	Gtex-sqtl-brain cerebellum
REPS1	rs9389642	eqtl	-0.102355	9.78765e-08	Schmiedel_2018-CD8_T-CELL_ANTI-CD3-CD28	CD8+ T cell anti-CD3-CD28 4h (Schmiedel 2018)
REPS1	rs9389642	eqtl	-0.0815321	6.99502e-06	Schmiedel_2018-CD4_T-CELL_ANTI-CD3-CD28	CD4+ T cell anti-CD3-CD28 4h (Schmiedel 2018)
REPS1	rs9389642	sqtl	0.623572	3.97687e-06	GTEx-sQTL-Brain_Anterior_cingulate_cortex_BA24	Gtex-sqtl-brain anterior cingulate cortex ba24
REPS1	rs9389642	sqtl	0.415538	6.43122e-06	GTEx-sQTL-Esophagus_Muscularis	Gtex-sqtl-esophagus muscularis
REPS1	rs9389642	sqtl	0.332558	3.10078e-07	GTEx-sQTL-Muscle_Skeletal	Gtex-sqtl-muscle skeletal
REPS1	rs9389642	sqtl	0.553277	5.07961e-07	GTEx-sQTL-Colon_Sigmoid	Gtex-sqtl-colon sigmoid
REPS1	rs9389642	sqtl	0.352174	4.13867e-06	GTEx-sQTL-Lung	Gtex-sqtl-lung
REPS1	rs9389642	sqtl	0.406645	4.46999e-06	GTEx-sQTL-Colon_Transverse	Gtex-sqtl-colon transverse
REPS1	rs9389642	sqtl	0.751776	4.00907e-11	GTEx-sQTL-Pituitary	Gtex-sqtl-pituitary
REPS1	rs9389642	sqtl	0.66175	1.52213e-06	GTEx-sQTL-Brain_Nucleus_accumbens_basal_ganglia	Gtex-sqtl-brain nucleus accumbens basal ganglia
REPS1	rs12193050	eqtl	-0.247234	1.04645e-09	GTEx-eQTL-BRAIN_FRONTAL_CORTEX	Brain DLPFC (GTEx v8)
REPS1	rs12193050	eqtl	-0.160077	5.30079e-07	GTEx-eQTL-BRAIN_CORTEX	Brain cortex (GTEx v8)
REPS1	rs12193050	eqtl	-0.115464	4.15064e-07	ROSMAP-BRAIN_NAIVE	Brain DLPFC (ROSMAP)
REPS1	rs12193050	eqtl	-0.293273	6.75004e-27	GTEx-eQTL-BRAIN_CEREBELLUM	Brain cerebellum (GTEx v8)
REPS1	rs12193050	eqtl	-0.104667	1.6258e-11	eQTLGen-UBERON_0000178	Blood (eQTLGen)
REPS1	rs12193050	eqtl	-0.306775	1.80816e-15	GTEx-eQTL-BRAIN_CEREBELLAR_HEMISPHERE	Brain cerebellum (GTEx v8)
REPS1	rs12193050	eqtl	-0.0863205	5.52695e-06	FUSION-MUSCLE_NAIVE	Muscle (FUSION)
REPS1	rs12193050	eqtl	-0.20849	6.80687e-08	BrainSeq-BRAIN	Brain DLPFC (BrainSeq)
REPS1	rs12193050	sqtl	-1.08132	5.45023e-16	GTEx-sQTL-Brain_Cerebellar_Hemisphere	Gtex-sqtl-brain cerebellar hemisphere
REPS1	rs12193050	sqtl	0.992624	2.47799e-11	GTEx-sQTL-Brain_Cerebellum	Gtex-sqtl-brain cerebellum
REPS1	rs12193050	sqtl	-0.608343	1.24632e-06	GTEx-sQTL-Nerve_Tibial	Gtex-sqtl-nerve tibial
REPS1	rs12193050	sqtl	-0.695538	1.36603e-08	GTEx-sQTL-Artery_Tibial	Gtex-sqtl-artery tibial
REPS1	rs12193050	sqtl	-0.503838	2.39418e-09	GTEx-sQTL-Cells_Cultured_fibroblasts	Gtex-sqtl-cells cultured fibroblasts
REPS1	rs12193050	eqtl	-0.247234	1.04645e-09	GTEx-eQTL-BRAIN_FRONTAL_CORTEX	Brain DLPFC (GTEx v8)
REPS1	rs12193050	eqtl	-0.160077	5.30079e-07	GTEx-eQTL-BRAIN_CORTEX	Brain cortex (GTEx v8)
REPS1	rs12193050	eqtl	-0.115464	4.15064e-07	ROSMAP-BRAIN_NAIVE	Brain DLPFC (ROSMAP)
REPS1	rs12193050	eqtl	-0.293273	6.75004e-27	GTEx-eQTL-BRAIN_CEREBELLUM	Brain cerebellum (GTEx v8)
REPS1	rs12193050	eqtl	-0.104667	1.6258e-11	eQTLGen-UBERON_0000178	Blood (eQTLGen)
REPS1	rs12193050	eqtl	-0.306775	1.80816e-15	GTEx-eQTL-BRAIN_CEREBELLAR_HEMISPHERE	Brain cerebellum (GTEx v8)
REPS1	rs12193050	eqtl	-0.0863205	5.52695e-06	FUSION-MUSCLE_NAIVE	Muscle (FUSION)
REPS1	rs12193050	eqtl	-0.20849	6.80687e-08	BrainSeq-BRAIN	Brain DLPFC (BrainSeq)
REPS1	rs12193050	sqtl	-1.08132	5.45023e-16	GTEx-sQTL-Brain_Cerebellar_Hemisphere	Gtex-sqtl-brain cerebellar hemisphere
REPS1	rs12193050	sqtl	0.992624	2.47799e-11	GTEx-sQTL-Brain_Cerebellum	Gtex-sqtl-brain cerebellum
REPS1	rs12193050	sqtl	-0.608343	1.24632e-06	GTEx-sQTL-Nerve_Tibial	Gtex-sqtl-nerve tibial
REPS1	rs12193050	sqtl	-0.695538	1.36603e-08	GTEx-sQTL-Artery_Tibial	Gtex-sqtl-artery tibial
REPS1	rs12193050	sqtl	-0.503838	2.39418e-09	GTEx-sQTL-Cells_Cultured_fibroblasts	Gtex-sqtl-cells cultured fibroblasts
REPS1	rs66883945	eqtl	0.261925	1.59394e-10	BLUEPRINT-MONOCYTE	Monocyte (Blueprint)
REPS1	rs66883945	eqtl	0.104633	4.09909e-09	GTEx-eQTL-BLOOD	Blood (GTEx v8)
REPS1	rs62441842	eqtl	0.321089	5.144e-15	BLUEPRINT-MONOCYTE	Monocyte (Blueprint)
REPS1	rs62441842	eqtl	0.0988156	4.81391e-08	GTEx-eQTL-BLOOD	Blood (GTEx v8)
REPS1	rs62441842	eqtl	0.199326	4.5869e-80	eQTLGen-UBERON_0000178	Blood (eQTLGen)
REPS1	rs62441842	eqtl	0.103306	5.23717e-06	GTEx-eQTL-STOMACH	Stomach (GTEx v8)
REPS1	rs62441843	eqtl	0.199679	9.875e-80	eQTLGen-UBERON_0000178	Blood (eQTLGen)
REPS1	rs62441843	eqtl	0.321089	5.144e-15	BLUEPRINT-MONOCYTE	Monocyte (Blueprint)
REPS1	rs62441843	eqtl	0.112872	1.03297e-09	GTEx-eQTL-BLOOD	Blood (GTEx v8)
REPS1	rs72974722	eqtl	0.127427	1.16447e-10	GTEx-eQTL-BLOOD	Blood (GTEx v8)
REPS1	rs72974722	eqtl	0.325387	1.66113e-15	BLUEPRINT-MONOCYTE	Monocyte (Blueprint)
REPS1	rs72974722	eqtl	0.203683	1.3516e-81	eQTLGen-UBERON_0000178	Blood (eQTLGen)
REPS1	rs62441844	eqtl	0.219333	2.36462e-07	BLUEPRINT-MONOCYTE	Monocyte (Blueprint)
REPS1	rs62441844	eqtl	0.15647	1.3165e-55	eQTLGen-UBERON_0000178	Blood (eQTLGen)
REPS1	rs62441846	eqtl	0.0941147	1.1778e-18	eQTLGen-UBERON_0000178	Blood (eQTLGen)
Supplementary Table 2C: Results of querying the 17 REPS1 variants in Open Target Genetics for eQTL and sQTL REPS1 associations. Gene: a colum highlighting the gene these associations are for, in this case all are REPS1 associations; Variant: the REPS1 variant used as query; Association type: reports whether a variant is assocaition with REPS1 differential expression (eQTL) or REPS1 alternative sp…
