# Supplementary material for: Insulin- and exercise-induced phosphoproteomics of human skeletal muscle identify REPS1 as a regulator of muscle glucose uptake
Source: Cell Rep Med. 2025 Jun 6;6(6):102163. doi: 10.1016/j.xcrm.2025.102163 (PMC12208332; doi:10.1016/j.xcrm.2025.102163)
Supplement: Data S1. Unprocessed source data underlying all graphs, related to Figures 1–6 and S1–S5 [file mmc4.xlsx]

## Sheet: Figure_1
Figure 1B					Figure 1C
Number	Subject	Time			Subject	time	gir (ml/h)
1	TINX 01	PRE CLAMP	860.036		tinx1	1
2	TINX 01	POST CLAMP	911.685		tinx1	5	40
3	TINX 02	PRE CLAMP	601.288		tinx1	10	70
4	TINX 02	POST CLAMP	659.094		tinx1	15	100
5	TINX 03	PRE CLAMP	720.426		tinx1	20	150
6	TINX 03	POST CLAMP	755.903		tinx1	25	220
9	TINX 05	PRE CLAMP	564.188		tinx1	30	250
10	TINX 05	POST CLAMP	485.906		tinx1	35	250
11	TINX 06	PRE CLAMP	714.837		tinx1	40	260
12	TINX 06	POST CLAMP	706.116		tinx1	45	260
13	TINX 07	PRE CLAMP	602.294		tinx1	50	270
14	TINX 07	POST CLAMP	731.169		tinx1	55	270
15	TINX 08	PRE CLAMP	388.13		tinx1	60	250
16	TINX 08	POST CLAMP	425.634		tinx1	65	250
17	TINX 01	PRE EX	716.686		tinx1	70	250
18	TINX 01	POST EX	516.554		tinx1	75	250
19	TINX 02	PRE EX	665.808		tinx1	80	235
20	TINX 02	POST EX	678.206		tinx1	85	235
21	TINX 03	PRE EX	743.143		tinx1	90	245
22	TINX 03	POST EX	471.806		tinx1	95	250
23	TINX 04	PRE EX	924.847		tinx1	100	260
24	TINX 04	POST EX	875.356		tinx1	105	260
25	TINX 05	PRE EX	623.533		tinx1	110	260
26	TINX 05	POST EX	376.349		tinx1	115	270
28	TINX 06	PRE EX	763.222		tinx1	120	275
29	TINX 06	POST EX	739.203		tinx2	1
30	TINX 07	PRE EX	479.584		tinx2	5	30
31	TINX 07	POST EX	293.253		tinx2	10	40
32	TINX 08	PRE EX	590.493		tinx2	15	70
33	TINX 08	POST EX	410.187		tinx2	20	100
					tinx2	25	140
					tinx2	30	170
					tinx2	35	180
					tinx2	40	180
					tinx2	45	175
					tinx2	50	180
					tinx2	55	180
					tinx2	60	180
					tinx2	65	185
					tinx2	70	190
					tinx2	75	200
					tinx2	80	205
					tinx2	85	210
					tinx2	90	215
					tinx2	95	215
					tinx2	100	220
					tinx2	105	235
					tinx2	110	255
					tinx2	115	265
					tinx2	120	270
					tinx3	1
					tinx3	5	10
					tinx3	10	20
					tinx3	15
					tinx3	20	130
					tinx3	25	170
					tinx3	30	220
					tinx3	35	250
					tinx3	40	265
					tinx3	45	280
					tinx3	50	300
					tinx3	55	330
					tinx3	60	340
					tinx3	65	335
					tinx3	70	320
					tinx3	75	320
					tinx3	80	325
					tinx3	85	335
					tinx3	90	330
					tinx3	95	335
					tinx3	100	340
					tinx3	105	350
					tinx3	110	350
					tinx3	115	350
					tinx3	120	355
					tinx4	1
					tinx4	5	5
					tinx4	10	40
					tinx4	15	70
					tinx4	20	70
					tinx4	25	110
					tinx4	30	150
					tinx4	35	150
					tinx4	40	160
					tinx4	45	165
					tinx4	50	165
					tinx4	55	165
					tinx4	60	175
					tinx4	65	180
					tinx4	70	200
					tinx4	75	185
					tinx4	80	195
					tinx4	85	195
					tinx4	90	195
					tinx4	95	195
					tinx4	100	190
					tinx4	105	195
					tinx4	110	200
					tinx4	115	195
					tinx4	120	200
					tinx5	1	0
					tinx5	5	10
					tinx5	10	10
					tinx5	15	10
					tinx5	20	40
					tinx5	25	90
					tinx5	30	150
					tinx5	35	200
					tinx5	40	210
					tinx5	45	210
					tinx5	50	210
					tinx5	55	200
					tinx5	60	200
					tinx5	65	200
					tinx5	70	210
					tinx5	75	220
					tinx5	80	205
					tinx5	85	205
					tinx5	90	215
					tinx5	95	215
					tinx5	100	220
					tinx5	105	230
					tinx5	110	245
					tinx5	115	245
					tinx5	120	245
					tinx6	1
					tinx6	5	5
					tinx6	10	40
					tinx6	15	70
					tinx6	20	110
					tinx6	25	180
					tinx6	30	210
					tinx6	35	195
					tinx6	40	195
					tinx6	45	190
					tinx6	50	195
					tinx6	55	195
					tinx6	60	205
					tinx6	65	210
					tinx6	70	205
					tinx6	75	205
					tinx6	80	205
					tinx6	85	210
					tinx6	90	235
					tinx6	95	260
					tinx6	100	290
					tinx6	105	290
					tinx6	110	275
					tinx6	115	275
					tinx6	120	275

## Sheet: Figure_3
Figure 3B-C				Figure 3D				Figure 3E					Figure 3F					Figure 3G										Figure 3I			Figure 3J
ID	Clamp	Intensity		ID	pReps1	AUC		ID	Insulin	Contraction	GU		ID	Insulin	Contraction	Intensity		Mouse_ID	ID	Contraction	Insulin	GU	GU_log2	WB	WB_log2	WB_scaled		KD	Intensity		siCTR	Basal	26.3689	0.955542
ID01	Pre	0.998167		1	2.05732	52.4765		ID01	Saline	Rest	22.1341		ID01	Saline	Rest	0.424589		1R	RS	Rest	Saline	22.1341	4.4682	2.65547e+06	21.3405	0.233851		siCTR	1.11151		siCTR	Basal	30.3437	1.09958
ID02	Pre	0.471476		2	1.96388	43.4863		ID03	Saline	Rest	22.62		ID03	Saline	Rest	1.42338		1C	CS	Contraction	Saline	468.24	8.8711	1.00885e+07	23.2662	0.888437		siCTR	0.895053		siCTR	Basal	28.0064	1.01488
ID03	Pre	0.706381		3	2.29992	55.8704		ID05	Saline	Rest	16.3362		ID05	Saline	Rest	1.2324		2R	RI	Rest	Insulin	21.4018	4.41966	7.68929e+06	22.8744	0.677149		siCTR	0.993437		siCTR	Basal	26.8064	0.971398
ID04	Pre	0.391122		4	1.45642	48.9925		ID19	Saline	Rest	21.1583		ID19	Saline	Rest	1.22722		2C	CI	Contraction	Insulin	405.869	8.66487	1.99905e+07	24.2528	1.76044		siReps1	0.344579		siCTR	Basal	26.4532	0.958598
ID05	Pre	0.61417		5	0.86009	37.3937		ID21	Saline	Rest	32.2025		ID21	Saline	Rest	1.30312		3R	RS	Rest	Saline	22.62	4.49953	8.90209e+06	23.0857	0.783953		siReps1	0.462189		siCTR	Basal
ID06	Pre	0.919399		6	0.281055	26.7064		ID24	Saline	Rest	21.3655		ID24	Saline	Rest	0.993024		3C	CS	Contraction	Saline	428.589	8.74345	1.50318e+07	23.8415	1.32376		siReps1	0.349054		siCTR	Insulin	31.3805	1.13715
ID07	Pre	2.60062		7	-0.35394	22.7295		ID25	Saline	Rest	26.26		ID25	Saline	Rest	0.396274		4R	RI	Rest	Insulin	82.5406	6.36703	9.22078e+06	23.1365	0.812018					siCTR	Insulin	37.3953	1.35511
ID08	Pre	1.29867		8	1.59236	37.8755		ID01	Saline	Contraction	468.24		ID01	Saline	Contraction	1.61308		4C	CI	Contraction	Insulin	321.899	8.33046	12551812	23.5814	1.10536					siCTR	Insulin	37.2633	1.35033
ID01	Post	3.05548						ID03	Saline	Contraction	428.589		ID03	Saline	Contraction	2.40347		5R	RS	Rest	Saline	16.3362	4.03	7.70771e+06	22.8779	0.678771					siCTR	Insulin	40.2013	1.4568
ID02	Post	2.43535						ID05	Saline	Contraction	421.982		ID05	Saline	Contraction	2.87995		5C	CS	Contraction	Saline	421.982	8.72104	1.80118e+07	24.1024	1.58619					siCTR	Insulin	39.7118	1.43906
ID03	Post	3.0063						ID19	Saline	Contraction	385.775		ID19	Saline	Contraction	2.26152		11R	RI	Rest	Insulin	119.734	6.90368	1.32479e+07	23.6593	1.16666					siCTR	Insulin	38.2762	1.38704
ID04	Post	1.84755						ID21	Saline	Contraction	574.343		ID21	Saline	Contraction	1.9008		11C	CI	Contraction	Insulin	668.721	9.38526	2.0556e+07	24.2931	1.81024					siReps1	Basal	31.1028	1.12709
ID05	Post	1.47426						ID24	Saline	Contraction	443.77		ID24	Saline	Contraction	2.40223		18R	RI	Rest	Insulin	65.2421	6.02773	6.59655e+06	22.6533	0.580918					siReps1	Basal	29.6157	1.0732
ID06	Post	1.20045						ID25	Saline	Contraction	529.616		ID25	Saline	Contraction	1.99976		18C	CI	Contraction	Insulin	458.599	8.84109	1.32892e+07	23.6638	1.1703					siReps1	Basal	29.1302	1.05561
ID07	Post	2.24668						ID02	Insulin	Rest	21.4018		ID02	Insulin	Rest	1.22946		19R	RS	Rest	Saline	21.1583	4.40315	7675284	22.8718	0.675916					siReps1	Basal	27.3272	0.990271
ID08	Post	2.89103						ID04	Insulin	Rest	82.5406		ID04	Insulin	Rest	1.47433		19C	CS	Contraction	Saline	385.775	8.59161	1.4144e+07	23.7537	1.24558					siReps1	Basal	27.1145	0.982562
								ID11	Insulin	Rest	119.734		ID11	Insulin	Rest	2.11824		20R	RI	Rest	Insulin	56.0315	5.80817	6.21182e+06	22.5666	0.547037					siReps1	Basal	27.1849	0.985115
								ID18	Insulin	Rest	65.2421		ID18	Insulin	Rest	1.05474		20C	CI	Contraction	Insulin	386.843	8.5956	1.14746e+07	23.4519	1.0105					siReps1	Insulin	26.3655	0.955421
								ID20	Insulin	Rest	56.0315		ID20	Insulin	Rest	0.993222		21R	RS	Rest	Saline	32.2025	5.0091	8.14997e+06	22.9584	0.717718					siReps1	Insulin	32.1053	1.16342
ID	Exercise	Intensity						ID22	Insulin	Rest	70.5409		ID22	Insulin	Rest	1.58897		21C	CS	Contraction	Saline	574.343	9.16577	1.1888e+07	23.503	1.04691					siReps1	Insulin	32.6409	1.18283
ID01	Pre	1.29235						ID27	Insulin	Rest	122.083		ID27	Insulin	Rest	1.72377		22R	RI	Rest	Insulin	70.5409	6.14039	9.93776e+06	23.2445	0.875158					siReps1	Insulin	35.1035	1.27206
ID02	Pre	1.42243						ID29	Insulin	Rest	87.6839		ID29	Insulin	Rest	1.84556		22C	CI	Contraction	Insulin	332.098	8.37546	8.1936e+06	22.9661	0.721561					siReps1	Insulin	27.4187	0.993587
ID03	Pre	3.10857						ID30	Insulin	Rest	106.201		ID30	Insulin	Rest	1.86376		24R	RS	Rest	Saline	21.3655	4.41721	6.21058e+06	22.5663	0.546928					siReps1	Insulin	35.8737	1.29997
ID04	Pre	0.376163						ID33	Insulin	Rest	60.6259		ID33	Insulin	Rest	1.39394		24C	CS	Contraction	Saline	443.77	8.79367	1.50241e+07	23.8408	1.32308
ID05	Pre	0.0386363						ID02	Insulin	Contraction	405.869		ID02	Insulin	Contraction	3.19633		25R	RS	Rest	Saline	26.26	4.71479	2.47838e+06	21.241	0.218256
ID06	Pre	0.386653						ID04	Insulin	Contraction	321.899		ID04	Insulin	Contraction	2.00694		25C	CS	Contraction	Saline	529.616	9.0488	1.25069e+07	23.5762	1.10141
ID07	Pre	0.450174						ID11	Insulin	Contraction	668.721		ID11	Insulin	Contraction	3.28675		27R	RI	Rest	Insulin	122.083	6.93172	1.07808e+07	23.362	0.949399
ID08	Pre	0.925019						ID18	Insulin	Contraction	458.599		ID18	Insulin	Contraction	2.12484		27C	CI	Contraction	Insulin	654.232	9.35366	1.6277e+07	23.9563	1.43341
ID01	Post	2.72056						ID20	Insulin	Contraction	386.843		ID20	Insulin	Contraction	1.83471		29R	RI	Rest	Insulin	87.6839	6.45424	1.15425e+07	23.4605	1.01648
ID02	Post	7.56768						ID22	Insulin	Contraction	332.098		ID22	Insulin	Contraction			29C	CI	Contraction	Insulin	391.749	8.61379	1.75877e+07	24.0681	1.54884
ID03	Post	6.62118						ID27	Insulin	Contraction	654.232		ID27	Insulin	Contraction	2.60256		30R	RI	Rest	Insulin	106.201	6.73066	1.16563e+07	23.4746	1.0265
ID04	Post	1.63772						ID29	Insulin	Contraction	391.749		ID29	Insulin	Contraction	2.81213		30C	CI	Contraction	Insulin	441.331	8.78572	1.77169e+07	24.0786	1.56022
ID05	Post	1.58919						ID30	Insulin	Contraction	441.331		ID30	Insulin	Contraction	2.8328		33R	RI	Rest	Insulin	60.6259	5.92186	8.718e+06	23.0556	0.767741
ID06	Post	2.74375						ID33	Insulin	Contraction	325.005		ID33	Insulin	Contraction	1.97777		33C	CI	Contraction	Insulin	325.005	8.34432	1.23694e+07	23.5603	1.0893
ID07	Post	2.85867
ID08	Post	2.39142

## Sheet: Figure_4
Figure 4A				Figure 4B				Figure 4D				Figure 4E					Figure 4F					Figure 4G					Figure 4H					Figure 4I					Figure 4J
Stimulation	Treatment	GU		Basal	DMSO	1.02735		Stimulation	Treatment	Absorbance		ID	Stimulation	Treatment	GU		ID	Stimulation	Treatment	Intensity		ID	Stimulation	Treatment	Intensity		ID	Stimulation	Treatment	GU		ID	Stimulation	Treatment	Intensity		ID	Stimulation	Treatment	Intensity
Basal	DMSO	1.22449		Basal	DMSO	0.85012		Basal	DMSO	0.48		1	Basal	DMSO	25.9594		1	Basal	DMSO	1.30462		1	Basal	DMSO	1.71978		1	Rest	DMSO	11.5404		1	Rest	DMSO	0.866909		1	Rest	DMSO	1.43782
Basal	DMSO	0.913498		Basal	DMSO	0.917288		Basal	DMSO	0.5		2	Basal	DMSO	23.4559		2	Basal	DMSO	1.1463		2	Basal	DMSO	2.32956		2	Rest	DMSO	16.6436		2	Rest	DMSO	0.683146		2	Rest	DMSO	1.71691
Basal	DMSO	1.08405		Basal	DMSO	1.10439		Basal	DMSO	0.49		3	Basal	DMSO	22.6226		3	Basal	DMSO	0.989621		3	Basal	DMSO	1.19357		3	Rest	DMSO	10.0617		3	Rest	DMSO	1.2649		3	Rest	DMSO	1.1394
Basal	DMSO	1.01431		Basal	DMSO	1.04256		Basal	DMSO	0.58		4	Basal	DMSO	20.7939		4	Basal	DMSO	0.596094		4	Basal	DMSO	0.539048		4	Rest	DMSO	10.439		4	Rest	DMSO	0.537272		4	Rest	DMSO	0.934325
Basal	DMSO	0.917263		Basal	DMSO	1.05829		Basal	DMSO	0.58		5	Basal	DMSO	22.3632		5	Basal	DMSO	1.3051		5	Basal	DMSO	0.380879		5	Rest	DMSO	14.207		5	Rest	DMSO	1.44592		5	Rest	DMSO	0.004747
Basal	DMSO	0.846386		Insulin	DMSO	1.34628		Basal	DMSO	0.58		6	Basal	DMSO	24.514		6	Basal	DMSO			6	Basal	DMSO	1.04773		6	Rest	DMSO	13.354		6	Rest	DMSO	1.0343		6	Rest	DMSO	0.316682
Insulin	DMSO	1.25254		Insulin	DMSO	1.26953		Basal	DMSO	0.41		7	Basal	DMSO	11.3716		7	Basal	DMSO	0.204647		7	Basal	DMSO	0.0284084		7	Rest	DMSO	12.0558		7	Rest	DMSO	0.9264		7	Rest	DMSO	0.895467
Insulin	DMSO	1.45811		Insulin	DMSO	1.32276		Basal	DMSO	0.54		8	Basal	DMSO	17.8145		8	Basal	DMSO	1.45362		8	Basal	DMSO	0.761021		8	Rest	DMSO	13.0033		8	Rest	DMSO	1.24115		8	Rest	DMSO	1.55465
Insulin	DMSO	1.40521		Insulin	DMSO	1.10987		Basal	DMSO	0.57		9	Insulin	DMSO	50.11		9	Insulin	DMSO	1.25379		9	Insulin	DMSO	8.52608		9	Contraction	DMSO	26.5084		9	Contraction	DMSO	0.839805		9	Contraction	DMSO	0.502799
Insulin	DMSO	1.29603		Insulin	DMSO	1.19744		Basal	DMSO	0.61		10	Insulin	DMSO	26.39		10	Insulin	DMSO	1.44268		10	Insulin	DMSO	8.35226		10	Contraction	DMSO	17.6857		10	Contraction	DMSO	1.0005		10	Contraction	DMSO	0.985876
Insulin	DMSO	1.34601		Insulin	DMSO	1.54672		Basal	DMSO	0.65		11	Insulin	DMSO	57.19		11	Insulin	DMSO	1.15674		11	Insulin	DMSO	8.95267		11	Contraction	DMSO	27.6115		11	Contraction	DMSO	1.05074		11	Contraction	DMSO	0.934582
Insulin	DMSO	1.26412		Basal	BI-D1870	0.652736		Basal	DMSO	0.59		12	Insulin	DMSO	34.25		12	Insulin	DMSO	0.995979		12	Insulin	DMSO	4.60813		12	Contraction	DMSO	31.1473		12	Contraction	DMSO	1.4844		12	Contraction	DMSO	2.54683
Basal	BI-D1870	1.13347		Basal	BI-D1870	0.628693		Basal	DMSO	0.49		13	Insulin	DMSO	26.56		13	Insulin	DMSO	2.35662		13	Insulin	DMSO	2.20519		13	Contraction	DMSO	20.9421		13	Contraction	DMSO	2.29547		13	Contraction	DMSO	3.30509
Basal	BI-D1870	0.837255		Basal	BI-D1870	0.545371		Basal	DMSO	0.68		14	Insulin	DMSO	42.52		14	Insulin	DMSO	1.67243		14	Insulin	DMSO	7.17782		14	Contraction	DMSO	31.0532		14	Contraction	DMSO	1.76574		14	Contraction	DMSO	3.4984
Basal	BI-D1870	1.00772		Basal	BI-D1870	0.604317		Basal	DMSO	0.63		15	Insulin	DMSO	18.85		15	Insulin	DMSO	1.41763		15	Insulin	DMSO	1.53456		15	Contraction	DMSO	21.3711		15	Contraction	DMSO	1.69508		15	Contraction	DMSO	3.04483
Basal	BI-D1870	0.774096		Basal	BI-D1870	0.746365		Basal	DMSO	0.64		16	Insulin	DMSO	33.08		16	Insulin	DMSO	1.89439		16	Insulin	DMSO	4.82091		16	Contraction	DMSO	15.9201		16	Contraction	DMSO	1.39149		16	Contraction	DMSO	4.15646
Basal	BI-D1870	1.01327		Basal	BI-D1870	0.749293		Basal	DMSO	0.72		1	Basal	BI-D1870	7.81		1	Basal	BI-D1870	0.306257		1	Basal	BI-D1870	0.651739		1	Rest	BI-D1870	5.79712		1	Rest	BI-D1870	0.162323		1	Rest	BI-D1870	0.226742
Basal	BI-D1870	0.884036		Insulin	BI-D1870	0.702695		Basal	DMSO	0.61		2	Basal	BI-D1870	15.4		2	Basal	BI-D1870	0.384499		2	Basal	BI-D1870	1.66058		2	Rest	BI-D1870	6.11302		2	Rest	BI-D1870	0.16818		2	Rest	BI-D1870	0.333381
Insulin	BI-D1870	1.05808		Insulin	BI-D1870	0.773463		Basal	DMSO	0.56		3	Basal	BI-D1870	15		3	Basal	BI-D1870	0.153378		3	Basal	BI-D1870	0.964415		3	Rest	BI-D1870	6.85663		3	Rest	BI-D1870	0.3955		3	Rest	BI-D1870	0.791867
Insulin	BI-D1870	0.887895		Insulin	BI-D1870	0.796091		Basal	DMSO	0.39		4	Basal	BI-D1870	14.32		4	Basal	BI-D1870	0.244946		4	Basal	BI-D1870	1.20303		4	Rest	BI-D1870	15.2702		4	Rest	BI-D1870	0.227937		4	Rest	BI-D1870	0.036409
Insulin	BI-D1870	0.877541		Insulin	BI-D1870	0.87165		Insulin	DMSO	0.77		5	Basal	BI-D1870	12.92		5	Basal	BI-D1870	0.475459		5	Basal	BI-D1870	0.854998		5	Rest	BI-D1870	9.85156		5	Rest	BI-D1870	1.29571		5	Rest	BI-D1870	1.80817
Insulin	BI-D1870	1.06617		Insulin	BI-D1870	0.855007		Insulin	DMSO	0.69		6	Basal	BI-D1870	9.74		6	Basal	BI-D1870	0.422017		6	Basal	BI-D1870	0.847348		6	Rest	BI-D1870	6.54834		6	Rest	BI-D1870	0.915201		6	Rest	BI-D1870	1.52867
Insulin	BI-D1870	0.9952		Insulin	BI-D1870	0.782281		Insulin	DMSO	0.6		7	Basal	BI-D1870	5.73		7	Basal	BI-D1870	0.278387		7	Basal	BI-D1870	0.176002		7	Rest	BI-D1870	4.31885		7	Rest	BI-D1870	0.908586		7	Rest	BI-D1870	1.62414
Insulin	BI-D1870	0.887895						Insulin	DMSO	0.69		8	Basal	BI-D1870	9.48		8	Basal	BI-D1870	0.033714		8	Basal	BI-D1870	0.818765		8	Rest	BI-D1870	10.6904		8	Rest	BI-D1870	0.568403		8	Rest	BI-D1870	1.43694
								Insulin	DMSO	0.72		9	Insulin	BI-D1870	19.94		9	Insulin	BI-D1870	0.383419		9	Insulin	BI-D1870	8.27137		9	Contraction	BI-D1870	12.8246		9	Contraction	BI-D1870	0.501652		9	Contraction	BI-D1870	1.59281
								Insulin	DMSO	0.68		10	Insulin	BI-D1870	23.07		10	Insulin	BI-D1870	0.525481		10	Insulin	BI-D1870	14.4312		10	Contraction	BI-D1870	11.6247		10	Contraction	BI-D1870	0.34922		10	Contraction	BI-D1870	1.83833
								Insulin	DMSO	0.77		11	Insulin	BI-D1870	23.42		11	Insulin	BI-D1870	0.397936		11	Insulin	BI-D1870	10.4443		11	Contraction	BI-D1870	18.5897		11	Contraction	BI-D1870	0.424034		11	Contraction	BI-D1870	2.66477
								Insulin	DMSO	0.66		12	Insulin	BI-D1870	18		12	Insulin	BI-D1870	0.128983		12	Insulin	BI-D1870	5.61028		12	Contraction	BI-D1870	9.16428		12	Contraction	BI-D1870			12	Contraction	BI-D1870	3.15799
								Insulin	DMSO	0.87		13	Insulin	BI-D1870	17.04		13	Insulin	BI-D1870	0.590267		13	Insulin	BI-D1870	7.57071		13	Contraction	BI-D1870	12.5501		13	Contraction	BI-D1870	0.562599		13	Contraction	BI-D1870	0.682605
								Insulin	DMSO	0.95		14	Insulin	BI-D1870	7.96		14	Insulin	BI-D1870	0.326588		14	Insulin	BI-D1870	2.7916		14	Contraction	BI-D1870	11.2628		14	Contraction	BI-D1870	0.597522		14	Contraction	BI-D1870	2.56553
								Insulin	DMSO	0.85		15	Insulin	BI-D1870	10.6		15	Insulin	BI-D1870	0.401736		15	Insulin	BI-D1870	2.16068		15	Contraction	BI-D1870	11.1599		15	Contraction	BI-D1870	0.870839		15	Contraction	BI-D1870	1.39991
								Insulin	DMSO	0.75		16	Insulin	BI-D1870	7.96		16	Insulin	BI-D1870	0.29356		16	Insulin	BI-D1870	2.35938		16	Contraction	BI-D1870	16.5145		16	Contraction	BI-D1870	0.718607		16	Contraction	BI-D1870	3.32506
								Insulin	DMSO	0.83
								Insulin	DMSO	0.87
								Insulin	DMSO	0.76
								Insulin	DMSO	0.71
								Insulin	DMSO	0.73
								Insulin	DMSO	0.81
								Insulin	DMSO	0.81
								Insulin	DMSO	0.83
								Insulin	DMSO	0.74
								Basal	BI-D1870	0.66
								Basal	BI-D1870	0.53
								Basal	BI-D1870	0.54
								Basal	BI-D1870	0.65
								Basal	BI-D1870	0.53
								Basal	BI-D1870	0.66
								Basal	BI-D1870	0.58
								Basal	BI-D1870	0.61
								Basal	BI-D1870	0.53
								Basal	BI-D1870	0.49
								Basal	BI-D1870	0.43
								Basal	BI-D1870	0.63
								Basal	BI-D1870	0.51
								Basal	BI-D1870	0.49
								Basal	BI-D1870	0.53
								Basal	BI-D1870	0.49
								Basal	BI-D1870	0.48
								Basal	BI-D1870	0.53
								Basal	BI-D1870	0.5
								Basal	BI-D1870	0.51
								Basal	BI-D1870	0.5
								Insulin	BI-D1870	0.73
								Insulin	BI-D1870	0.73
								Insulin	BI-D1870	0.76
								Insulin	BI-D1870	0.66
								Insulin	BI-D1870	0.69
								Insulin	BI-D1870	0.64
								Insulin	BI-D1870	0.58
								Insulin	BI-D1870	0.64
								Insulin	BI-D1870	0.63
								Insulin	BI-D1870	0.7
								Insulin	BI-D1870	0.77
								Insulin	BI-D1870	0.62
								Insulin	BI-D1870	0.68
								Insulin	BI-D1870	0.68
								Insulin	BI-D1870	0.5
								Insulin	BI-D1870	0.63
								Insulin	BI-D1870	0.66
								Insulin	BI-D1870	0.67
								Insulin	BI-D1870	0.61

## Sheet: Figure_5
Figure 5B				Figure 5C					Figure 5D				Figure 5E					Figure 5F
Diet	BW			Diet	Injection	Tissue	Intensity		Group	BW	GIR		ID	Group	Condition	Intensity		Group	GIR	pReps1
LFD	37.5			LFD	Saline	eWAT	1.46575		NGT	22.62	518.6		ID01	NGT	Basal	0.902495		NGT	518.6	2.47151
LFD	30.2			LFD	Saline	eWAT	0.731052		NGT	27.77	512.5		ID02	NGT	Basal	4.09207		NGT	512.5	1.11762
LFD	29.5			LFD	Saline	eWAT	0.850495		NGT	26.42	628.8		ID03	NGT	Basal	0.604634		NGT	628.8	7.77526
LFD	37.7			LFD	Saline	eWAT	0.952707		NGT	28.85	524.6		ID04	NGT	Basal	0.263198		NGT	524.6	4.77018
LFD	30.3			HFD	Saline	eWAT	0.664726		NGT	24.28	444.3		ID05	NGT	Basal	1.65058		NGT	444.3	4.08579
LFD	26.8			HFD	Saline	eWAT	0.779981		NGT	32.79	330.6		ID06	NGT	Basal	0.330507		NGT	330.6	0.698373
LFD	29.5			HFD	Saline	eWAT	1.21166		NGT	30.09	326.5		ID07	NGT	Basal	0.664959		NGT	326.5	2.16989
LFD	31.9			HFD	Saline	eWAT	1.37884		NGT	27.31	325.4		ID08	NGT	Basal	0.35371		NGT	325.4	0.424561
HFD	45.4			LFD	Insulin	eWAT	0.756319		NGT	35.05	238.9		ID09	NGT	Basal	0.905237		NGT	297.8	0.772254
HFD	48.5			LFD	Insulin	eWAT	0.333557		NGT	30.68	297.8		ID10	NGT	Basal	0.232606		NGT	238.9	0.339182
HFD	41.8			LFD	Insulin	eWAT	0.689815		T2D	31	224.8		ID01	NGT	Insulin	3.374		T2D	224.8	6.16259
HFD	45.4			LFD	Insulin	eWAT	1.03322		T2D	27.46	216		ID02	NGT	Insulin	5.20969		T2D	131.4	0.338865
HFD	43.6			HFD	Insulin	eWAT	0.963138		T2D	27.91	148.6		ID03	NGT	Insulin	8.3799		T2D	148.6	0.845054
HFD	41.2			HFD	Insulin	eWAT	1.09827		T2D	29.97	116.6		ID04	NGT	Insulin	5.03338		T2D	116.6	-3.31705
HFD	40.7			HFD	Insulin	eWAT	0.90128		T2D	31.04	110.4		ID05	NGT	Insulin	5.73637		T2D	110.4	-0.380029
HFD	47.2			HFD	Insulin	eWAT	1.38827		T2D	27.5	88.9		ID06	NGT	Insulin	1.02888		T2D	88.9	0.106205
				LFD	Saline	Muscle	0.668005		T2D	31.72	188.6		ID07	NGT	Insulin	2.83485		T2D	113.9	0.0909913
				LFD	Saline	Muscle	1.16533		T2D	24.92	131.4		ID08	NGT	Insulin	0.77827		T2D	188.6	1.51808
Diet	Injection	deltaBG		LFD	Saline	Muscle	0.938747		T2D	30.9	113.9		ID09	NGT	Insulin	1.67749		T2D	216	5.70799
LFD	Saline	1.3		LFD	Saline	Muscle	1.22792		T2D	34.77			ID10	NGT	Insulin	0.571788		T2D		0.911624
LFD	Saline	-0.3		HFD	Saline	Muscle	0.755378						ID11	T2D	Basal	0.751774
LFD	Saline	-1.2		HFD	Saline	Muscle	1.01991						ID12	T2D	Basal	0.145542
LFD	Saline	-0.4		HFD	Saline	Muscle	2.04239						ID13	T2D	Basal	0.025909
LFD	Insulin	-5.6		HFD	Saline	Muscle	1.53166						ID14	T2D	Basal	3.8518
LFD	Insulin	-7.5		LFD	Insulin	Muscle	3.31574						ID15	T2D	Basal	1.25172
LFD	Insulin	-7.1		LFD	Insulin	Muscle	3.86164						ID16	T2D	Basal	0.0899014
LFD	Insulin	-8.1		LFD	Insulin	Muscle	4.5228						ID17	T2D	Basal	0.464787
HFD	Saline	0.6		LFD	Insulin	Muscle	6.2195						ID18	T2D	Basal	0.517579
HFD	Saline	-0.8		HFD	Insulin	Muscle	3.06495						ID19	T2D	Basal	0.996904
HFD	Saline	0.3		HFD	Insulin	Muscle	2.59248						ID20	T2D	Basal	0.273802
HFD	Saline	-0.3		HFD	Insulin	Muscle	4.0642						ID11	T2D	Insulin	6.91437
HFD	Insulin	-2.6		HFD	Insulin	Muscle	1.97987						ID12	T2D	Insulin	0.484406
HFD	Insulin	-4.7		LFD	Saline	Liver	1.46575						ID13	T2D	Insulin	0.870963
HFD	Insulin	-6.1		LFD	Saline	Liver	0.731052						ID14	T2D	Insulin	0.534749
HFD	Insulin	-2.8		LFD	Saline	Liver	0.850495						ID15	T2D	Insulin	0.871692
				LFD	Saline	Liver	0.952707						ID16	T2D	Insulin	0.196107
				HFD	Saline	Liver	0.664726						ID17	T2D	Insulin	0.555778
				HFD	Saline	Liver	0.779981						ID18	T2D	Insulin	2.03566
				HFD	Saline	Liver	1.21166						ID19	T2D	Insulin	6.7049
				HFD	Saline	Liver	1.37884						ID20	T2D	Insulin	1.18543
				LFD	Insulin	Liver	0.756319
				LFD	Insulin	Liver	0.333557
				LFD	Insulin	Liver	0.689815
				LFD	Insulin	Liver	1.03322
				HFD	Insulin	Liver	0.963138
				HFD	Insulin	Liver	1.09827
				HFD	Insulin	Liver	0.90128
				HFD	Insulin	Liver	1.38827

## Sheet: Figure_S1
Figure S1A-B						Figure S1C-D						Figure S1E					Figure S1F					Figure S1G-J
id	time	day	epi	nor		id	time	day	epi	nor		id	time	day	ins		id	time	day	ins		Protein	ID	Intervention	Timepoint	Intensity
tinx01	pre	exercise	0.698998	1.42089		tinx01	0	clamp	0.0892331	1.5415		tinx01	0	clamp	23.0641		tinx01	pre	exercise	24.4014		pMTOR_S2448	1	Insulin	Pre	0.97994
tinx01	post	exercise	2.05371	5.58059		tinx01	30	clamp	0.132723	1.44445		tinx01	30	clamp	521.075		tinx01	ex	exercise	127.712		pMTOR_S2448	2	Insulin	Pre	1.19728
tinx02	pre	exercise	0.330474	3.01202		tinx01	60	clamp	0.130396	1.19182		tinx01	60	clamp	553.401		tinx02	pre	exercise	24.4351		pMTOR_S2448	3	Insulin	Pre	0.800026
tinx02	post	exercise	0.458271	1.52819		tinx01	90	clamp	0.134542	0.868652		tinx01	90	clamp	565.41		tinx02	ex	exercise	26.9565		pMTOR_S2448	4	Insulin	Pre	0.843135
tinx03	pre	exercise	12.7236	11.415		tinx01	120	clamp	0.211165	1.68032		tinx01	120	clamp	596.623		tinx3	pre	exercise	66.8564		pMTOR_S2448	5	Insulin	Pre	0.973079
tinx03	post	exercise	9.95599	13.3025		tinx02	0	clamp	0.551898	1.51023		tinx02	0	clamp	31.2175		tinx3	ex	exercise	78.8134		pMTOR_S2448	6	Insulin	Pre	0.871313
tinx04	pre	exercise	0.0936989	2.24076		tinx02	30	clamp	0.268309	1.68746		tinx02	30	clamp	473.241		tinx4	pre	exercise	27.5948		pMTOR_S2448	7	Insulin	Pre	1.24385
tinx04	post	exercise	11.794	12.589		tinx02	60	clamp	0.361584	1.35017		tinx02	60	clamp	494.356		tinx4	ex	exercise	33.6214		pMTOR_S2448	8	Insulin	Pre	1.09137
tinx05	pre	exercise	0.502529	1.27615		tinx02	90	clamp	0.345941	1.93273		tinx02	90	clamp	549.975		tinx05	pre	exercise	59.4151		pMTOR_S2448	1	Insulin	Post	1.41728
tinx05	post	exercise	9.38056	12.7277		tinx02	120	clamp	0.391546	1.64739		tinx02	120	clamp	593.751		tinx05	ex	exercise	51.0583		pMTOR_S2448	2	Insulin	Post	1.55081
tinx06	pre	exercise	0.133927	1.80304		tinx03	30	clamp	0.212679	1.59188		tinx03	30	clamp	846.199		tinx06	pre	exercise	32.7076		pMTOR_S2448	3	Insulin	Post	2.34083
tinx06	post	exercise	9.30111	7.53329		tinx03	60	clamp	0.13991	1.13911		tinx03	60	clamp	797.367		tinx06	ex	exercise	48.4828		pMTOR_S2448	4	Insulin	Post	1.23175
tinx07	pre	exercise	0.433403	2.2479		tinx03	90	clamp	0.096168	1.08757		tinx03	90	clamp	754.927		tinx07	pre	exercise	11.5757		pMTOR_S2448	5	Insulin	Post	1.89973
tinx07	post	exercise	8.25422	9.40523		tinx03	120	clamp	0.0836762	1.53443		tinx03	120	clamp	728.863		tinx07	ex	exercise	55.3904		pMTOR_S2448	6	Insulin	Post	1.65667
tinx08	pre	exercise	0.0471448	1.60004		tinx04	0	clamp	0.623804	1.42367		tinx04	0	clamp	24.4273		tinx08	pre	exercise	35.0271		pMTOR_S2448	7	Insulin	Post	1.60865
tinx08	post	exercise	4.64024	9.30276		tinx04	30	clamp	0.258278	1.24301		tinx04	30	clamp	559.917		tinx08	ex	exercise	21.9296		pMTOR_S2448	8	Insulin	Post	2.42216
						tinx04	60	clamp	0.358644	1.79322		tinx04	60	clamp	571.233							pMTOR_S2448	1	Exercise	Pre	0.921639
						tinx04	90	clamp	0.240143	0.863144		tinx04	90	clamp	618.304							pMTOR_S2448	2	Exercise	Pre	1.13369
						tinx04	120	clamp	0.422981	0.773306		tinx04	120	clamp	597.62							pMTOR_S2448	3	Exercise	Pre	1.97507
						tinx05	0	clamp	0.304922	0.545976		tinx05	0	clamp	32.5073							pMTOR_S2448	4	Exercise	Pre	0.668435
						tinx05	30	clamp	0.232743	0.937226		tinx05	30	clamp	405.678							pMTOR_S2448	5	Exercise	Pre	0.819966
						tinx05	60	clamp	0.210878	1.21521		tinx05	60	clamp	497.646							pMTOR_S2448	6	Exercise	Pre	0.626097
						tinx05	90	clamp	0.0991243	1.61169		tinx05	90	clamp	509.544							pMTOR_S2448	7	Exercise	Pre	0.874555
						tinx05	120	clamp	0.365418	0.965124		tinx05	120	clamp	479.852							pMTOR_S2448	8	Exercise	Pre	0.605015
						tinx06	0	clamp	0.251943	1.77055		tinx06	0	clamp	28.2242							pMTOR_S2448	1	Exercise	Post	2.37347
						tinx06	30	clamp	0.191913	0.771123		tinx06	30	clamp	637.991							pMTOR_S2448	2	Exercise	Post	2.13163
						tinx06	60	clamp	0.19441	1.11245		tinx06	60	clamp	633.916							pMTOR_S2448	3	Exercise	Post	1.76438
						tinx06	90	clamp	0.510014	0.978864		tinx06	90	clamp	616.062							pMTOR_S2448	4	Exercise	Post	1.22295
						tinx06	120	clamp	0.407029	1.25094		tinx06	120	clamp	590.548							pMTOR_S2448	5	Exercise	Post	0.913183
						tinx07	0	clamp	0.188163	1.236		tinx07	0	clamp	16.174							pMTOR_S2448	6	Exercise	Post	1.2228
						tinx07	30	clamp	0.225725	1.98674		tinx07	30	clamp	389.033							pMTOR_S2448	7	Exercise	Post	1.36545
						tinx07	60	clamp	0.0833353	1.63233		tinx07	60	clamp	453.682							pMTOR_S2448	8	Exercise	Post	0.758094
						tinx07	90	clamp	0.0901485	1.55573		tinx07	90	clamp	518.401							pAKT_S473	1	Insulin	Pre	0.973647
						tinx07	120	clamp	0.0817905	1.49219		tinx07	120	clamp	554.278							pAKT_S473	2	Insulin	Pre	1.12643
						tinx08	0	clamp	0.0601163	0.88133		tinx08	0	clamp	19.8262							pAKT_S473	3	Insulin	Pre	0.813752
						tinx08	30	clamp	0.104172	1.34351		tinx08	30	clamp	527.077							pAKT_S473	4	Insulin	Pre	0.63101
						tinx08	60	clamp	0.0889906	1.07725		tinx08	60	clamp	596.014							pAKT_S473	5	Insulin	Pre	1.02038
						tinx08	90	clamp	0.0513902	1.11955		tinx08	90	clamp	618.076							pAKT_S473	6	Insulin	Pre	1.04131
						tinx08	120	clamp	0.0237408	0.778791		tinx08	120	clamp	633.276							pAKT_S473	7	Insulin	Pre	1.45618
																						pAKT_S473	8	Insulin	Pre	0.937276
																						pAKT_S473	1	Insulin	Post	4.05378
																						pAKT_S473	2	Insulin	Post	4.02889
																						pAKT_S473	3	Insulin	Post	4.43897
																						pAKT_S473	4	Insulin	Post	3.85698
																						pAKT_S473	5	Insulin	Post	3.03797
																						pAKT_S473	6	Insulin	Post	3.13345
																						pAKT_S473	7	Insulin	Post	5.19373
																						pAKT_S473	8	Insulin	Post	4.19336
																						pAKT_S473	1	Exercise	Pre	1.51989
																						pAKT_S473	2	Exercise	Pre	1.16745
																						pAKT_S473	3	Exercise	Pre	2.53499
																						pAKT_S473	4	Exercise	Pre	0.86662
																						pAKT_S473	5	Exercise	Pre	1.44198
																						pAKT_S473	6	Exercise	Pre	1.45136
																						pAKT_S473	7	Exercise	Pre	0.732538
																						pAKT_S473	8	Exercise	Pre	0.963383
																						pAKT_S473	1	Exercise	Post	1.97877
																						pAKT_S473	2	Exercise	Post	1.34603
																						pAKT_S473	3	Exercise	Post	1.83393
																						pAKT_S473	4	Exercise	Post	0.558442
																						pAKT_S473	5	Exercise	Post	0.382987
																						pAKT_S473	6	Exercise	Post	0.972548
																						pAKT_S473	7	Exercise	Post	0.705769
																						pAKT_S473	8	Exercise	Post	0.448173
																						pACC	1	Insulin	Pre	0.836705
																						pACC	2	Insulin	Pre	1.54227
																						pACC	3	Insulin	Pre	0.878744
																						pACC	4	Insulin	Pre	1.15737
																						pACC	5	Insulin	Pre	1.1755
																						pACC	6	Insulin	Pre	0.890967
																						pACC	7	Insulin	Pre	0.605457
																						pACC	8	Insulin	Pre	0.912989
																						pACC	1	Insulin	Post	0.791812
																						pACC	2	Insulin	Post	1.31158
																						pACC	3	Insulin	Post	0.753816
																						pACC	4	Insulin	Post	1.02944
																						pACC	5	Insulin	Post	0.810819
																						pACC	6	Insulin	Post	0.86988
																						pACC	7	Insulin	Post	0.350934
																						pACC	8	Insulin	Post	0.768092
																						pACC	1	Exercise	Pre	0.616239
																						pACC	2	Exercise	Pre	1.30869
																						pACC	3	Exercise	Pre	0.883009
																						pACC	4	Exercise	Pre	0.706114
																						pACC	5	Exercise	Pre	0.762627
																						pACC	6	Exercise	Pre	0.880489
																						pACC	7	Exercise	Pre	0.59637
																						pACC	8	Exercise	Pre	0.493259
																						pACC	1	Exercise	Post	7.96102
																						pACC	2	Exercise	Post	1.18327
																						pACC	3	Exercise	Post	6.90292
																						pACC	4	Exercise	Post	1.12059
																						pACC	5	Exercise	Post	9.65111
																						pACC	6	Exercise	Post	6.32415
																						pACC	7	Exercise	Post	11.5674
																						pACC	8	Exercise	Post	10.7184
																						pAMPK_T172	1	Insulin	Pre	1.23263
																						pAMPK_T172	2	Insulin	Pre	1.21941
																						pAMPK_T172	3	Insulin	Pre	0.904076
																						pAMPK_T172	4	Insulin	Pre	1.211
																						pAMPK_T172	5	Insulin	Pre	0.883054
																						pAMPK_T172	6	Insulin	Pre	0.800726
																						pAMPK_T172	7	Insulin	Pre	0.758107
																						pAMPK_T172	8	Insulin	Pre	0.991004
																						pAMPK_T172	1	Insulin	Post	1.08688
																						pAMPK_T172	2	Insulin	Post	1.01924
																						pAMPK_T172	3	Insulin	Post	1.07294
																						pAMPK_T172	4	Insulin	Post	1.06726
																						pAMPK_T172	5	Insulin	Post	1.03314
																						pAMPK_T172	6	Insulin	Post	0.943349
																						pAMPK_T172	7	Insulin	Post	1.12482
																						pAMPK_T172	8	Insulin	Post	0.923804
																						pAMPK_T172	1	Exercise	Pre	1.50862
																						pAMPK_T172	2	Exercise	Pre	1.45066
																						pAMPK_T172	3	Exercise	Pre	1.36204
																						pAMPK_T172	4	Exercise	Pre	1.04571
																						pAMPK_T172	5	Exercise	Pre	1.09916
																						pAMPK_T172	6	Exercise	Pre	1.29949
																						pAMPK_T172	7	Exercise	Pre	1.13054
																						pAMPK_T172	8	Exercise	Pre	1.01144
																						pAMPK_T172	1	Exercise	Post	2.16266
																						pAMPK_T172	2	Exercise	Post	0.998232
																						pAMPK_T172	3	Exercise	Post	3.31514
																						pAMPK_T172	4	Exercise	Post	0.957183
																						pAMPK_T172	5	Exercise	Post	2.61794
																						pAMPK_T172	6	Exercise	Post	1.52405
																						pAMPK_T172	7	Exercise	Post	3.82634
																						pAMPK_T172	8	Exercise	Post	2.39547

## Sheet: Figure_S3
Figure S3A					Figure S3B				Figure S3C				Figure S3D				Figure S3F
ID	pAKT	AUC			ID	pMTOR	AUC		id	time	pREPS1/REPS1		id	GU_rec	pReps1		Condition	delta_GU	Phos
1	3.08013	52.4765			1	0.437337	52.4765		1	rest	1.15642		1	0.40815	1.68605		Saline	446.106	0.98329
2	2.90246	43.4863			2	0.353533	43.4863		3	rest	0.930485		3	2.68122	1.30577		Saline	405.969	0.810877
3	3.62522	55.8704			3	1.5408	55.8704		5	rest	0.577702		5	0.29575	1.55525		Saline	405.646	1.36309
4	3.22597	48.9925			4	0.388612	48.9925		6	rest	1.20593		6	0.91215	0.888852		Saline	364.616	0.855721
5	2.01758	37.3937			5	0.926655	37.3937		2	rest	0.782924		2	0.60955	1.45197		Saline	542.141	0.494493
6	2.09214	26.7064			6	0.785353	26.7064		8	rest	1.34654		8	1.887	2.19616		Saline	422.405	1.1659
7	3.73755	22.7295			7	0.364792	22.7295		1	ex	1.68605						Saline	503.356	1.32664
8	3.25608	37.8755			8	1.33079	37.8755		3	ex	1.30577
									5	ex	1.55525
									6	ex	0.888852
									2	ex	1.45197
									8	ex	2.19616

## Sheet: Figure_S4
Figure S4A					Figure S4B					Figure S4C					Figure S4E						Figure S4F						Figure S4H						Figure S4I
WB p-AKT c2c12	Stimulation	Treatment	Intensity		WB p-P70S6K T389 c2c12	Stimulation	Treatment	Intensity		WB p-Reps1 Mtor inh c2c12	Stimulation	Treatment	Intensity		iPDK1 p-AKT T308		Stimulation	Treatment	Intensity		iPDK1 p-REPS1 S709		Stimulation	Treatment	Intensity		iMAPK p-ERK		Stimulation	Treatment	Intensity		iMAPK p-REPS1		Stimulation	Treatment	Intensity
	Basal	DMSO	1.09868			Basal	DMSO	0.934556			Basal	DMSO	0.843056				Basal	DMSO	0.468005				Basal	DMSO	0.968613				Basal	DMSO	1.06916				Basal	DMSO	1.15425
	Basal	DMSO	0.777964			Basal	DMSO	1.17434			Basal	DMSO	1.01342				Basal	DMSO	0.842743				Basal	DMSO	0.979958				Basal	DMSO	1.13829				Basal	DMSO	1.20212
	Basal	DMSO	1.04401			Basal	DMSO	0.992959			Basal	DMSO	1.03174				Basal	DMSO	1.07441				Basal	DMSO	0.922003				Basal	DMSO	0.893385				Basal	DMSO	1.00812
	Basal	DMSO	1.36322			Basal	DMSO	0.898149			Basal	DMSO	1.11179				Basal	DMSO	1.75214				Basal	DMSO	1.14628				Basal	DMSO	0.871991				Basal	DMSO	0.833737
	Basal	DMSO	0.902993			Basal	Rapamycin	0.00161603			Basal	Rapamycin	0.877427				Basal	DMSO	1.18203				Basal	DMSO	0.898646				Basal	DMSO	0.932199				Basal	DMSO	0.822525
	Basal	DMSO	0.813135			Basal	Rapamycin	-0.00231944			Basal	Rapamycin	0.996652				Basal	DMSO	0.680676				Basal	DMSO	1.0845				Basal	DMSO	1.09497				Basal	DMSO	0.97924
	Insulin	DMSO	4.699			Basal	Rapamycin	-0.00398489			Basal	Rapamycin	0.838371				Insulin	DMSO	25.5469				Insulin	DMSO	1.72042				Insulin	DMSO	3.37845				Insulin	DMSO	1.83685
	Insulin	DMSO	5.67714			Basal	Rapamycin	-0.0160763			Basal	Rapamycin	0.90698				Insulin	DMSO	26.6695				Insulin	DMSO	1.61087				Insulin	DMSO	3.17604				Insulin	DMSO	1.58553
	Insulin	DMSO	6.45909			Basal	PF-4708671	1.13581			Basal	PF-4708671	0.875209				Insulin	DMSO	28.852				Insulin	DMSO	1.3754				Insulin	DMSO	2.81929				Insulin	DMSO	1.27483
	Insulin	DMSO	5.60588			Basal	PF-4708671	1.03524			Basal	PF-4708671	0.884845				Insulin	DMSO	26.9804				Insulin	DMSO	1.41929				Insulin	DMSO	3.07637				Insulin	DMSO	1.45523
	Insulin	DMSO	4.59824			Basal	PF-4708671	0.817024			Basal	PF-4708671	0.800351				Insulin	DMSO	29.6705				Insulin	DMSO	1.3759				Insulin	DMSO	3.45477				Insulin	DMSO	1.47752
	Insulin	DMSO	4.3592			Basal	PF-4708671	0.88678			Basal	PF-4708671	0.843421				Insulin	DMSO	23.2832				Insulin	DMSO	1.24272				Insulin	DMSO	3.26103				Insulin	DMSO	1.4295
	Basal	BI-D1870	1.09253			Insulin	DMSO	2.09182			Insulin	DMSO	1.34132				Basal	MK-7	0.403464				Basal	MP-7	1.16916				Basal	U0126	0.018167				Basal	U0126	0.404539
	Basal	BI-D1870	0.919451			Insulin	DMSO	2.01832			Insulin	DMSO	1.36322				Basal	MK-7	0.019107				Basal	MP-7	1.01527				Basal	U0126	0.057974				Basal	U0126	0.30948
	Basal	BI-D1870	1.32494			Insulin	DMSO	2.09383			Insulin	DMSO	1.46734				Basal	MK-7	0.067845				Basal	MP-7	0.857213				Basal	U0126	0.04116				Basal	U0126	0.202591
	Basal	BI-D1870	1.29138			Insulin	DMSO	1.74016			Insulin	DMSO	1.06872				Basal	MK-7	0.002415				Basal	MP-7	0.957022				Basal	U0126	0.01527				Basal	U0126	0.257417
	Basal	BI-D1870	0.934534			Insulin	Rapamycin	0.0146398			Insulin	Rapamycin	1.31603				Basal	MK-7	0.180206				Basal	MP-7	0.842244				Basal	U0126	0.052211				Basal	U0126	0.243085
	Basal	BI-D1870	0.949743			Insulin	Rapamycin	-0.00619066			Insulin	Rapamycin	1.37211				Basal	MK-7	0.113089				Basal	MP-7	0.752341				Basal	U0126	0.018691				Basal	U0126	0.259335
	Insulin	BI-D1870	4.02211			Insulin	Rapamycin	0.0152279			Insulin	Rapamycin	1.37457				Insulin	MK-7	7.31703				Insulin	MP-7	1.69337				Insulin	U0126	0.050359				Insulin	U0126	0.572583
	Insulin	BI-D1870	4.75427			Insulin	Rapamycin	-0.00170004			Insulin	Rapamycin	1.1985				Insulin	MK-7	8.14578				Insulin	MP-7	1.8458				Insulin	U0126	0.044164				Insulin	U0126	0.65884
	Insulin	BI-D1870	7.22458			Insulin	PF-4708671	1.58108			Insulin	PF-4708671	1.32607				Insulin	MK-7	8.45567				Insulin	MP-7	1.46608				Insulin	U0126	0.054638				Insulin	U0126	0.330426
	Insulin	BI-D1870	5.48964			Insulin	PF-4708671	1.40906			Insulin	PF-4708671	1.29486				Insulin	MK-7	6.65789				Insulin	MP-7	1.46226				Insulin	U0126	0.044961				Insulin	U0126	0.602892
	Insulin	BI-D1870	4.61741			Insulin	PF-4708671	1.45682			Insulin	PF-4708671	1.28187				Insulin	MK-7	6.19116				Insulin	MP-7	1.15795				Insulin	U0126	0.004366				Insulin	U0126	0.426742
	Insulin	BI-D1870	4.53955			Insulin	PF-4708671	1.40109			Insulin	PF-4708671	1.16767				Insulin	MK-7	6.6903				Insulin	MP-7	1.21481				Insulin	U0126	0.011649				Insulin	U0126	0.287698

## Sheet: Figure_S5
Figure S5A					Figure S5B					Figure S5C					Figure S5D					Figure S5H
ID	Intensity	Contraction			ID	Intensity	Contraction			ID	Delta GU	Contraction			ID	Delta GU	Inhibitor			Diet	BG	pReps1
M1	1.18131	Rest			M1	1.19365	Rest			M1	-5.74327	Rest			M1	13.8453	DMSO			LFD	5.6	3.31574
M2	1.06617	Rest			M2	0.73405	Rest			M2	-10.5305	Rest			M2	5.02261	DMSO			LFD	7.5	3.86164
M3	0.961668	Rest			M3	1.2702	Rest			M3	-3.20509	Rest			M3	14.9484	DMSO			LFD	7.1	4.5228
M4	0.873389	Rest			M4	0.873921	Rest			M4	4.8312	Rest			M4	18.4842	DMSO			LFD	8.1	6.2195
M5		Rest			M5	0.869559	Rest			M5	-4.35547	Rest			M5	8.279	DMSO			HFD	2.6	3.06495
M6	0.777369	Rest			M6	1.05863	Rest			M6	-6.80563	Rest			M6	18.3901	DMSO			HFD	4.7	2.59248
M7	1.22546	Rest			M1	0.982899	Contraction			M7	-7.73701	Rest			M7	8.70802	DMSO			HFD	6.1	4.0642
M8	0.914635	Rest			M2	1.80578	Contraction			M8	-2.31291	Rest			M8	3.25698	DMSO			HFD	2.8	1.97987
M1	1.93892	Contraction			M3	1.00671	Contraction			M9	-13.6838	Contraction			M1	4.64389	BI-D1870
M2	1.69774	Contraction			M4	0.911125	Contraction			M10	-6.06099	Contraction			M2	3.44396	BI-D1870
M3	1.36584	Contraction			M5	0.756053	Contraction			M11	-9.02175	Contraction			M3	10.409	BI-D1870
M4	1.5468	Contraction			M6	0.881739	Contraction			M12	-21.983	Contraction			M4	0.983521	BI-D1870
M5	1.74288	Contraction								M13	-8.39198	Contraction			M5	4.36936	BI-D1870
M6	1.46413	Contraction								M14	-19.7903	Contraction			M6	3.08208	BI-D1870
M7	1.32441	Contraction								M15	-10.2112	Contraction			M7	2.97915	BI-D1870
M8	1.40875	Contraction								M16	0.594421	Contraction			M8	8.33375	BI-D1870
